# Supplementary material for: Selective cellular localization of UHRF1 safeguards mammalian zygotic genome activation and early embryonic development
Source: Cell Discov. 2026 May 26;12:38. doi: 10.1038/s41421-026-00896-3 (PMC13212597; doi:10.1038/s41421-026-00896-3)
Supplement: Supplementary file 2 — Supplementary Table S1 [file 41421_2026_896_MOESM2_ESM.xlsx]

## Sheet: UHRF1 vs DPPA3
Supplementary Table S1. Structure prediction of protein interactions with AlphaFold-3
AlphaFold-3 input		AlphaFold-3 output
Protein 1	Protein 2	iPTM*	pTM*	Reference of validation
UHRF1 (1-782aa)	DPPA3 (1-150aa)	0.58	0.55	Li,Yingfeng et al., Nature, 2018. Hata, Keiichi et al., Nucleic Acids Res, 2022. Shiraishi, Nao et al., Commun Biol, 2024. Yuan, Longxiao et al. J Mol Modle, 2024.
UHRF1 UBL domain (1-78aa)	DPPA3 (85-118aa)	0.39	0.69
UHRF1 TTD domain (129-280aa)	DPPA3 (85-118aa)	0.38	0.73
UHRF1 PHD domain (304-371aa)	DPPA3 (85-118aa)	0.86	0.88
UHRF1 SRA domain (424-586aa)	DPPA3 (85-118aa)	0.47	0.78
UHRF1 RING domain (713-752aa)	DPPA3 (85-118aa)	0.39	0.56
*iPTM=interface Predicted Template Modeling score
*pTM=predicted Template Modeling score

## Sheet: NLRP14 vs UHRF1
Supplementary Table S1. Structure prediction of protein interactions with AlphaFold-3
AlphaFold-3 input		AlphaFold-3 output
Protein 1	Protein 2	iPTM*	pTM*
NLRP14 (993aa)	UHRF1 (1-782aa)	0.24	0.49
NLRP14 NATCH domain (81-403aa)	UHRF1 UBL domain (1-78aa)	0.83	0.61
NLRP14 NATCH domain (81-403aa)	UHRF1 TTD domain (129-280aa)	0.1	0.45
NLRP14 NATCH domain (81-403aa)	UHRF1 PHD domain (304-371aa)	0.39	0.49
NLRP14 NATCH domain (81-403aa)	UHRF1 SRA domain (424-586aa)	0.18	0.53
NLRP14 NATCH domain (81-403aa)	UHRF1 RING domain (713-752aa)	0.15	0.56
NLRP14 LRR domain (636-879aa)	UHRF1 UBL domain (1-78aa)	0.22	0.74
NLRP14 LRR domain (636-879aa)	UHRF1 TTD domain (129-280aa)	0.16	0.54
NLRP14 LRR domain (636-879aa)	UHRF1 PHD domain (304-371aa)	0.2	0.72
NLRP14 LRR domain (636-879aa)	UHRF1 SRA domain (424-586aa)	0.23	0.64
NLRP14 LRR domain (636-879aa)	UHRF1 RING domain (713-752aa)	0.34	0.82
NLRP14 N-terminal domain (1-403aa)	UHRF1 UBL domain (1-78aa)	0.87	0.72
*iPTM=interface Predicted Template Modeling score
*pTM=predicted Template Modeling score
