# Supplementary material for: Selective cellular localization of UHRF1 safeguards mammalian zygotic genome activation and early embryonic development
Source: Cell Discov. 2026 May 26;12:38. doi: 10.1038/s41421-026-00896-3 (PMC13212597; doi:10.1038/s41421-026-00896-3)
Supplement: Supplementary file 3 — Supplementary Table S2 [file 41421_2026_896_MOESM3_ESM.xlsx]

## Sheet: Sheet1
Supplementary Table S2. Summary of CnT and ATAC sequencing data processing.
Data type	Data source	Sample name	Raw data (Gb)	No. of raw read pairs	Clean data (Gb)	No. of clean read pairs	No. of mapped read pairs	Mapping ratio	No. of duplicated read pairs	Duplication ratio	No. of clean fragments
CnT_UHRF1	Our lab (GSA: CRA014086)	CUT&Tag_HEK293T_FLAG-UHRF1_10w_Rep1	7.10333	23677770	4.91401	23665306	23200255	0.9803	4878801	0.2103	18321454
		CUT&Tag_HEK293T_FLAG-UHRF1_10w_Rep2	8.77482	29249391	6.12436	29231405	28593414	0.9782	6414612	0.2243	22178802
		CUT&Tag_HEK293T_FLAG-UHRF1_500_Rep1	5.82492	19416397	3.12184	19406529	18786825	0.9681	4072299	0.2168	14714526
		CUT&Tag_HEK293T_FLAG-UHRF1_500_Rep2	5.83004	19433465	3.19681	19422164	18806787	0.9683	5460600	0.2904	13346187
		CUT&Tag_HEK293T_FLAG-UHRF1_Input_10w	10.0553	33517794	6.3369	33499896	31984537	0.9548	8686589	0.2716	23297948
		CUT&Tag_2-cell_FLAG-UHRF1_WT_Rep1	6.88467	22948884	3.34908	22911865	22422865	0.9787	19796489	0.8829	2626376
		CUT&Tag_2-cell_FLAG-UHRF1_WT_Rep2	5.97342	19911401	2.9591	19881627	19421889	0.9769	16515374	0.8503	2906515
		CUT&Tag_2-cell_FLAG-UHRF1_WT_Rep3	4.7767	15922345	2.40537	15898679	15510225	0.9756	13141004	0.8472	2369221
		CUT&Tag_2-cell_FLAG-UHRF1_N14matKO_Rep1	13.7793	45930977	7.40833	45868446	44210050	0.9638	39689061	0.8977	4520989
		CUT&Tag_2-cell_FLAG-UHRF1_N14matKO_Rep2	8.44066	28135543	4.31617	28084606	27284291	0.9715	24389208	0.8939	2895083
		CUT&Tag_2-cell_FLAG-UHRF1_WT_Input	3.22183	10739421	1.71887	10721003	10301848	0.9609	9600249	0.9319	701599
CnT_H3K9me3	Our lab (GSA: CRA014086)	CUT&Tag_2-cell_H3K9me3_WT_Rep1	9.19238	30641278	5.82394	30588359	29998237	0.9807	27433059	0.9145	2565178
		CUT&Tag_2-cell_H3K9me3_WT_Rep2	11.184	37279918	6.90533	37197189	36450009	0.9799	32777556	0.8992	3672453
		CUT&Tag_2-cell_H3K9me3_N14matKO_Rep1	11.7429	39142954	7.37439	39062468	38418498	0.9835	33695380	0.8771	4723118
		CUT&Tag_2-cell_H3K9me3_N14matKO_Rep2	10.4065	34688278	6.67909	34599277	34039047	0.9838	29173141	0.857	4865906
		CUT&Tag_2-cell_H3K9me3_WT_Input	11.7934	39311401	6.2956	39191717	37325048	0.9524	35883629	0.9614	1441419
	Wang et al. (GEO: GSE97778)	Wang et al_ChIP-seq_2-cell_H3K9me3_WT_Rep1	7.65743	25524779	7.21921	25415920	22986586	0.9044	8557103	0.186133	14429483
		Wang et al_ChIP-seq_2-cell_H3K9me3_WT_Rep2	4.97701	19908048	4.87263	19899876	19117604	0.9607	4246780	0.11107	14870824
		Wang et al_ChIP-seq_2-cell_H3K9me3_WT_Rep3	5.12423	20496940	5.02957	20488742	19360807	0.9449	4803948	0.124064	14556859
ATAC_HEK293T	Our lab (GSA: CRA014086)	ATAC-seq_HEK293T_5k	8.1315	27105002	7.08706	27100487	26451203	0.976	13609067	0.5145	11372661
		ATAC-seq_HEK293T_300_Rep1	5.53073	18435772	3.36286	18429571	16207122	0.8794	7844838	0.484	7528721
		ATAC-seq_HEK293T_300_Rep2	6.73581	22452710	3.80878	22436305	15243520	0.6794	8469470	0.5556	6052792
		ATAC-seq_HEK293T_100_Rep1	7.01705	23390181	4.833	23382944	22540638	0.964	18906140	0.8388	2759049
		ATAC-seq_HEK293T_100_Rep2	7.89825	26327486	5.44364	26319335	25237720	0.9589	21436125	0.8494	3016770
ATAC_2-cell	Our lab (GSA: CRA014086)	ATAC-seq_2-cell_WT_Rep1	10.1141	33713584	8.15642	33710924	33343877	0.9891	26506344	0.7949	5332274
		ATAC-seq_2-cell_WT_Rep2	10.0388	33462798	7.82149	33459816	33075805	0.9885	26915936	0.8138	4796662
		ATAC-seq_2-cell_N14matKO_Rep1	6.25217	20840553	5.08461	20837861	20583075	0.9878	15044264	0.7309	4238006
		ATAC-seq_2-cell_N14matKO_Rep2	7.78694	25956482	6.48041	25952845	25636039	0.9878	19798793	0.7723	4403598
	Sakashita et al. (GEO: GSE196520)	Sakashita et al_ATAC-seq_2-cell_WT_Rep1	16.8052	90760947	16.6432	90727168	89177685	0.9829	71478864	0.8015	15430781
		Sakashita et al_ATAC-seq_2-cell_WT_Rep2	8.1664	48323306	8.095	48300794	47298237	0.9792	36206661	0.7655	9251879
	Wu et al. (GEO: GSE66390)	Wu et al_ATAC-seq_2-cell_WT_Rep1	35.5505	137256763	30.5797	135773419	132260414	0.9741	122926525	0.9294	7541806
		Wu et al_ATAC-seq_2-cell_WT_Rep2	52.1952	210222969	47.6791	209496370	206905265	0.9876	193514844	0.9353	10292014
