# Supplementary material for: Selective cellular localization of UHRF1 safeguards mammalian zygotic genome activation and early embryonic development
Source: Cell Discov. 2026 May 26;12:38. doi: 10.1038/s41421-026-00896-3 (PMC13212597; doi:10.1038/s41421-026-00896-3)
Supplement: Supplementary file 4 — Supplementary Table S3 [file 41421_2026_896_MOESM4_ESM.xlsx]

## Sheet: Sheet1
Supplementary Table S3. UHRF1 binding peaks in WT and Nlrp14mat-KO 2-cell embryos.
UHRF1 binding peaks in WT 2-cell embryos (n=3,405)									UHRF1 binding peaks in Nlrp14mat-KO 2-cell embryos (n=4,999)
Chromosome	Start	End	RPKM_Rep1	RPKM_Rep2	RPKM_Rep3	Mean RPKM	RPKM_Input		Chromosome	Start	End	RPKM_Rep1	RPKM_Rep2	Mean RPKM	RPKM_Input
chr8	59059811	59059941	2512.77	2144.82	2502.21	2386.6	0		chr11	76456976	76457192	2330.31	1666.21	1998.26	0
chr19	11943475	11943615	2899.37	2557.3	1362.78	2273.15	0		chr17	84858147	84863918	1529.45	1633.78	1581.62	169.305
chr11	76456977	76457261	2011.92	1774.56	1923.51	1903.33	0		chr9	110183748	110183872	925.888	1849.88	1387.89	781.784
chrX	73399134	73399822	1872.49	1345.73	1558.48	1592.23	1007.77		chrX	84483695	84483801	848.675	1218.06	1033.37	0
chr17	84858310	84863904	1360.76	1365.1	1510.11	1411.99	225.642		chr19	11943318	11943615	776.752	1044.02	910.383	163.965
chr19	6671713	6671856	1106.09	1723.55	1255.9	1361.85	0		chr13	25142047	25142542	689.247	762.873	726.06	197.022
chr13	25142265	25142542	1126.78	1027.53	1484.04	1212.78	454.125		chr4	122132453	122132682	371.594	1078.49	725.041	212.441
chr3	27178060	27178808	1360.98	1056.61	867.726	1095.11	0		chr14	121229469	121230124	461.424	980.571	720.997	74.484
chr12	29571708	29572565	1107.64	1167.98	559.884	945.169	220.711		chr8	126115748	126148660	680.942	721.343	701.142	135.096
chr2	170410053	170410540	641.895	834.853	1250.75	909.166	388.053		chr8	126061196	126104402	666.198	723.272	694.735	127.788
chr5	16179005	16179618	847.403	861.828	754.766	821.332	102.807		chr4	121870820	121871049	394.818	987.091	690.955	212.441
chr12	107751310	107752105	1120.54	664.777	603.493	796.271	158.601		chr2	59947746	59948303	679.674	550.022	614.848	0
chr14	46831186	46832028	673.889	794.363	838.01	768.754	374.397		chr8	126104557	126115585	578.611	644.994	611.803	93.0358
chr8	126124270	126148416	711.284	782.318	691.375	728.326	175.147		chr10	22167965	22168499	492.564	518.659	505.611	365.32
chr2	155364180	155364383	494.488	711.61	941.923	716.007	0		chr12	29571733	29572571	490.236	466.028	478.132	174.713
chr8	126060991	126072139	691.453	751.004	658.983	700.48	152.868		chr8	44091112	44092077	567.713	330.771	449.242	50.5813
chr9	110183617	110183883	835.161	719.09	508.003	687.418	472.834		chr3	145528046	145528881	515.423	357.062	436.243	58.4468
chr8	126072240	126088218	693.101	693.387	635.926	674.138	181.718		chr15	91820557	91824787	464.181	400.455	432.318	242.518
chr5	64423100	64423767	651.733	574.841	719.133	648.569	0		chr10	21977830	21978024	493.076	366.527	429.802	250.572
chr8	126115749	126124175	665.938	705.734	543.224	638.299	179.775		chr14	46831184	46832427	536.743	321.066	428.904	235.667
chr15	56008256	56008914	668.69	596.904	626.043	630.546	191.573		chr18	85867310	85867771	354.569	500.509	427.539	0
chr8	126088413	126115585	637.155	675.38	559.476	624.004	141.704		chr2	49102940	49104166	346.823	496.838	421.831	238.932
chr14	121229539	121230061	355.303	608.861	875.286	613.15	120.695		chr2	162420227	162422714	462.314	358.242	410.278	176.75
chr1	5061844	5063259	423.689	562.207	810.213	598.703	0		chr10	121013307	121015181	377.952	410.337	394.145	0
chr10	98802611	98803461	623.882	572.288	597.695	597.955	74.1755		chr3	56173121	56173300	286.867	490.499	388.683	271.453
chr5	41792188	41792791	624.099	558.221	589.482	590.601	313.527		chr5	30670690	30670910	306.159	456.573	381.366	0
chr14	88314136	88315188	640.335	498.081	633.316	590.577	239.785		chr17	19795533	19795725	387.478	370.325	378.901	253.169
chr7	46910478	46911104	482.658	702.055	567.858	584.19	302.026		chr17	84667688	84669257	178.055	565.033	371.544	0
chr3	82290238	82291116	531.528	628.642	540.079	566.75	287.251		chr14	88314115	88315809	493.723	238.118	365.921	115.307
chr12	70755042	70755332	583.834	514.953	582.633	560.473	433.837		chr3	90898914	90904530	386.098	328.588	357.343	182.676
chr9	62287192	62289335	522.504	598.462	550.919	557.295	206.093		chr3	27178342	27178806	432.694	271.244	351.969	0
chr8	79665658	79666199	587.738	457.917	604.777	550.144	0		chr10	27537921	27545634	337.922	360.803	349.362	253.365
chr17	75305879	75306680	635.52	531.346	443.949	536.938	0		chr4	155510329	155513462	315.886	368.914	342.4	31.1816
chr7	134763152	134764126	522.756	537.928	527.477	529.387	64.7419		chr6	137181901	137182611	423.226	242.441	332.833	206.167
chr4	102166430	102167727	813.974	411.283	361.385	528.881	243.156		chrX	118448599	118450185	198.587	458.311	328.449	61.5772
chr7	47037270	47037962	421.368	540.589	595.328	519.095	91.0871		chr1	150225813	150227079	387.871	268.782	328.326	192.824
chr4	133719148	133719787	530.924	490.236	521.001	514.054	197.26		chr17	45782499	45783362	313.246	340.624	326.935	113.105
chr11	7481415	7481956	548.556	449.277	542.214	513.349	0		chr3	6297351	6307998	303.336	346.671	325.004	174.374
chr8	54049241	54049803	528.095	499.061	491.874	506.343	112.12		chr4	82711655	82713087	319.332	328.597	323.964	204.584
chr2	135814135	135814586	446.352	600.897	462.626	503.292	418.96		chr2	150985452	150986945	362.308	272.968	317.638	228.936
chr8	51683439	51684411	545.656	404.275	545.986	498.639	129.75		chr10	75772073	75776118	233.681	401.1	317.391	0
chr14	54094875	54095679	474.863	587.538	428.253	496.885	156.828		chr10	53619209	53620170	286.888	345.258	316.073	101.583
chr9	88717066	88718123	466.691	482.449	539.514	496.218	59.6629		chr10	98802623	98803656	282.409	349.679	316.044	94.5097
chr12	26276679	26277377	448.133	489.053	541.707	492.964	90.3052		chr13	77248601	77249312	257.58	372.008	314.794	0
chr6	119207673	119208070	360.174	635.362	482.795	492.777	0		chr13	69309918	69311311	415.122	214.135	314.628	140.205
chr10	99071386	99071864	476.612	420.381	578.132	491.709	0		chr1	5061411	5063302	439.492	184.437	311.965	0
chr16	79374313	79375402	491.957	489.766	487.38	489.701	57.9113		chr6	22594768	22596387	369.3	251.738	310.519	180.969
chr2	50534740	50535810	416.411	432.869	596.287	481.856	58.9387		chr4	102166558	102167772	276.975	342.571	309.773	201.076
chr10	99062190	99062668	376.856	547.474	519.139	481.156	263.563		chr1	43834426	43835787	281.071	336.466	308.768	71.7497
chr8	70317548	70318865	471.306	458.337	505.98	478.541	95.7866		chr4	61345607	61349710	299.796	312.452	306.124	130.964
chr2	81301500	81302415	510.058	368.085	555.282	477.808	68.9119		chr4	60420865	60421571	299.697	303.279	301.488	0
chr10	75773010	75775630	451.721	496.693	483.001	477.138	0		chr14	92362923	92363433	397.227	205.689	301.458	95.6194
chr1	113155893	113156809	422.655	520.884	480.72	474.753	68.8368		chr4	72955560	72957673	407.658	194.9	301.279	69.3399
chr10	77414390	77414901	497.741	493.895	419.45	470.362	0		chr2	21923304	21928953	306.003	292.439	299.221	86.4806
chr17	45782406	45783077	505.642	432.049	470.961	469.551	187.867		chr10	67687388	67688488	315.357	282.576	298.967	221.896
chr14	88438196	88439687	423.458	473.935	507.578	468.324	169.231		chr2	162863240	162864593	236.706	360.189	298.448	36.0868
chr2	162862931	162864432	611.517	442.72	349.929	468.055	42.0262		chr7	47037270	47037962	359.708	236.604	298.156	70.5073
chr2	165953436	165954000	507.431	464.141	430.117	467.23	0		chr8	107735868	107737031	224.864	357.58	291.222	41.9773
chr12	117428056	117428398	448.886	464.19	477.827	463.634	0		chr1	173420148	173421451	334.537	245.035	289.786	112.411
chr3	152148498	152149964	332.958	453.282	600.981	462.407	0		chr6	41828819	41831276	301.347	270.251	285.799	198.786
chr2	26854199	26855491	455.781	470.821	454.571	460.391	146.458		chrX	63746595	63749325	342.941	218.604	280.772	107.349
chr3	14240234	14241158	482.136	425.254	470.452	459.281	0		chrX	114200776	114204028	366.73	191.28	279.005	60.0818
chr17	15002756	15003650	468.637	434.276	467.278	456.73	211.587		chr8	60574077	60575638	319.177	236.861	278.019	156.407
chr1	172046746	172048442	431.747	411.164	522.859	455.257	148.788		chr3	17633616	17635326	344.455	211.32	277.888	85.6719
chr3	5518662	5519466	560.603	337.398	449.315	449.105	78.4141		chr16	89962851	89965364	232.308	319.418	275.863	0
chr4	115049644	115050111	363.025	430.262	543.417	445.568	0		chr3	70491644	70492810	303.625	244.979	274.302	0
chr6	123628289	123629154	453.676	443.411	437.244	444.777	0		chr14	55309836	55312103	226.887	313.282	270.084	107.719
chr11	33989694	33990162	237.727	539.177	554.309	443.738	0		chr7	48426719	48430897	284.19	255.536	269.863	187.075
chr13	69309879	69311186	328.783	433.2	557.376	439.786	193.038		chr17	12208969	12212257	267.976	268.44	268.208	148.56
chr6	87357830	87358420	431.207	396.181	487.696	438.361	320.423		chr17	59184297	59185815	289.53	243.566	266.548	160.835
chr6	140933818	140935047	379.848	380.72	542.18	434.249	0		chr14	69093514	69096105	290.576	241.681	266.129	188.509
chr10	128831232	128832466	434.197	443.639	421.005	432.947	0		chr8	27113749	27114247	117.752	412.845	265.298	97.9189
chr18	11785463	11786148	448.886	375.447	461.35	428.561	184.033		chr14	99469548	99470192	276.055	254.212	265.133	75.7543
chr14	112737025	112738259	425.599	455.014	398.125	426.246	153.336		chr10	36637678	36638013	254.365	275.28	264.822	145.421
chr13	119921408	119923430	351.675	435.184	483.3	423.386	156.014		chr5	91846005	91847187	272.426	255.882	264.154	206.515
chr1	64430424	64431040	516.295	341.537	412.187	423.34	102.307		chrX	114968014	114969758	291.827	236.114	263.971	196.006
chr10	95660591	95661450	425.974	402.943	440.294	423.07	0		chr8	71206000	71207638	299.837	223.168	261.502	178.871
chr17	74210999	74211701	460.688	353.046	450.194	421.309	0		chr1	119149989	119151846	330.62	192.338	261.479	131.49
chr3	4723727	4724717	460.741	363.854	433.418	419.338	127.393		chr14	36018744	36019692	315.209	203.79	259.499	0
chr10	55439044	55439677	485.703	406.241	356.564	416.169	298.691		chr17	23013068	23013747	196.385	321.504	258.944	143.71
chr15	77731294	77731907	466.936	411.847	358.974	412.586	205.613		chr11	71196319	71198356	311.029	206.294	258.662	167.827
chr15	91820810	91824620	352.463	423.927	459.716	412.035	347.833		chr13	38734073	38735613	205.671	311.024	258.347	0
chr14	86797971	86798444	414.434	414.936	405.385	411.585	266.343		chr10	35396287	35398224	259.09	253.819	256.454	201.699
chr9	101199221	101199709	390.864	430.937	404.507	408.769	0		chr6	66604447	66606159	293.121	218.436	255.778	114.096
chr4	95716351	95716965	336.683	350.262	532.991	406.645	102.64		chr5	128355264	128357570	316.44	191.352	253.896	127.078
chr1	89035505	89036631	395.719	365.653	451.321	404.231	0		chr6	28481611	28482060	356.111	149.485	252.798	108.581
chr12	25080230	25080946	311.001	378.808	520.225	403.345	88.0381		chr7	79794810	79799794	257.886	247.112	252.499	166.629
chr7	19171880	19172239	427.688	403.246	376.769	402.568	0		chr3	151619886	151621191	282.216	218.906	250.561	149.652
chr4	133715410	133718321	397.463	371.476	438.615	402.518	216.77		chrX	18298224	18299895	260.907	238.879	249.893	116.894
chr17	34363628	34364409	420.937	395.228	383.033	399.733	80.7204		chr9	105236080	105237622	308.106	190.732	249.419	158.333
chr8	128633639	128634315	423.484	373.522	392.352	396.453	186.48		chr14	68894864	68896432	326.832	171.494	249.163	93.4255
chr8	44091112	44091980	311.589	350.271	526.783	396.214	72.6391		chr13	85608384	85610217	296.112	201.732	248.922	159.852
chr11	65270550	65271591	458.571	373.01	352.543	394.708	121.158		chr3	22628355	22631165	259.704	237.809	248.756	86.9113
chr2	174868400	174869314	365.554	414.548	395.299	391.8	137.975		chr6	140933816	140934835	286.285	210.214	248.25	0
chr14	68895089	68896322	326.987	326.358	503.784	385.709	153.46		chr3	91685418	91686314	311.647	182.795	247.221	54.4722
chr8	92446396	92449727	358.517	371.03	425.731	385.093	94.7229		chr16	28500357	28501498	238.551	254.024	246.287	128.358
chr8	102639560	102640626	403.044	333.549	418.436	385.01	0		chr11	46316926	46318447	233.976	256.897	245.436	96.3105
chr12	120830099	120830951	379.676	329.392	443.907	384.325	0		chr15	35046225	35048371	272.847	217.361	245.104	159.306
chr10	103993359	103993915	419.401	395.142	334.831	383.125	0		chr8	85242701	85243992	307.325	182.229	244.777	0
chr15	5329200	5329974	417.888	314.204	415.661	382.585	0		chr4	31862435	31865918	243.267	246.175	244.721	154.27
chr16	34015434	34015857	450.784	408.645	279.911	379.78	0		chr5	96448531	96450402	256.811	231.325	244.068	78.3037
chr10	11414937	11415613	454.853	255.931	425.744	378.843	0		chr1	51313633	51314266	266.802	218.835	242.818	77.0687
chr5	23078595	23079216	307.287	383.964	445.218	378.823	304.453		chr4	104519240	104520162	289.364	195.866	242.615	105.875
chr1	151358927	151359686	349.292	338.891	446.174	378.119	166.114		chr3	29928819	29930426	284.579	198.71	241.644	60.773
chr4	61429266	61430335	441.609	328.237	364.445	378.097	117.988		chr8	92446228	92449181	253.762	229.143	241.453	82.704
chr8	75450852	75451746	403.383	366.257	359.93	376.523	0		chr7	65312569	65313600	270.879	211.843	241.361	189.386
chr3	135837664	135838456	495.439	330.693	299.325	375.153	238.802		chr6	137972471	137973681	291.123	190.946	241.034	121.044
chr8	53013891	53014760	360.052	328.338	435.233	374.541	0		chr1	70681459	70682096	295.829	184.514	240.171	76.5855
chrY	2135710	2136591	427.388	329.18	365.235	373.934	71.5684		chr13	107321890	107323439	237.79	241.407	239.598	126.094
chr5	83451128	83451877	332.712	349.653	437.052	373.139	168.329		chr14	53632082	53633175	301.099	176.779	238.939	44.6632
chr9	120547749	120549722	387.3	367.701	360.736	371.913	95.9321		chr18	67996404	67996760	229.427	247.31	238.369	136.867
chr1	66068763	66070502	372.257	360.634	380.017	370.969	72.5556		chr8	84484064	84485359	296.759	178.422	237.591	113.105
chr14	86990128	86992859	312.88	368.526	428.209	369.872	184.841		chr15	90472602	90473272	177.79	294.487	236.139	72.819
chr6	116192073	116192646	332.983	505.813	265.839	368.212	0		chr19	22002488	22004100	266.034	205.913	235.974	90.877
chr12	117785244	117786066	399.967	318.639	384.552	367.719	306.796		chr13	85983485	85985404	285.631	186.127	235.879	127.244
chr14	92360225	92361237	330.189	314.348	457.479	367.339	124.627		chr2	100386419	100387868	254.189	217.463	235.826	67.3952
chr15	75042639	75043238	256.613	421.457	423.865	367.312	0		chr9	79747270	79752008	241.215	229.776	235.495	113.416
chr17	64097013	64097698	386.971	273.053	436.635	365.553	0		chr15	15576011	15576771	255.033	215.462	235.248	64.207
chr1	66070593	66071428	349.292	324.887	419.133	364.437	226.519		chr6	140939055	140940023	255.415	212.6	234.008	50.4247
chr17	68183212	68183574	380.276	399.913	311.379	363.856	0		chr1	162351472	162352890	235.901	231.102	233.502	103.301
chr8	63482790	63483890	347.198	442.34	292.586	360.708	57.3327		chr16	27077926	27079344	240.921	225.176	233.048	137.735
chr14	69978997	69979406	155.392	525.393	399.743	360.176	0		chr15	30023440	30025184	293.868	171.062	232.465	28.0009
chr12	26278934	26280126	338.225	314.022	426.352	359.533	105.823		chr17	75305847	75306680	181.471	282.302	231.886	0
chr13	66117943	66120323	347.854	348.116	379.776	358.582	106.045		chrX	94799564	94800918	304.862	158.242	231.552	36.0602
chr6	14410722	14412253	353.487	363.746	357.832	358.355	123.61		chr5	101638787	101639999	237.799	225.291	231.545	201.408
chr1	156746082	156747095	345.572	332.51	395.719	357.934	62.2518		chr19	7987685	7988810	268.823	194.158	231.49	173.576
chr3	91989317	91990868	355.774	377.163	338.655	357.197	122.017		chr8	37367458	37367917	298.049	164.515	231.282	106.221
chr5	80714886	80715157	234.231	378.76	457.11	356.7	0		chr6	131880724	131881846	282.225	179.702	230.963	0
chr14	96683987	96685059	326.57	353.505	389.761	356.612	176.487		chr6	56196071	56198690	267.083	194.167	230.625	111.897
chr6	142329068	142329659	197.303	593.267	276.849	355.806	0		chr10	92695741	92696467	217.977	242.888	230.433	0
chr14	92362685	92363437	317.285	242.538	502.859	354.228	83.8291		chr6	66956042	66960042	242.54	215.415	228.978	183.185
chrX	70188180	70189000	413.875	342.23	302.884	352.996	153.772		chr8	43572296	43573090	246.366	211.536	228.951	122.922
chr1	129459481	129461202	308.318	367.123	380.708	352.049	109.971		chr14	112736594	112738288	223.751	233.158	228.454	86.4806
chr13	15524127	15525162	374.106	316.409	365.495	352.004	0		chr13	66118842	66120326	261.388	195.35	228.369	65.8068
chr3	92975226	92975775	366.82	298	390.47	351.763	114.77		chr11	106157706	106158001	186.477	269.869	228.173	165.073
chr13	67986918	67988882	367.459	369.385	316.371	351.072	96.3715		chr4	11975713	11976376	209.161	246.938	228.05	147.173
chr2	120639622	120640324	324.747	359.707	361.763	348.739	179.583		chr1	156746101	156747054	270.629	185.094	227.862	51.2175
chr16	58341053	58342269	344.642	357.852	343.643	348.712	0		chr3	9450291	9454151	153.568	301.628	227.598	12.6551
chr1	179989083	179989819	331.377	413.006	299.064	347.816	85.649		chr4	54459960	54460684	233.314	220.362	226.838	202.186
chr13	60303157	60304310	354.256	316.519	372.198	347.658	109.399		chr5	61120013	61121154	240.11	213.527	226.818	128.358
chr2	120043232	120044173	366.349	333.069	341.972	347.13	67.0099		chr10	48551127	48552054	266.699	185.749	226.224	157.958
chr14	15166527	15167112	317.105	383.578	337.549	346.077	215.438		chr1	27196576	27197328	248.284	201.001	224.643	129.778
chr15	90472347	90473151	375.934	314.129	344.007	344.69	0		chrX	164932920	164935094	194.838	253.223	224.03	44.9301
chr11	31354153	31355183	334.724	331.57	367.268	344.52	61.2254		chr7	134763142	134764741	192.522	254.884	223.703	61.0769
chr5	23721290	23723367	311.707	376.341	337.243	341.764	151.885		chr7	63203095	63203627	233.844	212.975	223.409	0
chrX	39079965	39080483	347.811	306.777	370.236	341.608	0		chr3	153692105	153693210	231.826	212.875	222.35	44.1786
chr3	88471228	88471996	372.82	322.745	323.365	339.644	164.17		chr6	76797128	76798409	234.722	206.606	220.664	0
chr3	145747366	145749274	358.77	363.05	296.047	339.289	33.0662		chr7	47033438	47034206	238.488	202.286	220.387	0
chrX	76389537	76390075	364.456	304.081	346.013	338.183	0		chr6	45124129	45124789	274.76	165.372	220.066	147.841
chr5	23723874	23724502	320.749	335.021	350.413	335.394	200.71		chr15	29351026	29351261	188.618	249.406	219.012	0
chr3	156466309	156467018	381.368	257.227	366.156	334.917	177.812		chr18	28787353	28789294	249.388	188.348	218.868	150.962
chr8	79972127	79973793	350.34	401.709	250.878	334.309	37.8664		chr7	129684384	129686403	224.773	212.295	218.534	96.7555
chr16	74777737	74778805	293.026	354.828	354.212	334.022	59.049		chr12	62470270	62471257	237.888	195.746	216.817	148.365
chrX	28785132	28785689	342.531	310.512	344.359	332.467	0		chr14	95614081	95614676	313.688	119.921	216.804	81.9824
chr6	137181672	137182611	265.462	264.033	462.945	330.813	201.457		chr8	53013851	53014774	210.044	222.954	216.499	52.8804
chr2	156184760	156185195	340.96	322.215	324.056	329.077	144.778		chr1	119993405	119994527	218.804	213.396	216.1	174.039
chr2	118383148	118384115	263.268	348.311	373.655	328.412	130.42		chr3	92356699	92358206	232.606	197.947	215.276	129.606
chr12	25086756	25087470	274.744	353.67	355.691	328.035	88.2844		chr18	67099521	67100489	235.202	195.245	215.224	50.4247
chr6	142103730	142104585	291.512	300.884	389.534	327.31	147.484		chr16	27423413	27425660	265.341	162.71	214.025	21.7356
chr14	53384151	53384674	263.435	402.153	312.776	326.122	120.464		chr8	70316417	70318464	210.397	217.604	214.001	47.7163
chr7	15407272	15408788	304.485	305.605	365.096	325.062	83.2213		chr14	111779937	111780438	209.268	217.751	213.51	97.3337
chr14	113418642	113419702	330.264	335.435	308.944	324.881	0		chr5	105472136	105472960	271.939	152.883	212.411	59.2261
chr14	96683155	96683767	285.815	374.323	313.462	324.533	0		chr14	116632126	116633330	239.377	184.918	212.148	0
chr3	61516747	61517248	370.166	363.807	236.419	323.464	0		chrX	70551237	70553304	251.413	172.806	212.11	94.5097
chr1	176975928	176978609	253.386	305.555	408.799	322.58	141.216		chr3	140433968	140436866	232.78	191.433	212.107	151.692
chr1	110310940	110311880	349.812	283.659	330.324	321.265	201.243		chr3	5435426	5436954	274.827	148.483	211.655	95.8696
chr3	90898847	90904137	267.92	333.668	362.1	321.229	250.537		chr1	66068787	66071426	217.848	203.844	210.846	92.5408
chr14	51503999	51504551	307.225	338.724	316.813	320.921	0		chr12	63277704	63279558	260.124	160.918	210.521	26.3404
chr16	69865200	69865888	277.406	414.592	270.683	320.894	91.6159		chr15	36131952	36133112	98.1528	322.292	210.222	0
chr10	121013390	121015025	191.47	463.706	307.449	320.875	0		chr12	29176111	29176594	246.482	173.73	210.106	0
chr12	60542337	60543351	350.462	304.501	306.241	320.401	0		chr16	95730610	95732764	204.908	214.603	209.756	90.6942
chr4	7762941	7764095	372.336	231.102	357.197	320.212	0		chr1	84259916	84261617	206.092	212.437	209.265	86.1249
chr4	60420760	60421937	383.094	238.515	335.83	319.147	0		chr17	15745606	15746079	187.822	230.614	209.218	103.083
chr1	63850171	63850950	197.395	324.198	434.734	318.775	80.9274		chr6	35294927	35297419	246.406	172.016	209.211	78.398
chr4	79207718	79208329	329.658	367.283	258.567	318.503	0		chr11	117361993	117362717	208.755	208.764	208.759	0
chr6	3140160	3141123	341.465	301.179	310.717	317.787	130.961		chr3	106069172	106070009	220.976	195.664	208.32	116.615
chr18	8012474	8013115	248.095	335.532	369.727	317.784	196.646		chr3	66473876	66475641	259.118	157.125	208.121	27.6679
chr1	168698298	168699045	298.112	306.764	347.554	317.477	84.3895		chr8	101368333	101369745	225.562	190.427	207.995	69.16
chr3	54654025	54654991	285.502	348.672	315.598	316.59	261.11		chr6	42072688	42074132	261.23	154.205	207.718	0
chr7	57493014	57493956	332.179	292.989	323.63	316.266	0		chrX	39080029	39080497	182.232	233.073	207.652	0
chrX	120372623	120373141	317.122	315.799	315.789	316.237	121.625		chr7	57402955	57405172	224.777	189.553	207.165	154.207
chrX	118669023	118670196	280.386	315.115	351.416	315.639	0		chr1	113155563	113157297	183.7	230.205	206.953	56.3245
chr6	43735835	43736412	367.421	275.462	303.11	315.331	0		chr11	12045061	12047197	214.966	198.705	206.835	45.7291
chr2	173594801	173596180	400.116	173.062	372.674	315.284	0		chr16	50030540	50030912	176.623	236.702	206.663	0
chrX	23827100	23827668	410.556	255.129	278.107	314.597	0		chr14	64266401	64267573	194.297	218.637	206.467	41.6552
chr5	20746812	20747497	363.752	266.226	313.059	314.346	0		chr3	137331285	137333373	202.006	209.308	205.657	93.5596
chr8	104488672	104489276	324.697	270.909	345.631	313.746	0		chr7	7249954	7250854	219.358	191.316	205.337	108.461
chr4	4816237	4817017	319.506	293.803	325.633	312.98	80.8237		chrX	159106560	159107613	255.089	155.566	205.328	46.3582
chr6	52999261	53000146	329.58	264.269	344.45	312.767	142.491		chr17	45246181	45247870	221.252	189.068	205.16	115.649
chr8	44400375	44405485	304.364	307.853	325.093	312.437	86.4534		chr5	19695341	19696010	170.083	238.452	204.267	0
chr15	97385849	97386957	277.67	358.92	300.668	312.419	56.9192		chr6	117642041	117643974	254.102	154.345	204.224	0
chr2	166273077	166273939	350.668	238.755	347.082	312.168	0		chrX	95170334	95172111	244.35	163.158	203.754	54.9623
chr3	42629626	42630489	319.537	276.418	340.139	312.032	0		chr3	120750037	120751731	223.751	183.55	203.65	86.4806
chr1	67802909	67805118	295.491	309.365	329.886	311.581	57.1252		chr1	97135002	97135929	197.626	208.402	203.014	52.6525
chr17	94701313	94701910	346.255	297.573	283.522	309.116	211.115		chr16	42984692	42985910	236.628	168.999	202.814	40.0833
chr5	40867250	40869077	273.013	330.464	321.532	308.336	34.5314		chr12	6810716	6811355	228.133	177.368	202.751	76.3461
chr11	6047076	6047984	297.878	283.341	341.952	307.724	69.4426		chr10	72757261	72757660	204.764	199.703	202.233	0
chr8	3339064	3339898	286.127	291.627	345.184	307.646	75.5968		chr4	56447409	56449673	237.407	167.057	202.232	86.2897
chr13	8472538	8473264	277.512	309.184	334.273	306.989	173.654		chr8	128633507	128634681	221.243	182.484	201.863	83.1686
chr10	30202199	30202703	304.887	333.827	279.779	306.164	0		chr9	120547692	120549664	202.151	200.305	201.228	74.2953
chr15	36131745	36133106	413.2	230.361	273.863	305.808	0		chr3	152148410	152149775	217.681	184.668	201.175	0
chrY	2033721	2034719	350.76	281.252	282.86	304.958	63.1865		chr11	38722174	38723125	207.607	194.315	200.961	153.975
chr8	40470783	40471509	248.3	425.128	240.987	304.805	0		chr18	64208335	64209538	269.153	132.693	200.923	0
chr1	113600905	113601874	295.566	275.178	337.927	302.89	65.0756		chr14	93614273	93615776	259.269	142.565	200.917	32.4877
chr17	75163064	75164713	318.554	315.028	274.014	302.532	38.2566		chr16	29516250	29517899	227.695	173.267	200.481	59.2261
chr5	59515701	59517253	276.914	337.72	291.129	301.921	0		chr3	22358504	22359496	265.38	135.485	200.432	98.4119
chr6	142097492	142098986	294.76	300.705	309.984	301.816	84.4459		chr18	86213489	86214985	250.967	148.849	199.908	97.9189
chr12	6810709	6811511	317.364	303.248	281.521	300.711	78.6094		chr7	12381570	12382920	234.596	164.935	199.765	36.1669
chrX	114200615	114203700	264.946	292.868	344.293	300.702	61.3642		chr7	17832685	17834018	213.56	185.946	199.753	36.6278
chr15	43711872	43712480	261.539	315.266	324.801	300.535	0		chr11	13715949	13717383	197.288	202.157	199.722	102.15
chr1	76586260	76586876	292.567	333.947	274.791	300.435	0		chr14	53384156	53384681	247.111	151.866	199.488	92.8926
chr4	146595427	146600574	300.114	302.002	294.214	298.777	110.355		chr3	10810157	10810936	241.973	156.313	199.143	0
chr6	137972598	137973502	281.595	269.07	343.464	298.043	209.249		chr16	59549077	59549816	125.12	272.71	198.915	0
chr1	142932819	142933462	354.499	290.86	245.719	297.026	196.035		chrX	135203506	135205518	215.825	181.705	198.765	48.546
chr13	99906199	99906965	290.727	305.271	294.735	296.911	82.299		chrX	64396513	64397409	214.381	182.795	198.588	54.4722
chr12	94748889	94749449	293.38	283.809	312.295	296.495	0		chr1	145718660	145719045	276.77	119.811	198.291	0
chr14	53382240	53383786	271.125	260.327	350.71	294.054	81.6074		chr3	61962971	61963368	174.476	221.834	198.155	122.768
chr5	38796929	38797474	291.716	248.723	341.576	294.005	0		chrX	127296447	127297162	231.273	164.413	197.843	0
chr18	68572848	68574581	293.937	321.372	263.999	293.103	72.8066		chr7	122960655	122962469	260.952	134.352	197.652	80.7629
chr13	64985714	64986668	277.97	274.597	325.481	292.683	0		chrX	44789081	44790787	267.031	128.074	197.552	85.8726
chr8	121570035	121571054	317.513	266.28	293.658	292.484	0		chr2	46864198	46865687	234.221	160.835	197.528	131.172
chr17	12477569	12478211	288.994	349.575	237.312	291.96	98.1701		chr14	101054212	101055129	211.417	183.193	197.305	53.2261
chr10	54610384	54610812	185.638	360.22	329.344	291.734	147.141		chrX	22082928	22084479	245.515	148.992	197.253	94.4488
chr8	84484328	84485351	238.501	347.556	286.992	291.016	184.932		chr2	50535125	50537602	221.312	173.057	197.185	39.4363
chr10	88114613	88115520	280.664	268.181	323.656	290.834	0		chr1	124668602	124670299	216.015	178.273	197.144	172.656
chr2	120640565	120641640	340.462	274.182	257.366	290.67	0		chr6	14410614	14412493	194.156	199.032	196.594	77.9705
chr3	3692620	3693469	256.093	303.008	312.497	290.533	0		chr10	55438790	55439745	189.975	202.298	196.137	153.331
chr2	71785916	71786399	318.115	270.909	280.242	289.755	0		chr1	47685804	47687833	250.856	140.833	195.845	72.2092
chr1	114826886	114827731	313.785	254.623	293.933	287.447	0		chr3	159430048	159431279	224.014	167.216	195.615	118.981
chr18	37524725	37526354	293.148	270.054	298.179	287.127	77.452		chr9	40712500	40713039	227.515	163.5	195.507	90.4843
chr8	35723196	35724145	273.845	300.689	285.551	286.695	199.337		chr14	107564779	107566086	204.192	186.428	195.31	149.424
chr1	197147409	197148633	281.715	244.655	332.172	286.181	51.5293		chr14	18429390	18429884	212.228	178.363	195.295	0
chr5	70958813	70959444	294.024	311.202	250.385	285.204	199.757		chr7	25648254	25648987	109.162	280.667	194.915	0
chr6	140936940	140940292	247.015	269.547	338.789	285.117	37.6519		chr3	125667834	125668952	213.221	176.587	194.904	174.661
chr4	146577623	146579250	322.859	230.116	302.017	284.997	38.7736		chr5	50128762	50130537	223.572	165.709	194.64	110.048
chr14	118260097	118261738	245.738	299.452	309.768	284.986	76.8859		chr15	75042552	75043176	213.666	174.898	194.282	0
chr8	16897234	16898269	271.612	239.567	343.675	284.951	182.79		chr8	51683324	51684896	187.903	200.458	194.181	124.251
chr2	156182962	156184542	332.457	266.576	253.801	284.278	119.779		chr9	62286978	62295807	247.624	140.46	194.042	110.672
chr9	105236085	105237339	219.984	298.509	333.238	283.91	201.19		chr4	15505111	15505837	254.715	133.01	193.862	67.2098
chr4	61345607	61349737	258.329	269.794	321.499	283.207	168.084		chr5	40867207	40869020	169.81	217.862	193.836	26.9358
chr2	162420098	162422648	247.667	266.176	334.528	282.79	222.701		chr3	78621208	78622489	197.222	190.209	193.716	152.454
chr4	9661280	9661902	349.404	225.499	272.145	282.349	202.643		chr9	54204806	54205706	219.358	167.984	193.671	0
chr2	107440751	107441303	288.024	313.319	245.275	282.206	0		chr4	58592595	58592882	241.117	145.982	193.549	0
chr3	27966376	27968067	269.855	282.3	293.933	282.029	37.3069		chr12	99057934	99059697	200.867	185.903	193.385	0
chr15	17092066	17092828	299.21	257.772	288.873	281.952	82.7305		chr10	46305152	46307897	201.009	185.258	193.134	124.556
chr13	30462934	30463984	287.941	276.248	279.619	281.27	120.121		chr9	9625411	9626775	224.363	160.163	192.263	71.592
chr14	51499867	51500485	214.428	272.347	356.074	280.95	101.976		chr1	133204494	133205523	252.389	130.618	191.504	47.4384
chr17	81560297	81562228	274.805	281.165	286.672	280.881	98.0176		chr8	110178092	110178984	161.506	221.278	191.392	0
chr8	63222977	63223624	221.218	332.425	287.81	280.484	194.825		chr8	93414478	93415004	236.506	143.6	190.053	0
chr10	8319931	8321069	289.001	279.573	267.939	278.838	55.42		chr7	5226303	5227982	209.851	170.173	190.012	116.337
chr11	88756438	88757492	261.687	288.517	283.916	278.04	0		chrX	47436564	47438074	238.036	141.905	189.97	64.6744
chr1	127214038	127215261	208.205	302.243	323.209	277.886	0		chr16	55680423	55680978	160.122	219.288	189.705	0
chr12	50096710	50097238	250.909	239.011	341.87	277.263	0		chr10	71470480	71471486	199.804	179.527	189.666	97.0437
chr9	62289346	62295270	271.51	289.27	270.892	277.224	138.498		chr6	140783112	140784547	188.471	190.305	189.388	34.0261
chr17	15745204	15746109	269.564	299.785	261.992	277.114	69.6726		chr5	134503874	134505522	240.79	137.678	189.234	88.893
chr4	155518675	155519882	281.284	213.209	336.847	277.113	52.2544		chr8	53921513	53923774	236.935	141.258	189.096	43.2021
chr8	93414478	93415108	311.318	267.168	250.781	276.422	0		chrX	28785039	28785777	224.075	153.607	188.841	0
chr14	55151596	55156378	263.075	298.614	267.039	276.243	105.579		chr1	8678359	8679489	214.107	163.562	188.834	129.606
chr10	53619246	53620170	246.808	288.565	293.269	276.214	136.483		chr4	43092048	43093232	142.745	234.162	188.454	0
chr3	6297430	6307696	283.897	256.332	286.788	275.672	233.631		chr14	36245564	36247414	242.409	134.01	188.21	79.1921
chrY	1861110	1861583	291.224	296.383	238.461	275.356	133.172		chrX	36947156	36948468	203.414	172.91	188.162	148.855
chrX	142469717	142470476	300.391	234.143	290.013	274.849	0		chr10	121015819	121017605	100.636	275.266	187.951	0
chr8	92617893	92618850	227.222	312.842	283.167	274.41	0		chr18	46188790	46189562	179.668	195.801	187.734	0
chr10	122275123	122276044	293.678	228.556	300.353	274.196	0		chr4	74585669	74586195	199.341	175.511	187.426	0
chr3	5435446	5436471	258.735	310.365	253.383	274.161	184.571		chr3	6607793	6608876	223.391	151.261	187.326	45.0752
chr2	145965189	145966138	307.377	256.325	255.806	273.169	132.891		chr1	63849932	63850937	219.472	154.63	187.051	48.5701
chr7	63203065	63203982	283.391	275.462	258.567	272.473	0		chrX	62254860	62255774	231.569	142.44	187.005	0
chr4	142526273	142526975	211.463	259.788	345.684	272.312	179.583		chr13	119921581	119924305	193.411	180.514	186.962	89.6542
chr15	7861776	7862402	296.369	276.341	243.368	272.026	0		chrX	33047301	33048951	208.145	165.523	186.834	118.38
chr11	100525132	100525925	274.155	306.686	234.888	271.909	0		chr4	5746560	5747799	226.877	145.793	186.335	78.8089
chr5	54840856	54841876	254.802	316.471	243.553	271.609	123.65		chr6	23430067	23431448	189.393	182.53	185.962	70.7113
chr9	99637155	99637678	334.36	232.355	248.064	271.593	120.464		chr8	55233702	55234471	180.368	191.104	185.736	0
chr19	61001522	61009711	258.655	285.317	270.501	271.491	92.4884		chr10	34154232	34155871	235.598	135.87	185.734	59.5872
chr2	156186032	156188976	290.25	249.646	272.502	270.799	150.039		chr10	107282420	107284265	214.129	157.148	185.639	0
chr16	81028366	81029038	260.334	236.578	310.709	269.207	93.794		chr18	88472518	88473141	182.621	188.653	185.637	0
chr17	13436018	13437300	252.427	277.394	277.511	269.111	98.3996		chr7	94133276	94134058	225.127	144.975	185.051	62.403
chr7	22764405	22765541	280.171	242.998	283.322	268.83	55.5175		chr1	159812904	159814158	208.559	160.801	184.68	77.867
chr14	34799756	34800512	189.365	303.117	313.56	268.681	166.772		chrX	13767786	13769078	232.725	136.566	184.645	113.368
chr14	16650822	16652502	293.729	275.79	235.341	268.287	112.653		chr13	12230197	12231197	247.25	121.802	184.526	0
chr8	55327458	55327976	245.514	297.754	261.343	268.203	243.25		chr15	49209537	49211233	182.567	185.811	184.189	86.3787
chr3	77402235	77403858	277.885	247.984	278.401	268.09	194.345		chr9	63323885	63324224	157.108	210.214	183.661	0
chr2	146830017	146830951	227.133	250.42	326.399	267.984	67.5116		chrX	60184445	60185801	206.004	161.107	183.555	72.014
chr1	176972130	176973954	267.644	282.254	253.932	267.943	172.941		chr11	58487124	58488662	214.037	152.982	183.509	126.996
chr12	80668090	80669038	262.944	266.464	273.942	267.783	133.031		chr14	88437635	88439695	190.928	175.433	183.181	118.538
chr17	9979129	9979571	323.588	211.416	267.906	267.636	0		chrX	56537055	56538079	210.192	155.866	183.029	143.009
chr3	84168237	84169389	267.073	255.871	279.391	267.445	109.494		chr7	58724271	58725631	205.398	160.634	183.016	71.8024
chr16	86075990	86077202	240.732	281.821	274.889	265.814	0		chrY	1108674	1109951	250.782	115.141	182.961	38.2328
chr8	44397635	44400206	245.645	289.492	261.482	265.54	245.425		chr12	92473355	92474812	117.238	247.989	182.614	0
chr4	155056362	155057890	246.537	290.956	258.736	265.41	82.5681		chr4	120613305	120614975	193.932	171.09	182.511	29.2409
chr1	89357603	89359101	301.057	218.679	275.225	264.987	168.441		chr13	8472564	8473719	186.373	178.209	182.291	84.5355
chr6	146638226	146639172	224.255	331.311	238.713	264.76	199.968		chr14	14472449	14474773	234.344	130.197	182.27	42.0314
chr7	18443257	18444474	252.821	219.148	320.161	264.043	51.8254		chrX	60143864	60144749	192.927	170.828	181.878	165.445
chr4	56447498	56449273	289.975	224.123	276.849	263.649	142.17		chr10	35029791	35031042	191.993	171.261	181.627	156.107
chr2	50536000	50537771	242.691	248.413	299.799	263.634	35.6227		chr2	137177104	137178734	192.138	170.13	181.134	89.8741
chr2	160462608	160463118	270.137	265.759	254.374	263.424	123.529		chr6	16309769	16310109	214.084	147.951	181.018	143.289
chr5	128355160	128357412	223.869	270.205	295.997	263.357	168.105		chr12	26278948	26280090	236.784	125.062	180.923	85.497
chrX	18298665	18299874	267.656	301.87	219.523	263.016	156.504		chr10	56426488	56427962	199.181	162.47	180.825	33.1265
chr8	109004320	109005005	239.922	259.4	288.344	262.555	0		chr8	34261645	34262898	222.924	137.46	180.192	38.9645
chr1	164771432	164772773	272.979	244.262	269.522	262.254	47.0368		chr16	38719053	38720701	171.685	188.67	180.177	29.631
chr8	87652384	87656129	242.36	286.272	257.985	262.206	168.509		chrX	69858206	69859625	218.181	142.116	180.148	34.4095
chr2	28249016	28250024	310.451	218.131	257.652	262.078	0		chr10	73044975	73045851	225.361	134.23	179.795	111.429
chr11	88776829	88778635	258.557	269.517	256.462	261.512	69.8653		chrX	84711216	84712058	219.665	139.644	179.654	57.9615
chrX	63746498	63749641	227.973	245.76	309.181	260.971	120.464		chr4	132656064	132656789	208.467	150.566	179.517	0
chr4	40006226	40007468	264.821	244.88	272.801	260.834	50.7831		chr8	28839689	28840665	169.49	189.343	179.416	0
chr14	18429360	18430147	249.292	267.422	265.364	260.692	0		chr13	61523389	61524173	213.213	144.606	178.909	124.488
chr1	17947797	17948996	265.462	261.459	254.319	260.413	105.206		chr16	79373572	79375449	178.245	179.096	178.67	52.0357
chr10	51603753	51604311	227.946	309.956	242.642	260.181	0		chr6	27587647	27588040	207.882	149.391	178.636	124.014
chr1	21990556	21991666	248.497	240.254	289.953	259.568	0		chr6	111412694	111413736	187.786	169.3	178.543	93.6942
chr2	55725301	55725817	225.925	289.848	262.354	259.376	0		chr7	20643659	20644828	191.752	165.296	178.524	0
chr12	113882635	113883091	255.587	286.914	234.965	259.156	0		chr11	11511552	11512303	161.008	195.678	178.343	64.9754
chr3	7776521	7776988	306.302	240.146	229.443	258.63	134.879		chr1	61632407	61634089	184.086	172.368	178.227	145.162
chr8	30626981	30627415	256.308	269.13	246.849	257.429	0		chr12	61570864	61571689	183.229	173.057	178.143	59.1544
chr9	119776217	119777722	274.98	286.071	210.15	257.067	83.8291		chr2	66927493	66928760	226.08	129.311	177.696	38.5343
chr11	20417240	20417961	264.726	278.896	227.001	256.874	0		chr9	14834320	14834767	214.62	140.768	177.694	0
chr16	13104591	13106412	256.429	244.166	269.859	256.818	103.935		chr3	66965125	66966364	155.08	200.042	177.561	78.8089
chr15	58996241	58997860	275.294	271.721	223.271	256.762	0		chr5	71152710	71154319	194.644	159.292	176.968	30.3488
chr15	49615869	49616594	248.642	245.108	272.457	255.402	0		chr13	37258814	37260641	192.861	160.995	176.928	80.1885
chr9	27782780	27784554	266.21	266.461	232.429	255.033	35.5624		chr1	179989074	179990886	172.85	180.879	176.865	26.9506
chr13	12230112	12230992	235.029	260.454	269.426	254.97	0		chrX	72109097	72111486	221.265	131.933	176.599	20.4442
chr4	126686504	126687915	263.206	248.735	252.158	254.7	134.115		chr10	50754033	50754940	172.565	180.58	176.572	53.8123
chr14	53377577	53378928	263.106	232.064	267.528	254.233	46.6889		chr14	54094740	54095696	199.08	153.761	176.421	102.114
chr5	98638215	98640057	247.745	223.598	291.316	254.22	34.2503		chr14	55151591	55156355	221.215	131.466	176.341	82.034
chr8	40464421	40465430	241.807	268.916	251.801	254.175	0		chr2	156183462	156188553	227.989	124.675	176.332	95.9574
chr4	5388064	5388709	279.433	246.466	236.21	254.036	97.7142		chr2	160462483	160463117	173.849	178.765	176.307	76.9473
chr13	64979326	64980154	224.154	271.142	265.875	253.723	0		chr14	96689534	96690217	192.633	159.812	176.222	0
chr6	80605715	80606801	297.942	224.019	239.164	253.708	174.213		chr9	88716336	88718854	180.953	170.241	175.597	38.7944
chr9	32967829	32968505	180.373	262.849	317.221	253.481	0		chr12	83264608	83265164	147.048	203.798	175.423	0
chr11	77462885	77464099	284.033	204.273	269.785	252.697	103.907		chrX	20837475	20838906	197.701	152.669	175.185	68.2424
chr4	143235642	143236959	241.695	223.839	291.582	252.372	191.573		chr5	83567834	83568633	155.798	194.448	175.123	61.0769
chr16	78447640	78448493	279.761	224.821	251.474	252.018	0		chr9	38704122	38704859	190.601	159.512	175.057	66.208
chr14	54915267	54916713	264.178	249.191	242.153	251.841	174.494		chr12	106543828	106544607	150.662	199.434	175.048	0
chr1	67798012	67799944	214.237	283.442	257.287	251.655	130.623		chr6	116695839	116697548	185.344	164.729	175.037	142.87
chr9	41717382	41719793	242.129	264.042	248.368	251.513	130.853		chr4	117861470	117862866	180.987	168.532	174.76	104.928
chr8	92611394	92613714	233.323	262.288	258.106	251.239	27.1966		chr3	133438844	133439098	167.582	181.361	174.471	0
chr4	117860565	117862437	240.942	235.018	277.598	251.186	134.807		chrX	78209940	78212461	200.506	148.367	174.437	19.3741
chr5	69437928	69439026	246.379	238.617	267.407	250.801	0		chr17	76912734	76914558	157.079	191.208	174.144	80.3203
chr12	114437186	114438490	227.829	211.715	311.809	250.451	0		chr6	123628300	123630032	141.787	206.211	173.999	28.1948
chr2	154951595	154953073	244.103	288.127	217.808	250.012	0		chr11	31354114	31355109	178.77	168.846	173.808	49.0578
chr14	88433537	88434622	249.329	224.225	275.812	249.789	174.374		chr14	58347327	58348197	134.921	212.386	173.654	0
chr10	99202108	99203074	208.636	276.032	262.998	249.222	195.833		chr1	172046800	172049043	178.531	168.621	173.576	87.0972
chr13	66113028	66115911	248.525	241.937	256.71	249.057	21.8874		chr14	112795391	112795906	175.985	171.104	173.545	0
chr11	119289844	119290457	129.704	312.699	303.747	248.717	0		chr3	8831679	8832995	183.869	162.808	173.338	74.2013
chr13	85739399	85740047	220.877	252.542	269.95	247.79	0		chr3	21090836	21091824	176.435	170.042	173.238	49.405
chr10	19735932	19736633	249.579	260.159	233.468	247.735	179.839		chr1	116704955	116705971	222.35	124.02	173.185	48.0448
chr3	11124756	11125804	222.694	272.311	247.827	247.611	60.1748		chr5	46849711	46851579	193.393	152.965	173.179	130.716
chr5	19695004	19695912	239.471	278.189	223.823	247.161	0		chr4	49341407	49343104	164.633	180.749	172.691	115.104
chr17	78873380	78874907	246.699	223.723	270.001	246.808	82.6222		chr12	64220136	64221570	222.104	123.052	172.578	102.15
chr10	65984883	65985309	236.242	252.238	251.474	246.651	147.83		chr5	80171743	80172088	174.968	170.115	172.541	0
chr9	11633529	11634431	223.423	259.294	256.604	246.44	0		chr1	176975888	176978419	203.934	141.139	172.536	115.786
chr13	26459887	26460897	278.328	231.595	229.192	246.372	0		chr5	23721125	23726476	229.556	115.476	172.516	82.1662
chrX	161328854	161329584	239.678	281.868	216.475	246.007	0		chr3	77401297	77403007	180.033	164.633	172.333	142.786
chr2	20179446	20180554	167.559	278.691	290.476	245.575	56.9192		chr16	66754572	66755334	228.695	115.714	172.205	0
chr11	18711142	18712755	240.133	240.816	255.615	245.521	39.1099		chrX	107178607	107179878	181.975	161.957	171.966	38.4131
chrX	156724266	156726244	225.354	250.825	259.874	245.351	63.7932		chrX	30143336	30144440	161.136	182.629	171.883	0
chr9	41714800	41716730	258.451	244.934	231.213	244.866	65.3789		chr4	144190775	144191629	220.747	122.932	171.84	57.148
chr16	8039554	8040347	200.601	241.81	291.83	244.747	0		chr6	49566281	49567549	207.661	135.836	171.748	115.512
chr1	43834043	43835951	350.426	237.945	145.063	244.478	66.1324		chr10	24598908	24599345	65.0431	278.365	171.704	0
chr11	111215056	111215599	243.991	249.637	238.944	244.191	0		chr13	42190048	42190907	196.689	146.661	171.675	0
chr9	79747231	79751969	199.418	226.287	306.488	244.064	133.2		chr16	80305625	80306076	185.146	158.125	171.636	0
chr7	11495789	11496440	187.289	215.469	329.384	244.047	0		chr5	133797683	133798965	195.681	147.461	171.571	38.0838
chr1	139173268	139173928	305.221	219.619	205.2	243.347	0		chrX	108075391	108078147	184.062	158.594	171.328	70.8909
chr1	28964423	28964916	204.201	284.384	240.248	242.944	127.78		chr15	46041196	46041902	193.922	148.666	171.294	138.222
chr11	117362036	117363387	212.055	256.31	259.168	242.511	46.6889		chr17	8149037	8150333	222.398	119.937	171.167	113.018
chr9	32966054	32967718	280.608	202.502	244.391	242.5	75.8238		chr1	105013510	105014602	184.083	157.708	170.896	44.704
chr4	9930725	9931384	281.55	205.762	239.762	242.358	0		chr5	98638439	98640211	163.694	177.846	170.77	27.5587
chr14	19843012	19844718	258.153	213.979	254.932	242.355	147.916		chr1	96378038	96378799	186.935	154.488	170.711	128.245
chr4	132656159	132656812	276.015	243.451	207.396	242.287	0		chr6	64109047	64110837	158.073	183.101	170.587	54.5634
chr16	56940165	56941040	181.823	240.558	303.222	241.867	0		chr3	9501468	9503099	111.285	229.277	170.281	0
chr7	9784436	9784965	190.331	300.409	234.592	241.778	0		chr12	54278782	54279209	212.169	127.7	169.934	114.162
chrX	78210457	78212157	190.396	209.228	325.603	241.742	37.1095		chr9	78736421	78738090	181.254	158.604	169.929	117.034
chr2	50539858	50542227	230.739	241.058	252.769	241.522	79.903		chr5	90969761	90972082	184.037	155.714	169.875	126.257
chr8	95115135	95115923	188.414	249.277	286.516	241.403	0		chr15	65201527	65202552	229.077	110.639	169.858	47.6233
chr17	90508232	90508853	264.608	240.919	218.066	241.198	101.484		chr7	55887956	55889675	194.619	144.216	169.418	85.2236
chr3	17633703	17635317	200.535	246.466	276.453	241.151	117.257		chr7	47364106	47365115	222.129	116.554	169.341	48.3777
chr14	40545716	40546712	228.984	267.726	226.742	241.151	63.3133		chr5	54840810	54842065	154.523	184.105	169.314	77.805
chr8	92441784	92444304	248.508	243.338	230.904	240.917	150.234		chr17	90215498	90216517	202.494	136.021	169.258	95.8069
chr4	143577085	143577892	308.829	231.824	181.856	240.837	78.1229		chr4	9512432	9514082	185.497	152.79	169.144	118.38
chr17	76912952	76914130	238.668	226.398	254.056	239.707	160.619		chr13	47622150	47623832	190.434	147.387	168.91	116.13
chr14	88007712	88008475	257.123	208.399	251.508	239.01	0		chr18	49854318	49855117	137.993	199.703	168.848	0
chr17	81254123	81255014	196.418	272.991	247.096	238.835	0		chr2	125590713	125592961	133.799	203.764	168.782	0
chr16	68622696	68623506	235.675	236.741	243.901	238.772	233.502		chr12	86747572	86748181	192.65	144.737	168.694	0
chr12	71766904	71768334	222.609	229.07	264.607	238.762	220.557		chr15	60857893	60859163	184.92	152.161	168.54	38.4434
chr9	64519590	64520140	192.713	348.452	174.367	238.511	0		chr14	74454909	74455976	183.39	153.527	168.459	137.251
chr5	42675583	42676521	254.436	244.366	216.672	238.492	0		chrX	89519657	89520514	170.169	166.603	168.386	113.896
chr17	12209139	12212300	228.354	239.919	246.652	238.308	199.631		chrX	61885054	61886564	186.186	150.252	168.219	0
chr13	103618084	103619714	279.947	209.594	225.23	238.257	38.7022		chr10	90794929	90795752	157.743	178.58	168.161	118.596
chr14	64265734	64267524	210.472	264.081	239.82	238.124	35.2447		chr2	26854117	26856312	167.839	168.477	168.158	89.001
chr8	55233656	55234509	254.893	274.172	185.296	238.12	0		chr8	44400382	44405552	221.407	114.64	168.024	56.6949
chr9	4492295	4493462	218.188	248.576	246.771	237.845	108.088		chr6	63535030	63536268	189.696	145.911	167.803	118.309
chr9	12022233	12023205	234.632	187.699	290.418	237.583	129.75		chr2	165953165	165953941	194.784	140.684	167.734	0
chr11	31347200	31348699	244.225	215.411	252.435	237.357	42.0822		chr12	59220774	59222524	191.173	144.064	167.619	55.8099
chr2	24902556	24903079	405.285	187.672	118.639	237.199	0		chr11	67820420	67820796	212.533	122.671	167.602	0
chr17	64111927	64112715	208.601	243.342	257.865	236.603	80.0042		chrX	62659769	62660839	169.577	164.874	167.225	0
chr16	90071339	90071693	164.512	290.205	254.717	236.478	0		chr3	68528676	68530021	181.23	153.053	167.142	0
chr2	145962587	145963753	218.375	296.942	193.712	236.343	0		chr6	103530802	103532222	182.942	150.892	166.917	137.541
chr18	27161490	27163499	232.444	225.988	250.242	236.225	157.023		chrX	74560623	74561353	189.991	143.785	166.888	66.842
chr7	8663897	8664570	236.316	236.227	234.782	235.775	93.6548		chr6	58380685	58381558	189.464	144.312	166.888	55.9056
chr7	47033193	47035901	195.985	254.108	256.604	235.566	163.109		chr2	159463616	159465198	208.087	124.827	166.457	61.7328
chr7	55888064	55889193	234.922	236.215	235.064	235.4	167.584		chr3	41146665	41147337	164.033	168.671	166.352	0
chrX	134928472	134929027	219.627	210.56	274.445	234.877	113.531		chr14	16650992	16652487	160.678	171.431	166.055	97.9843
chrX	22146288	22147239	200.769	265.624	237.46	234.618	0		chr2	92500634	92501500	205.37	126.08	165.725	56.357
chr1	129985729	129986755	217.126	227.987	258.639	234.584	0		chr12	12099320	12099779	166.443	164.515	165.479	0
chr11	113774305	113775372	218.733	241.158	243.418	234.436	59.1043		chrX	14975957	14977979	216.518	114.303	165.411	24.153
chr8	27113582	27114408	263.215	288.785	150.343	234.114	76.3281		chr7	110431014	110431930	165.046	165.053	165.05	159.852
chr7	80193441	80194190	169.896	199.802	331.557	233.751	0		chr14	8188870	8189316	151.367	178.705	165.036	0
chrX	142365749	142366514	249.52	213.969	236.096	233.195	164.813		chr13	86488959	86489582	168.354	161.703	165.028	0
chr14	94336166	94336936	247.902	267.245	183.253	232.8	163.744		chr14	123500715	123501830	178.694	150.691	164.692	87.5655
chr1	7984740	7985470	203.363	224.213	270.593	232.723	86.352		chr1	129458998	129461308	141.766	187.382	164.574	63.4291
chr2	137177627	137178710	220.402	263.519	213.757	232.559	174.696		chr14	113418411	113419616	168.311	160.362	164.337	0
chr14	42898059	42899203	231.844	233.12	231.985	232.316	0		chr3	32524454	32525474	163.93	164.712	164.321	47.8565
chr14	18426663	18427689	253.313	223.427	220.118	232.286	122.928		chr13	104190859	104191480	166.032	162.223	164.128	78.5555
chr6	117642111	117643585	190.773	222.237	283.535	232.181	0		chr18	23563254	23563993	214.148	113.629	163.888	66.0291
chr9	114991856	114993355	222.988	243.508	229.829	232.109	126.247		chr17	81643521	81645412	191.984	135.55	163.767	25.8253
chr4	72955547	72958015	215.036	212.426	267.813	231.758	102.265		chr4	51908530	51909084	137.953	189.382	163.667	0
chr1	128836702	128837259	285.443	176.236	232.949	231.543	0		chrX	116795293	116795684	177.147	150.153	163.65	124.647
chr16	49488025	49488628	210.963	240.345	243.278	231.529	104.509		chr19	61001207	61009785	211.491	115.656	163.573	68.3458
chr11	73943337	73944460	212.558	299.969	181.01	231.179	56.1596		chr2	77795616	77797168	153.634	173.261	163.448	94.388
chr4	155510512	155513477	218.384	219.459	255.329	231.057	42.5646		chr3	49279784	49280940	195.445	130.816	163.131	84.4624
chr1	13541557	13542424	256.899	221.195	214.863	230.985	0		chr5	16177742	16180692	162.307	163.84	163.074	16.5576
chrY	2137128	2137526	266.127	199.52	226.628	230.758	158.204		chr9	35580580	35581277	145.403	180.7	163.051	70.0022
chr8	119420919	119422151	228.215	201.291	261.263	230.256	0		chr7	57625952	57627607	206.441	119.324	162.883	118.023
chr3	9450146	9453048	314.567	179.055	196.626	230.083	21.7442		chr1	67802971	67805273	172.411	153.348	162.879	42.4329
chr13	29976848	29977871	233.316	246.947	209.725	229.996	61.6439		chr2	146821413	146822254	190.32	134.816	162.568	116.061
chr1	4557311	4557728	228.627	190.451	270.408	229.829	0		chr2	10475030	10476482	153.179	170.717	161.948	0
chr5	23724711	23726362	205.685	257.954	225.788	229.809	76.4205		chr2	13538304	13539426	155.382	168.471	161.926	130.529
chr17	53960531	53961245	200.489	235.78	252.936	229.735	88.2844		chr3	12468706	12470340	210.182	113.143	161.662	29.8847
chr7	30228154	30229139	118.462	289.71	280.857	229.676	0		chr7	136707667	136709649	170.603	152.652	161.627	147.841
chr2	55917264	55917852	261.406	206.713	220.688	229.602	0		chr7	47486985	47487668	218.665	104.492	161.578	71.435
chr1	143269098	143269735	208.042	205.517	274.604	229.388	98.9394		chr1	83459050	83459970	158.529	164.337	161.433	53.0527
chr12	14552165	14552563	186.289	246.466	254.957	229.237	158.204		chr17	54251540	54253218	174.98	147.738	161.359	145.508
chr14	85259946	85261187	230.836	211.143	245.719	229.233	101.648		chr16	62709883	62711180	189.304	132.801	161.052	75.2874
chr1	55836129	55836571	203.74	190.274	293.421	229.145	0		chr3	49267829	49268622	226.494	95.3111	160.902	61.5384
chr5	120353794	120354762	241.08	188.474	256.623	228.726	130.286		chr14	114374071	114374621	184.195	137.345	160.77	0
chr15	75040665	75042257	196.638	223.413	266.08	228.71	39.6255		chr5	81806725	81809258	172.153	149.323	160.738	38.5647
chr14	111779980	111780710	246.941	237.025	201.012	228.326	86.352		chr8	60642831	60643701	224.869	96.5391	160.704	56.0982
chr13	79703822	79705166	209.212	219.346	256.315	228.291	187.727		chr11	65269708	65271599	152.458	168.882	160.67	51.6507
chr12	29454542	29455438	189.404	255.808	239.419	228.21	0		chr1	145228281	145229063	213.757	107.389	160.573	62.403
chr5	59831696	59832332	233.373	220.543	230.675	228.197	99.0947		chr14	115066808	115067948	221.594	99.4877	160.541	0
chr18	49854073	49855180	234.795	249.358	198.926	227.693	0		chrX	74588262	74589584	184.381	136.647	160.514	73.8647
chrX	44789048	44790506	174.67	240.722	267.276	227.556	129.794		chr12	47145592	47146619	181.866	139.052	160.459	0
chr5	81807104	81809338	230.423	230.476	219.993	226.964	56.4862		chr8	8318872	8319518	132.097	188.445	160.271	75.5201
chr1	72177772	72178260	238.861	210.681	231.147	226.896	129.087		chrX	13726466	13727558	185.712	134.629	160.171	44.704
chr11	111050283	111050933	285.443	194.22	199.67	226.444	0		chr2	11990552	11991774	168.883	151.258	160.071	0
chr14	36018776	36019811	220.364	235.047	223.661	226.357	0		chr16	90071051	90071687	148.147	171.603	159.875	0
chr1	58874052	58874837	249.926	220.44	208.517	226.294	0		chr1	103879989	103881052	189.1	130.396	159.748	0
chr7	55746490	55746946	290.44	215.186	173.132	226.253	0		chr19	6671449	6671971	190.652	128.62	159.636	0
chr8	34261605	34262483	211.403	197.117	270.039	226.186	0		chr12	97321633	97322485	156.555	162.651	159.603	0
chr3	153692218	153693208	203.583	212.642	262.332	226.186	63.6966		chr16	52281101	52282144	218.305	100.677	159.491	0
chr13	37258956	37260512	238.694	231.586	206.896	225.726	121.625		chr3	50165698	50166183	197.839	121.111	159.475	100.538
chr9	121320101	121321697	219.417	216.989	240.642	225.683	79.0524		chr7	24342562	24343180	189.849	129.049	159.449	78.9362
chr16	14630999	14631612	207.527	137.282	331.361	225.39	0		chr4	126686571	126688345	136.426	182.383	159.404	82.5829
chr14	42276323	42277649	236.055	222.321	217.203	225.193	47.5685		chrX	32861907	32864053	144.302	174.281	159.291	45.5161
chr10	85178828	85179609	190.101	239.532	245.719	225.117	80.7204		chr5	58716517	58717003	197.433	120.862	159.148	0
chr1	119149989	119151816	182.977	251.05	241.149	225.059	172.657		chr10	63747239	63747583	98.0595	219.354	158.707	0
chr14	53632077	53633168	204.201	201.551	269.121	224.958	57.8053		chrX	97371623	97373151	168.856	148.483	158.669	0
chr6	35295471	35297387	188.33	214.967	271.227	224.841	131.713		chr16	14630992	14631610	86.295	230.93	158.612	0
chr12	29176117	29176615	255.354	168.921	249.166	224.48	126.5		chr8	79972158	79973537	116.123	201.074	158.599	35.4069
chr13	95506463	95507829	190.309	263.774	219.116	224.4	138.53		chrY	2135761	2137531	183.987	132.942	158.464	55.1796
chrX	55471540	55472432	285.379	209.758	177.204	224.114	70.6868		chrX	33400112	33401839	185.474	131.384	158.429	56.5527
chr10	8483311	8484391	225.925	142.955	303.228	224.036	58.3935		chr13	104786118	104786953	185.297	130.755	158.026	116.894
chrX	42825063	42825733	300.672	202.389	168.451	223.837	94.0735		chr5	50091762	50092336	133.154	182.795	157.975	0
chr8	71492531	71493339	236.258	260.48	174.646	223.795	0		chr17	68646968	68647605	150.705	164.744	157.725	0
chr11	18713038	18713817	190.588	198.121	282.577	223.762	161.855		chr5	41880707	41881801	188.625	126.704	157.665	0
chr3	29928949	29930434	232.234	214.289	224.388	223.637	84.9574		chr1	27250777	27252221	195.923	119.291	157.607	0
chr4	80453722	80455040	209.31	213.018	248.513	223.614	0		chrX	30027884	30030479	146.779	168.43	157.605	56.4656
chr5	127074407	127075670	201.617	222.287	245.913	223.272	149.818		chrY	2033635	2034822	148.379	166.331	157.355	41.1292
chr2	146821412	146822359	162.413	232.167	274.231	222.937	133.172		chr11	88776908	88778621	167.252	147.174	157.213	57.0146
chr9	119778236	119779835	238.916	245.85	183.675	222.813	78.9042		chrX	118669166	118670188	182.755	131.512	157.133	0
chr15	71429371	71430183	254.687	184.319	229.398	222.801	0		chr1	89357458	89359476	151.687	162.424	157.055	96.8034
chr4	132653430	132653918	173.717	181.951	312.048	222.572	129.087		chr8	63482265	63484425	158.198	155.642	156.92	22.6106
chr13	23735904	23737092	258.987	185.109	223.4	222.498	0		chrX	123355704	123356728	170.238	143.561	156.9	143.009
chr13	62765327	62765816	249.209	210.251	207.608	222.356	0		chr10	99201611	99203074	195.812	117.743	156.778	100.126
chr6	71909142	71909739	248.593	219.264	198.465	222.107	105.557		chr11	105927839	105928317	137.538	175.544	156.541	0
chr2	64462966	64463696	203.363	237.025	224.206	221.532	86.352		chr13	67986628	67992035	216.643	96.3999	156.521	90.3505
chr13	85983712	85985396	198.506	227.89	238.136	221.51	149.848		chr17	60582541	60583446	169.015	143.855	156.435	107.862
chr17	50388146	50388703	190.295	260.159	212.692	221.049	113.124		chr1	44749415	44750846	180.294	132.118	156.206	68.2424
chr3	93090740	93092050	141.742	214.318	306.071	220.71	48.149		chr12	29454916	29455312	206.311	105.901	156.106	0
chr5	38797799	38798955	220.262	202.371	239.348	220.66	54.5578		chrX	78658336	78659018	145.99	166.201	156.096	143.079
chr1	170559184	170559967	169.3	197.11	295.552	220.654	0		chr16	53530271	53530915	220.844	91.2556	156.05	0
chr3	21588702	21590024	248.808	212.374	200.773	220.652	0		chr7	19171881	19172232	192.219	119.44	155.829	0
chr14	88439827	88440724	165.544	224.235	270.619	220.133	70.2933		chr7	122732107	122733627	195.498	116.094	155.796	32.1246
chr6	123109388	123110184	219.83	205.646	234.003	219.827	0		chr6	116191559	116192564	161.064	150.451	155.758	0
chr15	87125314	87126689	189.064	228.017	242.326	219.802	0		chr6	125974361	125975695	153.381	157.464	155.422	73.2008
chr18	45522146	45523383	253.025	181.565	223.688	219.426	50.9882		chr6	3139124	3140868	134.689	175.881	155.285	112.003
chr15	15575835	15576626	254.736	153.73	249.752	219.406	79.7012		chr6	140566451	140567433	92.3787	218.126	155.252	0
chr17	72799632	72801873	220.231	200.515	236.951	219.232	84.4648		chr17	81559890	81562863	146.084	163.987	155.036	49.2887
chr7	96801670	96802162	269.231	227.969	160.49	219.23	0		chr13	5176355	5177749	195.287	114.525	154.906	35.0262
chr16	41200254	41201552	245.23	237.928	174.027	219.062	0		chr2	77850834	77852346	162.403	147.275	154.839	129.178
chr12	99058063	99059721	192.016	172.184	292.967	219.056	0		chrX	64632083	64633704	187.716	121.826	154.771	90.3727
chr16	27423413	27425276	173.746	228.616	254.683	219.015	33.8645		chr5	71916989	71917776	207.882	101.372	154.627	0
chr3	9732155	9733665	186.227	220.041	250.598	218.955	41.7759		chr8	102383951	102384365	167.329	141.831	154.58	0
chrX	86546415	86547287	225.019	198.471	233.053	218.848	72.3062		chr4	7762684	7764151	160.104	148.925	154.515	0
chr16	3041945	3042752	197.125	214.438	244.807	218.79	78.1229		chr10	121550223	121551965	159.361	149.55	154.455	84.099
chrX	81757074	81757553	176.975	243.899	235.481	218.785	131.507		chr5	59515534	59517119	162.787	145.798	154.292	0
chr14	36245467	36247262	201.018	221.627	232.858	218.501	105.44		chr8	103732237	103732978	189.574	118.989	154.281	65.8511
chr10	23596345	23597340	245.206	211.575	198.598	218.46	0		chr4	128115562	128116958	158.045	150.475	154.26	34.976
chr12	19269504	19270203	235.123	194.004	226.062	218.396	90.1762		chrX	156724313	156726124	148.379	160.097	154.238	53.931
chr13	50596843	50597791	229.377	192.446	232.255	218.026	66.5156		chr4	115049325	115050104	157.511	150.923	154.217	0
chr5	44224703	44226619	218.795	222.295	212.264	217.785	98.7846		chr6	117037204	117038701	198.5	109.457	153.978	97.8535
chr10	22248135	22249183	248.001	178.564	226.277	217.614	0		chr18	11784932	11786349	150.682	157.142	153.912	137.832
chr7	93181217	93182147	233.812	176.047	242.816	217.558	67.8017		chr4	133718719	133720610	203.277	104.44	153.859	51.6507
chr12	116508137	116508742	210.267	208.642	233.149	217.353	104.164		chr6	108221530	108223322	178.751	128.966	153.858	27.2513
chr1	114831305	114831994	292.393	203.602	155.622	217.206	0		chr11	92455909	92457499	154.442	153.267	153.854	30.7112
chr18	79906408	79907014	183.68	216.013	251.386	217.027	103.992		chr11	119320463	119321174	160.05	147.622	153.836	68.6257
chr2	39385459	39386233	198.668	247.738	204.185	216.864	0		chr6	106973897	106974946	159.402	148.151	153.776	139.604
chr16	20577405	20579233	220.613	209.948	219.387	216.649	0		chr3	27966312	27967937	144.547	162.896	153.722	30.0501
chr4	138973172	138973647	223.077	177.083	249.333	216.497	0		chr1	108196089	108197294	160.929	146.418	153.673	81.0307
chrX	124474093	124474715	204.529	263.082	181.43	216.347	0		chr1	15073592	15074498	186.497	120.52	153.508	53.8716
chr2	172027162	172027548	109.752	217.807	321.276	216.278	0		chr18	15888579	15890203	198.326	108.664	153.495	60.1373
chr16	62876617	62877209	241.736	197.422	209.669	216.276	106.447		chr12	70034613	70036498	170.88	135.981	153.431	51.815
chr10	70254078	70255724	206.309	233.148	209.316	216.258	114.979		chr17	12477676	12478405	151.225	155.501	153.363	66.9336
chr10	62567567	62568687	260.489	221.402	166.37	216.087	112.62		chr6	142098355	142099177	142.79	163.471	153.131	118.74
chr8	112263912	112264538	237.095	194.185	216.327	215.869	0		chr13	65423128	65423666	204.813	101.402	153.108	90.6522
chr15	47188995	47190105	205.488	202.32	239.084	215.63	56.8167		chr17	72799632	72801365	177.645	128.504	153.075	84.5355
chr3	6054600	6055268	246.018	188.994	211.193	215.402	0		chrX	26565435	26568190	133.735	172.381	153.058	53.1874
chr8	31127284	31129870	192.914	217.218	235.936	215.356	48.8004		chr9	73244500	73245549	201.796	104.106	152.951	93.0696
chr14	18430320	18431030	149.346	217.348	278.205	214.966	0		chr10	58495670	58497858	140.72	165.175	152.947	89.2856
chr10	92840045	92841423	207.903	186.771	249.995	214.89	137.324		chr1	150019880	150020801	137.114	168.718	152.916	52.9951
chr2	159281168	159281796	202.578	208.458	233.609	214.882	0		chr3	66437763	66440149	170.074	135.622	152.848	81.8794
chrY	1108665	1109931	201.139	170.017	272.095	214.417	49.8211		chr5	51246016	51246755	163.618	142.036	152.827	132.058
chr16	31226237	31226951	163.361	242.329	237.127	214.273	0		chr14	67233718	67234173	121.046	184.398	152.722	107.152
chr2	155941376	155941746	257.591	201.956	182.799	214.115	0		chr11	98475386	98476506	136.599	168.771	152.685	0
chr12	25080993	25082994	182.986	222.213	237.127	214.109	0		chr3	16391421	16392326	161.154	143.855	152.504	53.931
chrX	94799567	94800836	209.025	169.615	262.552	213.731	49.7034		chr8	102638850	102640695	127.32	177.646	152.483	26.4689
chr14	110455149	110456122	207.137	201.93	232.096	213.721	64.8084		chr3	52939000	52940217	187.119	117.361	152.24	40.1162
chr17	69295449	69297215	198.308	209.364	233.482	213.718	71.4469		chr13	16698590	16699858	195.033	109.331	152.182	0
chr19	50186955	50188029	222.247	239.588	178.746	213.527	58.7194		chr1	14965578	14966311	155.253	148.925	152.089	0
chr1	173412347	173413520	189.939	199.44	250.324	213.234	0		chr12	71767605	71769218	170.995	132.849	151.922	90.8207
chr4	128115787	128116954	181.823	224.52	232.255	212.866	54.044		chr2	173594901	173598224	139.273	164.427	151.85	0
chr7	31170785	31171903	156.573	209.243	272.728	212.848	56.4105		chr2	106980181	106981078	172.504	131.091	151.797	0
chr10	96789666	96791275	207.753	191.968	238.698	212.806	39.207		chr8	68360131	68360944	164.056	139.454	151.755	60.0264
chrX	70551318	70553399	175.955	209.176	252.446	212.526	121.274		chr10	10304154	10305490	165.137	138.361	151.749	73.0913
chrX	64632510	64633716	197.942	186.228	252.844	212.338	156.893		chr17	47086978	47088691	87.2617	215.856	151.559	0
chr7	94133283	94133904	230.465	233.39	172.635	212.163	101.484		chrX	29809397	29810143	162.085	140.705	151.395	130.821
chr6	33694086	33695844	202.228	218.302	215.266	211.932	0		chr7	15407164	15408872	142.736	159.905	151.321	57.1814
chr10	92216118	92217105	236.444	227.507	171.605	211.852	63.89		chr3	18455333	18457074	162.519	139.982	151.25	84.1473
chr7	82956284	82957030	227.437	225.68	181.576	211.564	0		chr7	66755269	66755924	154.713	147.406	151.059	0
chr13	22741512	22742210	189.887	234.478	210.215	211.526	90.3052		chr5	67775517	67776684	161.591	140.383	150.987	125.5
chrY	2130312	2131134	187.081	227.599	219.744	211.475	76.6991		chr8	40469839	40471500	170.342	131.542	150.942	29.3992
chr1	48794657	48795422	173.278	232.309	228.718	211.435	82.4065		chr4	25654795	25656423	165.048	136.787	150.918	59.9896
chr6	5562726	5564498	164.697	195.449	274.13	211.425	71.2051		chr1	103831021	103831850	180.201	121.569	150.885	117.739
chr8	52654678	52655518	202.016	217.16	215.041	211.405	75.0575		chr2	84924405	84925404	179.836	121.924	150.88	0
chr3	158291827	158293304	251.452	177.429	202.66	210.514	0		chr14	54912791	54913885	190.251	111.346	150.799	44.6224
chr6	64109594	64111411	186.904	180.308	264.236	210.483	34.7213		chr1	128321681	128322221	138.232	163.197	150.714	0
chr11	31352873	31353659	215.877	178.508	236.977	210.454	0		chr14	39354825	39356600	199.51	101.793	150.652	55.0242
chr13	67989771	67993603	188.379	233.349	209.371	210.366	164.684		chr10	122223014	122223388	132.948	168.171	150.56	130.297
chr6	140783181	140784278	198.25	221.774	211.032	210.352	57.4894		chr1	76772981	76773483	92.0366	208.96	150.498	0
chr17	68647039	68647831	241.025	218.494	171.043	210.187	0		chrY	897308	898143	159.739	140.813	150.276	0
chr1	72172049	72172938	244.583	194.68	190.501	209.922	70.9251		chr3	91989257	91991896	139.612	160.845	150.229	74.0326
chr4	145688430	145692362	187.639	202.412	238.534	209.528	144.447		chr15	56778810	56780502	166.171	134.1	150.135	86.5827
chr6	101092076	101092670	205.231	204.629	218.463	209.441	0		chr16	75736996	75737900	151.495	148.66	150.077	107.981
chr3	66473890	66475455	155.955	248.197	223.752	209.301	40.3086		chr3	25148954	25149319	184.866	114.871	149.869	0
chr6	81231428	81232148	198.82	201.343	227.316	209.16	175.099		chr18	83870411	83872491	164.28	135.361	149.821	46.9597
chr2	51741721	51742299	146.715	226.459	253.782	208.985	0		chr7	111069910	111071340	155.534	143.962	149.748	34.145
chr12	106543005	106544657	189.501	220.97	215.394	208.622	0		chr1	106864836	106866183	190.208	109.162	149.685	36.2474
chr18	12610740	12611561	219.603	233.573	171.884	208.353	0		chr13	50825891	50826818	163.09	135.914	149.502	52.6525
chr2	157477922	157478945	207.392	196.643	220.763	208.266	61.6439		chr15	7847715	7848672	96.648	201.876	149.262	0
chr18	62435430	62436142	171.266	262.713	190.234	208.071	88.532		chr3	4723372	4725485	137.29	161.091	149.19	46.2266
chr6	3605892	3606527	225.392	220.889	177.721	208.001	0		chr15	29972190	29973851	156.414	141.66	149.037	29.3992
chr14	124124606	124125685	221.218	203.791	198.85	207.953	116.895		chr9	101198490	101199775	160.61	137.309	148.96	37.995
chr6	147025723	147026971	216.79	198.712	208.143	207.882	50.5391		chrX	95161347	95163147	160.161	137.73	148.946	108.521
chr11	12045439	12047140	218.359	209.105	195.911	207.792	74.1755		chr9	99394277	99395106	145.877	151.962	148.919	0
chrX	61885262	61886560	192.097	209.088	221.885	207.69	0		chr17	52233990	52235727	140.354	157.237	148.796	56.2273
chr13	119916736	119917898	251.082	177.167	194.378	207.542	0		chr1	185978145	185979238	139.97	157.564	148.767	133.99
chr5	144549153	144550811	208.017	189.121	224.835	207.324	0		chr4	79207764	79208761	149.866	147.445	148.655	0
chr13	101362620	101363224	210.614	185.766	224.193	206.858	104.336		chr1	107764073	107764686	173.995	123.252	148.624	0
chr16	28500355	28501397	229.066	206.53	184.23	206.609	181.563		chrX	14394626	14395404	162.284	134.925	148.605	125.447
chr12	44771329	44772086	182.111	191.515	246.043	206.556	166.552		chr14	42914659	42915413	96.6923	200.469	148.581	0
chr7	119576534	119577381	206.609	231.934	179.943	206.162	148.876		chr14	41657617	41658899	162.373	134.353	148.363	38.0838
chr6	73241674	73243655	190.19	205.554	222.412	206.052	127.393		chr11	17116821	17118079	159.811	136.915	148.363	116.429
chr8	65284908	65285872	209.068	203.813	204.978	205.953	65.4128		chr10	99071386	99072058	158.742	137.436	148.089	0
chr4	147115977	147116634	258.2	213.504	146.012	205.905	0		chr6	20138148	20139086	170.66	125.367	148.014	52.0357
chr12	62392522	62393719	261.473	171.991	183.982	205.815	52.6906		chr16	76641524	76642748	138.084	157.875	147.979	39.887
chr7	72864070	72865080	189.053	199.172	229.192	205.806	187.31		chr13	29976034	29977756	132.276	163.486	147.881	28.3584
chr6	42072726	42074049	172.43	201.603	243.306	205.78	0		chr11	31347371	31348530	168.846	126.853	147.849	42.122
chr16	38719058	38720697	194.24	188.456	234.332	205.676	38.4898		chr10	51860117	51860980	168.988	126.518	147.753	56.5527
chr15	8502554	8503020	216.007	170.468	229.934	205.47	135.168		chr6	50585685	50586560	65.0431	230.371	147.707	0
chr4	18406549	18407683	233.887	198.041	184.235	205.388	55.6153		chr4	100328519	100329649	176.324	118.954	147.639	86.4041
chr11	15186135	15187073	231.82	179.534	204.635	205.33	0		chr1	151357983	151360268	157.337	137.936	147.636	42.7485
chr17	60688527	60688997	202.901	208.79	203.983	205.225	134.02		chrX	148177099	148178787	172.89	121.971	147.431	57.8585
chr5	152277468	152278249	169.733	185.637	260.173	205.181	161.441		chr18	46022680	46023891	183.638	111.004	147.321	80.6296
chr4	5116932	5117987	191.052	172.946	251.536	205.178	59.7759		chr12	43341221	43342940	155.281	139.328	147.304	85.2236
chr4	106065466	106066045	183.077	217.995	214.369	205.147	108.833		chr1	11719352	11720020	143.722	150.826	147.274	73.0367
chr5	71152737	71154014	182.791	153.897	278.597	205.095	49.3923		chr16	8039765	8040604	129.302	165.168	147.235	0
chr13	63322963	63323560	186.445	211.433	217.367	205.082	105.557		chr12	115568686	115569821	164.576	129.533	147.055	43.0119
chr5	89943574	89944512	203.549	224.418	186.579	204.849	67.224		chr3	145746551	145749584	157.867	135.801	146.834	16.1047
chr16	88796488	88797289	238.32	157.652	218.451	204.808	78.7074		chr2	146829980	146830951	206.999	86.5078	146.753	50.2691
chr14	14472767	14474686	168.679	224.387	220.763	204.61	65.7535		chr2	55199343	55200096	181.834	111.519	146.677	0
chr18	55476981	55478069	214.515	227.907	171.259	204.56	57.9645		chr2	87610375	87611025	164.106	129.164	146.635	75.0561
chr1	23789155	23790057	205.784	176.32	231.569	204.558	0		chr4	20430846	20432102	172.814	120.409	146.612	38.8715
chr8	85242535	85243965	196.638	147.26	268.557	204.152	0		chr14	124191977	124192926	129.324	163.746	146.535	51.4332
chr1	38762672	38763234	198.035	232.895	180.689	203.873	0		chr3	82414688	82415375	170.809	122.217	146.513	0
chr1	148134037	148135276	231.209	215.26	164.077	203.515	101.812		chr4	144241875	144243126	182.037	110.816	146.427	0
chr10	123296414	123296996	245.882	160.647	203.572	203.367	0		chr10	4264538	4264973	167.437	125.357	146.397	112.068
chr10	99011993	99013162	213.277	184.112	212.536	203.309	107.903		chr16	88104256	88104891	173.576	118.989	146.282	0
chr10	34154255	34155543	135.923	232.508	241.144	203.192	97.9416		chr7	115931970	115933352	198.268	94.239	146.254	35.3301
chr4	62528177	62528696	255.252	180.11	173.893	203.085	121.391		chr3	61516642	61518119	144.565	147.918	146.241	33.0592
chr1	84260074	84261617	209.756	194.108	204.978	202.947	122.649		chr1	113600860	113601701	137.454	154.789	146.121	58.0303
chr4	28340087	28341566	211.652	186.681	210.023	202.786	85.3018		chr4	95176461	95177877	164.61	127.582	146.096	34.4824
chr9	92634392	92635918	215.568	214.669	177.651	202.63	82.6763		chr10	111610237	111611797	157.41	134.666	146.038	62.6029
chr5	134504103	134505393	185.062	199.502	223.26	202.608	97.7898		chrX	97303083	97304667	167.383	124.669	146.026	0
chr2	155944159	155945228	183.59	196.942	227.118	202.55	176.981		chr7	14182060	14183058	165.757	126.255	146.006	97.8209
chr1	116082823	116083365	195.552	172.481	239.384	202.472	0		chr18	17985223	17986087	160.559	131.232	145.895	0
chr8	52816937	52817808	158.303	241.661	207.396	202.453	0		chr17	17147178	17147729	177.41	114.247	145.828	88.5173
chrX	26565624	26567775	241.777	215.429	149.692	202.299	87.9972		chr1	89035259	89037418	150.852	140.143	145.498	22.6211
chr3	74639114	74639962	237.634	148.925	219.671	202.076	74.3502		chr8	16896743	16898890	155.84	135.054	145.447	90.9898
chr8	128154112	128155372	164.203	204.248	237.535	201.995	100.116		chrX	9009967	9011391	146.193	144.568	145.38	102.866
chr12	61813483	61814479	170.407	225.453	209.736	201.865	0		chr9	85962028	85962584	124.671	166.058	145.364	87.7227
chr14	10562202	10562955	204.201	167.688	232.358	201.416	0		chr15	9921523	9922272	206.544	84.0855	145.315	65.1487
chr3	93089225	93090564	154.523	192.207	257.271	201.334	94.2139		chr13	11347434	11348467	148.092	142.311	145.202	0
chr16	82633849	82634727	217.443	218.427	167.167	201.012	71.8127		chr1	156751244	156753215	151.69	138.579	145.135	0
chr5	140914023	140915903	183.466	253.935	165.25	200.884	33.5584		chr15	46700047	46700997	157.273	132.627	144.95	102.758
chr6	18708661	18709436	177.887	235.35	189.356	200.864	162.689		chrX	68001044	68001907	187.535	102.187	144.861	56.5527
chr10	58495803	58497858	185.927	193.6	222.653	200.727	122.808		chr7	16316274	16317858	143.792	145.89	144.841	123.31
chr6	130904690	130905283	187.7	204.973	209.316	200.663	0		chr1	176944172	176945625	173.892	115.661	144.776	67.2098
chr14	100648697	100650244	192.065	208.732	200.798	200.532	81.5547		chr3	59175615	59176229	159.237	129.888	144.562	79.4496
chr12	66735123	66736696	182.147	214.209	204.662	200.339	120.311		chr12	14552165	14552577	146.583	142.518	144.551	118.309
chr2	14305877	14306798	218.819	198.082	183.89	200.263	0		chr15	86146343	86146979	117.399	171.603	144.501	0
chr4	146030534	146031647	190.637	176.553	233.367	200.186	113.327		chr6	92277335	92278519	178.807	109.985	144.396	82.4667
chr18	37146351	37147426	197.369	221.957	178.58	199.302	58.6648		chr8	60776423	60777662	156.516	132.231	144.374	118.213
chr4	80055775	80056435	240.964	177.112	179.55	199.209	0		chr6	106265302	106265985	171.808	116.785	144.297	71.435
chrX	89145795	89146407	242.51	206.259	147.512	198.76	0		chr8	75449710	75451505	145.736	142.796	144.266	0
chr2	48344037	48345255	195.993	172.87	227.174	198.679	51.7829		chr1	56154694	56156084	194.568	93.6971	144.133	35.1269
chr17	81635079	81636067	193.258	208.337	194.289	198.628	0		chr16	44194987	44195495	73.461	214.757	144.109	0
chr6	27068064	27068826	229.626	165.71	199.989	198.442	0		chr17	13435512	13437768	157.781	130.394	144.087	43.2978
chr3	139783943	139784579	233.373	183.785	177.442	198.2	0		chr9	18964152	18964967	159.29	128.808	144.049	0
chr6	131006818	131007782	187.061	213.519	193.265	197.948	130.826		chr14	10918932	10919410	156.124	131.658	143.891	102.007
chrX	30142776	30144434	182.415	203.234	207.802	197.817	0		chr17	15001801	15003825	131.893	155.714	143.803	96.5166
chr4	34487685	34488515	217.225	219.773	156.42	197.806	75.9607		chr6	107538219	107539221	149.119	138.326	143.723	0
chr1	21574154	21575125	223.949	183.075	186.059	197.694	129.883		chr6	140937314	140938969	145.154	142.174	143.664	29.5058
chrX	153015305	153015946	157.127	233.413	202.469	197.67	98.323		chr5	69866769	69867445	163.064	124.203	143.634	72.1736
chr8	39882129	39882853	153.785	213.151	226.062	197.666	87.0667		chr7	138630987	138632594	148.379	138.574	143.477	121.546
chr10	23182317	23183153	234.697	195.818	162.051	197.522	75.4162		chr18	68571767	68574461	135.441	151.323	143.382	54.3913
chr2	99390183	99391718	183.196	228.655	180.29	197.38	0		chr8	99763209	99763724	172.534	114.07	143.302	0
chr8	75953180	75953691	248.87	155.485	187.649	197.335	123.288		chr2	36298353	36299579	159.626	126.779	143.203	119.466
chr15	88869760	88870695	141.807	220.134	229.443	197.128	67.4395		chr18	23952704	23953969	199.715	86.3438	143.029	38.5952
chr18	6261468	6262173	210.565	212.254	168.105	196.975	0		chr17	88153344	88154101	75.1685	210.769	142.969	64.4611
chr13	98853702	98855667	202.54	183.408	204.099	196.682	32.1075		chr17	8409714	8410507	132.308	153.557	142.932	61.5384
chr13	32443077	32444317	179.684	218.86	191.269	196.604	50.8649		chr1	66627539	66628158	163.696	122.06	142.878	78.8089
chr13	7953968	7954560	179.064	134.247	276.382	196.564	0		chrX	69330325	69331552	155.146	130.1	142.623	119.369
chr9	92629502	92630375	200.463	182.171	206.921	196.518	72.2235		chr3	82288966	82291527	147.337	137.845	142.591	95.3582
chr10	99013436	99014172	158.485	177.91	253.054	196.483	85.649		chr6	79472669	79473370	147.111	137.747	142.429	0
chr1	156750776	156753192	182.32	185.997	219.795	196.037	26.1164		chr13	66113222	66116158	158.837	125.971	142.404	16.6365
chr4	38804028	38804676	188.155	129.879	269.95	195.995	97.2625		chr5	83450549	83452704	156.088	128.702	142.395	67.9891
chr6	14254283	14255062	176.975	186.113	224.612	195.9	80.9274		chr2	165754923	165755521	95.1214	189.508	142.315	0
chrX	33047607	33048932	152.15	208.362	225.891	195.468	142.813		chr8	62797453	62798782	167.345	116.961	142.153	110.214
chr9	98667950	98668449	191.133	224.777	169.546	195.152	126.247		chrX	123015441	123016607	143.421	140.503	141.962	83.7387
chrY	632889	633275	164.627	157.305	262.862	194.932	0		chr14	80319269	80319680	151.261	132.659	141.96	118.596
chr4	36081229	36082025	159.877	211.522	212.73	194.71	158.402		chrX	61742403	61743234	121.985	161.703	141.844	58.7278
chr6	112660447	112662163	200.99	152.731	230.406	194.709	0		chr14	54754929	54756019	179.524	104.047	141.786	89.572
chr3	155923562	155924798	206.017	208.211	169.044	194.424	102.059		chr5	68828151	68829804	189.466	94.0497	141.758	59.0829
chr10	107437501	107438129	185.697	163.788	233.609	194.365	100.355		chr2	154951811	154953028	141.801	141.523	141.662	0
chr6	131012412	131013177	228.727	177.288	177.072	194.362	0		chr7	13338455	13339445	181.469	101.819	141.644	49.3053
chr3	22628933	22631174	198.919	202.603	181.495	194.339	112.62		chr11	40050082	40050773	131.226	151.889	141.557	70.6091
chr9	64258601	64259239	157.865	212.524	212.264	194.218	98.7846		chr16	58341379	58342879	154.212	128.845	141.529	32.5526
chr10	56441479	56442237	174.876	228.281	178.705	193.954	0		chr2	81300756	81303182	135.724	147.245	141.485	60.3974
chr14	99585187	99585647	115.168	233.635	232.927	193.91	0		chrX	77453460	77454475	175.251	107.59	141.421	0
chr14	115066808	115067977	136.134	184.112	260.84	193.696	0		chr14	36505677	36505965	166.349	116.381	141.365	0
chr2	116315448	116316789	205.723	160.515	214.775	193.671	47.0368		chr1	164771045	164773456	140.997	141.188	141.093	40.5154
chr15	79702633	79703335	181.254	206.499	192.94	193.564	89.7914		chrX	86137316	86138701	176	106.169	141.084	35.2536
chr19	40140599	40141311	208.497	157.628	214.013	193.379	88.532		chr1	63932673	63934456	161.687	120.19	140.938	27.3887
chr1	151429590	151430305	177.963	196.209	205.223	193.132	176.322		chr7	69281689	69282211	153.203	128.62	140.911	93.4255
chr10	81298849	81299793	151.692	163.528	263.14	192.787	66.7972		chr1	97413806	97414690	177.049	104.513	140.781	55.2108
chr13	105784992	105785857	208.446	200.076	169.677	192.733	72.8907		chr18	37523745	37526067	134.902	146.598	140.75	42.0676
chr12	120794816	120795720	187.73	196.628	193.589	192.649	69.7496		chrX	16167588	16168794	141.618	139.33	140.474	80.9636
chr8	40468758	40470677	204.627	187.802	185.441	192.623	98.6302		chr5	46239004	46240338	164.051	116.523	140.287	73.2008
chr17	36144976	36145855	168.93	228.821	179.822	192.524	71.7311		chr17	78873230	78875117	135.805	144.745	140.275	51.7601
chr1	111028903	111029432	200.349	238.56	138.623	192.511	0		chr2	20179602	20180555	179.175	101.361	140.268	51.2175
chr10	66190221	66191392	208.383	199.78	168.775	192.313	53.8595		chr12	117227290	117228151	163.183	117.056	140.12	113.368
chr3	158542227	158543037	183.303	219.419	174.215	192.312	0		chr1	67798018	67799804	148.463	131.751	140.107	109.371
chr12	114438698	114439606	134.337	206.066	236.258	192.22	69.4426		chr5	71733538	71734033	161.542	118.669	140.106	0
chr4	5746559	5747416	154.698	191.026	230.541	192.088	73.5703		chr5	43461837	43462573	154.621	125.501	140.061	0
chr3	82777378	82778943	186.467	209.323	180.445	192.078	0		chr12	19253946	19254692	178.77	101.308	140.039	0
chr1	73370561	73371093	199.221	228.432	148.446	192.033	0		chr11	76362832	76364791	150.802	128.702	139.752	24.9294
chr12	66133354	66134399	218.257	152.215	205.314	191.929	0		chr18	76523272	76524525	151.929	127.402	139.666	77.9291
chr11	64606731	64607292	283.411	149.985	140.786	191.394	0		chr14	7387883	7390085	139.826	139.316	139.571	88.7182
chr16	55679397	55680801	200.277	179.982	193.077	191.112	89.8553		chr5	27744503	27744804	112.022	167.057	139.539	0
chr4	43314131	43315013	156.331	212.134	204.812	191.092	71.4874		chr12	69507549	69509378	159.569	119.466	139.517	0
chr2	156036679	156038046	170.765	191.696	210.693	191.051	46.1428		chr5	20745469	20747505	140.731	138.285	139.508	0
chr17	13607338	13607979	223.286	182.354	167.257	190.966	98.323		chr1	194401358	194401994	173.304	105.602	139.453	0
chrY	322107	323183	142.96	256.535	173.167	190.887	0		chr6	71909122	71909764	121.842	156.925	139.383	75.9899
chr6	66604476	66606159	176.554	183.532	211.429	190.505	149.937		chr3	113981093	113981949	101.805	176.609	139.207	57.0146
chr13	87208080	87209697	226.414	173.653	171.153	190.407	39.0132		chr3	135836743	135839175	157.344	120.962	139.153	60.2485
chr17	81630956	81631741	162.114	178.735	230.088	190.312	0		chr4	137541131	137541910	132.4	145.533	138.966	125.286
chr6	146765535	146765983	212.842	156.443	201.391	190.225	0		chr3	141665887	141667652	115.948	161.886	138.917	0
chr12	116797490	116798119	252.821	156.095	161.473	190.129	0		chrX	78927889	78928949	119.151	158.502	138.827	92.1047
chr2	100386421	100387865	165.34	197.684	207.288	190.104	87.3679		chr1	175190248	175191340	177.567	100.01	138.788	89.4081
chr13	77367254	77367873	179.829	188.825	200.538	189.731	0		chr11	64606527	64607015	105.595	171.954	138.775	0
chr1	16943094	16943963	170.872	209.921	188.385	189.726	145.111		chr15	47380006	47381281	161.869	115.321	138.595	38.2927
chr15	76002552	76015348	185.867	193.579	189.018	189.488	9.86533		chr2	166272715	166273907	97.0126	179.73	138.371	0
chrX	18344312	18344968	177.783	192.446	197.847	189.359	96.0781		chr8	52654900	52655410	153.316	123.413	138.365	95.6194
chr8	87650306	87651859	187.907	201.899	178.202	189.336	121.86		chr4	85644790	85645776	131.692	144.828	138.26	49.5051
chr13	33866730	33867283	210.836	152.15	204.027	189.004	0		chr19	11297336	11298435	173.199	103.196	138.198	88.8391
chr2	21923257	21928939	187.78	177.162	201.876	188.94	111.074		chr15	17098464	17099353	144.045	132.269	138.157	109.801
chr2	26697161	26697835	173.042	201.189	192.571	188.934	0		chr10	128830187	128833170	137.838	138.076	137.957	0
chr6	130905372	130906440	228.461	179.604	158.603	188.889	59.049		chr5	42675439	42676716	121.211	154.617	137.914	0
chr14	81488242	81490363	172.638	180.959	213.065	188.887	89.2413		chr1	104929239	104929861	154.334	121.472	137.903	78.4294
chr5	15961386	15961866	220.758	146.035	199.742	188.845	0		chr16	53653983	53654677	148.593	127.036	137.814	0
chr11	90826118	90827620	208.413	196.287	161.687	188.796	41.9982		chr1	106189705	106190301	134.213	140.847	137.53	0
chrX	68001394	68001900	157.078	230.91	178.352	188.78	124.504		chr3	11124801	11126151	159.472	115.143	137.308	72.3339
chr1	150019843	150020776	210.323	210.578	145.222	188.708	67.5839		chr5	12167805	12168429	99.711	174.898	137.304	0
chr2	122621273	122622552	182.505	153.656	229.594	188.585	0		chr11	17567698	17568749	162.484	111.901	137.192	0
chr4	133474701	133476951	183.972	193.472	188.301	188.582	140.212		chr19	8326424	8327305	92.8634	181.137	137	0
chr5	105472040	105472990	139.57	152.648	273.366	188.528	66.3758		chr16	26262466	26262914	142.762	131.091	136.926	108.823
chr8	53921468	53923281	178.536	162.635	224.317	188.496	69.5957		chr10	17858925	17859397	158.104	115.551	136.828	0
chr2	170715907	170716424	215.239	153.684	196.385	188.436	0		chr4	14559625	14560681	126.34	147.17	136.755	0
chr1	171477115	171479021	208.806	154.704	201.523	188.344	0		chr14	106736795	106738599	175.589	97.8281	136.709	81.2103
chr2	177021518	177023093	195.391	172.339	197.23	188.32	0		chr17	41189626	41190544	158.874	114.371	136.623	106.336
chr14	78735560	78736147	171.557	191.137	201.841	188.178	107.353		chrX	165723128	165724198	182.877	90.2879	136.582	45.6223
chr16	89962970	89965256	195.005	208.855	160.625	188.162	0		chr8	79664957	79666383	128.519	144.366	136.442	34.2407
chr10	100041604	100042124	173.238	260.658	130.17	188.022	0		chr14	15260749	15261625	148.21	124.642	136.426	111.429
chr2	5611451	5612213	215.709	177.985	170.361	188.019	82.7305		chr11	6653149	6654068	121.929	150.806	136.367	0
chr11	88753077	88755415	140.732	198.205	224.708	187.882	53.9746		chr14	118259995	118262357	121.316	151.233	136.274	41.3555
chr17	21172215	21173414	216.794	191.217	155.417	187.809	52.6028		chrX	23551321	23553120	153.325	119.121	136.223	108.581
chr6	143458939	143461959	191.561	182.912	188.946	187.806	20.8949		chr3	4818123	4818882	161.656	110.639	136.147	0
chr7	32970539	32971441	199.905	181.506	181.5	187.637	0		chr7	83168024	83168729	141.234	131.011	136.123	69.209
chr3	137331288	137332616	167.786	186.75	208.371	187.636	142.491		chr7	136881639	136884156	126.576	145.263	135.92	58.2147
chr2	146825467	146827048	130.885	174.645	257.213	187.581	79.802		chr18	28512461	28513343	171.401	99.9885	135.695	0
chr7	22281322	22283102	232.521	152.502	177.701	187.575	0		chrX	118557432	118558965	128.841	142.518	135.679	0
chr8	75387428	75388133	195.524	126.026	240.15	187.233	89.4098		chr15	35837937	35840018	113.743	157.509	135.626	0
chr6	49566281	49567363	151.973	190.254	219.173	187.133	116.571		chr7	62395083	62396371	169.905	101.111	135.508	37.9065
chr18	83870794	83872623	168.271	209.833	182.208	186.771	68.9873		chr3	36751964	36752560	137.195	133.804	135.5	81.8451
chr3	120750272	120751592	168.802	177.247	213.911	186.653	143.354		chr8	43902082	43902831	175.681	95.297	135.489	0
chr9	21986722	21988145	175.235	177.58	206.376	186.397	44.3282		chrX	59324317	59325706	140.907	130.06	135.484	105.457
chr9	18796964	18797897	204.639	160.44	193.629	186.236	67.5839		chr10	78905223	78906261	157.662	113.301	135.482	94.0549
chr15	92557718	92559506	166.192	136.114	255.883	186.063	105.852		chr12	60541999	60543356	137.672	133.125	135.398	0
chr17	94740976	94741968	171.093	193.35	193.507	185.983	63.5683		chr15	88671047	88671438	163.52	107.252	135.386	0
chr12	19264059	19264795	172.892	177.91	207.044	185.949	171.298		chr5	39620852	39622355	133.778	136.974	135.376	32.4877
chr5	146091789	146092848	225.392	172.294	159.949	185.878	59.5503		chr16	12595897	12596787	133.891	136.84	135.365	54.839
chr17	88148136	88150967	178.099	183.544	195.569	185.737	22.2893		chr4	147216010	147216363	80.477	190.024	135.25	0
chr17	84713849	84714383	158.781	218.825	179.582	185.729	0		chr10	29678953	29679544	135.346	134.935	135.14	0
chr11	38296007	38297073	233.865	105.331	217.163	185.453	59.1596		chr4	17235889	17236981	154.76	115.396	135.078	89.4081
chr1	47685812	47687514	124.703	192.484	238.938	185.375	111.198		chrX	26106322	26108062	156.476	113.499	134.987	28.0652
chr18	19136449	19137206	203.124	203.871	149.117	185.371	83.2762		chr11	31352882	31353659	151.05	118.887	134.968	0
chr7	32724141	32724530	163.361	204.124	188.385	185.29	161.855		chr13	98853703	98855209	127.604	142.281	134.943	32.423
chr16	82634840	82635720	186.818	170.092	198.862	185.257	0		chrX	42606205	42607070	172.71	97.0965	134.903	0
chr4	107962800	107963750	184.232	157.572	213.938	185.248	66.3758		chr15	44306233	44307883	142.358	127.325	134.842	88.7853
chr5	133797700	133798560	154.159	184.921	216.609	185.23	0		chr3	151286612	151287953	128.699	140.978	134.838	72.819
chr7	122960901	122962587	144.769	199.861	211.053	185.228	112.253		chr12	11663991	11664877	160.591	109.017	134.804	0
chr2	140148867	140149471	157.961	201.247	196.169	185.125	104.336		chr12	25080055	25080941	174.643	94.7977	134.72	55.0863
chr15	7847595	7848664	248.095	148.801	158.454	185.117	0		chr16	82590046	82590856	144.903	124.418	134.66	60.2485
chr8	121860433	121861037	228.166	139.325	186.828	184.773	104.336		chr13	14900896	14903201	141.302	127.623	134.462	0
chr2	82514830	82515526	175.197	167.965	210.818	184.66	0		chr5	78628206	78628603	120.791	147.889	134.34	0
chr1	56155139	56156082	168.726	163.701	221.512	184.646	66.8679		chr4	121664822	121665612	146.316	122.248	134.282	61.7718
chrX	79452204	79452722	153.446	171.434	228.675	184.518	0		chr3	4190075	4190606	110.448	158.056	134.252	91.845
chr9	8629476	8630023	174.391	213.634	165.008	184.344	0		chr4	78158848	78159709	121.871	146.321	134.096	113.368
chr12	83565641	83566387	227.437	181.798	143.747	184.327	84.5025		chr12	31730513	31731071	140.151	127.858	134.005	87.4088
chr7	22016762	22017339	211.267	145.833	195.555	184.218	0		chr15	42708403	42709832	153.153	114.662	133.907	68.3378
chr11	40946404	40947334	171.082	150.898	230.675	184.218	0		chr4	81350333	81351642	152.231	115.537	133.884	111.897
chr4	7023921	7024764	176.136	188.646	187.492	184.091	0		chr19	52562401	52562735	116.932	150.601	133.766	0
chr1	166155216	166156019	217.916	186.382	147.615	183.971	78.5116		chr1	192674840	192675849	63.4653	203.97	133.718	0
chr3	37113975	37116237	201.765	180.03	169.821	183.872	139.468		chr14	95209368	95210050	156.418	110.801	133.609	71.5396
chr12	63636833	63637513	179.313	206.293	165.978	183.861	0		chrX	3265629	3266417	128.633	138.544	133.589	61.9284
chr13	38202561	38203164	184.593	217.086	149.71	183.796	0		chr12	120830104	120832154	139.77	127.092	133.431	0
chr4	120613386	120615337	198.552	155.935	196.877	183.788	32.3378		chr14	51499885	51500540	138.427	128.179	133.303	74.484
chr2	177026896	177028195	208.285	151.292	191.283	183.62	48.5564		chr15	99210922	99211677	127.182	139.03	133.106	0
chr16	34019794	34020443	212.369	172.905	165.199	183.491	0		chrX	94245062	94246088	147.368	118.719	133.043	0
chr5	104375390	104376183	207.288	165.138	177.945	183.457	0		chr14	72456819	72457436	109.484	156.47	132.977	79.064
chr10	93829507	93830979	183.823	213.001	153.47	183.431	0		chr4	61429082	61430864	126.826	139.121	132.973	54.8082
chr6	117037204	117038515	174.007	182.032	193.841	183.293	48.1123		chr1	34975152	34975994	116.169	149.618	132.894	57.9615
chr10	95655113	95656032	190.44	193.422	165.86	183.241	68.6123		chr1	16729351	16730422	124.572	141.188	132.88	0
chr7	136881675	136883859	199.248	171.455	178.47	183.057	86.6682		chr18	89539413	89540122	135.422	130.273	132.848	0
chr11	90172216	90173095	187.03	175.607	186.244	182.96	143.462		chrX	146294536	146294926	136.615	129.032	132.823	124.966
chr3	141665934	141667125	129.168	196.428	222.837	182.811	0		chr3	21222611	21223797	138.004	127.51	132.757	82.3278
chr17	61160751	61162314	203.679	167.673	177.062	182.805	0		chr5	127757851	127758527	128.873	136.623	132.748	72.1736
chrX	86137672	86138574	135.23	181.506	231.569	182.768	69.904		chrX	59221412	59223673	146.412	118.954	132.683	43.2021
chr17	15739812	15740760	179.026	202.315	166.747	182.696	133.031		chr18	65560577	65561287	135.232	130.09	132.661	68.7223
chr13	66330082	66332595	190.068	182.546	175.346	182.653	25.1087		chrX	148873380	148874825	148.995	116.301	132.648	101.372
chr7	99378706	99380018	190.049	185.46	172.172	182.56	0		chr5	6185158	6185720	123.342	141.885	132.614	0
chr4	72864262	72865162	218.026	166.317	163.085	182.476	70.0592		chr13	15523324	15525818	145.584	119.641	132.613	19.5838
chr9	73244520	73245456	181.319	154.929	211.103	182.45	134.735		chr1	61717228	61718168	140.022	125.101	132.562	51.9251
chr14	106163042	106164313	154.435	184.074	208.823	182.444	99.2505		chr10	70254084	70256593	125.561	139.026	132.293	77.867
chrX	118170138	118171134	175.732	178.484	192.73	182.315	63.3133		chrX	29401535	29403962	132.735	131.6	132.167	60.3726
chr12	63277726	63279564	167.447	201.167	178.243	182.286	34.3248		chrX	59336747	59337251	105.775	158.181	131.978	96.7555
chr6	122910557	122911527	196.841	168.795	180.43	182.022	0		chrX	149960471	149961133	136.966	126.826	131.896	0
chr13	66101070	66101969	218.269	145.689	182.105	182.021	0		chrX	138001613	138003314	149.6	113.629	131.615	28.7083
chr7	60936552	60937625	207.624	170.048	168.388	182.02	58.7741		chr2	178182492	178183852	167.458	95.7624	131.61	35.9012
chr2	94445816	94446868	216.806	146.756	182.481	182.014	59.9462		chr6	43735787	43736568	150.277	112.903	131.59	0
chr5	46238999	46239954	122.179	151.85	271.936	181.988	66.0286		chr12	107751324	107752954	77.5103	185.597	131.553	59.916
chr5	152258609	152259675	199.034	166.775	180.086	181.965	0		chr17	88148638	88151028	131.065	131.878	131.472	0
chr2	66684066	66685600	172.939	155.587	217.225	181.917	82.2454		chr12	96486584	96488082	128.285	134.627	131.456	0
chr3	151986661	151988586	151.614	194.511	199.535	181.887	131.097		chrX	47517089	47518124	120.308	142.036	131.172	94.3273
chr11	32625390	32627135	152.04	163.605	229.816	181.82	0		chr10	81430635	81431320	109.014	153.217	131.115	0
chr16	81740444	81741049	183.983	146.822	214.497	181.768	104.164		chr13	99757515	99759481	159.317	102.595	130.956	49.6813
chr14	54912783	54915071	194.834	192.306	158.016	181.719	55.1536		chr16	13104514	13107013	147.43	114.356	130.893	58.6338
chr2	98640497	98641102	192.745	193.187	158.541	181.491	0		chr19	53422794	53425305	144.599	117.157	130.878	0
chr13	77373698	77374672	141.58	211.329	191.283	181.397	0		chr1	102650652	102652353	138.092	123.51	130.801	86.1249
chr17	23632276	23633120	188.494	188.423	167.205	181.374	149.404		chr18	82867027	82867790	151.487	110.06	130.773	63.9549
chr8	32131599	32132397	179.411	187.549	176.832	181.264	0		chr15	79702642	79703350	160.727	100.808	130.767	68.9161
chr8	35308539	35309774	189.002	208.379	146.318	181.233	102.141		chr9	23951777	23954071	140.427	120.907	130.667	85.1617
chr14	39355404	39356764	140.435	178.919	224.234	181.196	92.7602		chr12	43453280	43453752	127.989	133.328	130.659	0
chr12	21609985	21611001	177.497	170.369	194.497	180.788	0		chr8	110867637	110868947	142.607	118.656	130.632	74.5408
chr14	67233563	67234308	170.807	182.041	189.395	180.747	84.6157		chr9	27782838	27784872	132.995	128.091	130.543	24.0106
chr8	43572300	43573379	176.975	182.111	183.152	180.746	175.343		chr10	82933718	82934830	102.386	158.652	130.519	43.9007
chrX	89063204	89064440	163.097	177.926	201.025	180.683	51.0294		chr7	94525232	94526378	158.34	102.633	130.487	42.5994
chr15	30023457	30025198	164.58	169.357	207.634	180.524	36.2361		chr14	19842895	19845171	124.334	136.634	130.484	85.8349
chr12	33284614	33285388	164.415	187.314	189.6	180.443	81.4495		chr4	101536966	101538893	143.146	117.755	130.45	25.3431
chr5	58715103	58717032	151.299	167.418	222.548	180.422	65.4128		chr2	58739479	58740389	127.043	133.835	130.439	53.635
chr7	121204243	121205722	211.652	107.579	221.479	180.237	0		chr8	44042110	44043027	128.014	132.815	130.414	53.2261
chr6	47950130	47950947	168.753	206.091	165.815	180.22	154.336		chr18	27161287	27163428	137.158	123.655	130.406	114.056
chr7	23679406	23680232	218.276	192.524	129.842	180.214	76.3281		chrX	66826066	66827339	155.135	105.602	130.368	76.7057
chr7	96421474	96425578	177.19	174.538	188.614	180.114	138.395		chr13	10893005	10894643	119.5	141.083	130.292	59.6236
chr5	96448698	96450398	165.426	195.463	179.414	180.101	74.2191		chr4	89469285	89470678	151.999	108.575	130.287	35.0513
chr8	50920889	50921721	165.714	191.137	183.183	180.011	151.557		chr19	5356373	5356712	99.5015	160.752	130.127	0
chr6	56196038	56198778	162.706	179.387	197.938	180.01	138.176		chr13	97629448	97630452	134.649	125.501	130.075	97.2369
chr7	102135672	102136316	230.478	159.725	148.955	179.72	0		chr11	73942077	73944655	119.44	140.197	129.818	18.9459
chr16	95730565	95732867	212.093	152.503	174.233	179.61	109.637		chr7	107091124	107091479	165.051	94.4781	129.765	0
chr11	54395273	54396237	170.556	174.697	193.265	179.506	65.4128		chr4	54689027	54689715	167.977	91.53	129.753	0
chr3	52034168	52034782	138.126	197.974	202.169	179.423	0		chr6	103669545	103670847	117.519	141.971	129.745	112.498
chr13	37134754	37135683	199.81	186.307	151.923	179.347	67.8746		chr3	128399369	128400575	165.221	94.0476	129.634	40.4818
chr12	14606082	14607177	145.326	222.179	170.165	179.223	57.5943		chr6	105612958	105614339	173.933	85.1807	129.557	0
chr13	65425405	65426295	125.134	152.416	260.06	179.203	0		chr11	85104608	85105395	131.056	128.049	129.553	124.014
chr11	72662682	72663693	246.575	78.6645	212.212	179.151	0		chr17	56454613	56455305	77.0803	182.003	129.542	0
chr16	82590051	82590839	181.685	219.602	136.095	179.127	80.0042		chr18	12610740	12611581	59.2108	199.728	129.469	0
chr13	9438386	9439100	155.936	144.088	237.127	179.05	0		chr2	4117510	4119449	126.658	132.196	129.427	25.1864
chr11	111043939	111046477	194.47	162.305	180.297	179.024	74.5845		chr10	30202214	30202728	103.722	155.109	129.415	0
chr2	57070617	57071366	127.422	206.046	203.455	178.974	0		chr9	16863446	16864365	149.025	109.677	129.351	0
chr10	121943675	121944884	197.451	147.065	191.498	178.671	0		chr15	37025531	37026123	138.121	120.527	129.324	82.3972
chr10	31203329	31204412	186.117	177.119	172.049	178.428	116.464		chr8	92617893	92618871	125.494	133.128	129.311	0
chr10	85182633	85183420	154.965	207.995	172.128	178.363	0		chr12	41102986	41104092	167.279	91.1496	129.214	0
chrX	118557446	118559049	182.05	169.33	183.217	178.199	0		chr10	50145620	50146671	118.478	139.876	129.177	0
chr1	63932622	63933912	143.937	206.757	183.861	178.185	0		chr16	41491009	41491588	135.076	123.229	129.153	0
chrX	72109731	72111596	150.798	180.689	202.922	178.136	33.8282		chr15	92880263	92881070	112.386	145.693	129.04	60.4722
chr3	59175663	59176400	136.688	190.36	206.764	177.937	85.533		chr14	113032399	113033175	144.369	113.629	128.999	62.8848
chr14	14984266	14985029	201.529	183.882	147.946	177.785	0		chr11	88756453	88758268	167.662	90.2901	128.976	0
chr5	78203089	78203978	167.032	163.111	203.201	177.781	70.9251		chr4	77660111	77660635	145.836	112.114	128.975	0
chr1	168109517	168110175	209.469	177.65	145.791	177.637	95.7866		chr17	7136266	7142560	154.154	103.521	128.838	46.5717
chr7	125897609	125898106	138.595	178.663	215.621	177.626	0		chr9	102373043	102374104	130.775	126.683	128.729	92.0179
chr14	101054288	101055114	166.917	147.224	218.681	177.607	76.3281		chr8	95115090	95115928	157.045	100.221	128.633	0
chr2	120462556	120463876	180.86	180.791	171.129	177.593	47.7845		chr1	44431585	44432717	168.155	89.058	128.606	86.2516
chr14	30062326	30063429	182.745	190.877	158.694	177.439	57.1769		chr3	38399211	38399627	55.5089	201.644	128.576	0
chr15	74196204	74198486	190.695	168.197	173.284	177.392	82.9479		chr8	42317358	42318155	151.726	105.37	128.548	61.23
chr14	104508792	104510274	193.324	167.358	171.49	177.39	42.5646		chr16	69865159	69865900	98.3864	158.652	128.519	65.8511
chrX	150761027	150761849	167.728	165.009	199.143	177.293	153.398		chr1	112509567	112510030	157.333	99.6704	128.502	0
chr6	24878152	24878844	237.498	114.875	179.414	177.262	0		chr4	39903609	39904211	82.6791	174.307	128.493	81.0307
chr8	52085298	52086072	164.415	163.145	204.185	177.248	81.4495		chr8	103141650	103142033	92.7372	164.23	128.483	0
chr15	60633664	60635499	173.504	158.136	200.082	177.241	0		chr10	105517235	105518219	137.383	119.512	128.448	49.6056
chr12	19251346	19253321	142.404	206.178	183.046	177.209	0		chr1	30123575	30124563	154.831	102.025	128.428	98.81
chr12	64220249	64221408	192.231	173.589	165.649	177.156	163.25		chrX	27455378	27456276	106.952	149.652	128.302	0
chr17	13611434	13612924	160.239	166.46	204.683	177.127	42.3362		chr5	64422073	64425613	124.704	131.792	128.248	13.7988
chrX	95170260	95171998	125.175	204.656	201.492	177.108	72.5973		chr14	53382186	53383957	149.719	106.768	128.244	55.1484
chr10	117508561	117509553	208.52	146.192	176.433	177.048	127.137		chr4	20101704	20102387	145.776	110.639	128.208	71.435
chr3	96175671	96176278	227.04	192.552	111.544	177.045	0		chr15	97385227	97386898	105.428	150.871	128.149	29.2234
chr7	132043207	132044799	169.976	194.017	166.743	176.912	39.6255		chr6	10662466	10662922	109.093	147.196	128.144	106.918
chr9	87483409	87485167	187.136	141.098	202.414	176.883	35.8859		chr5	11064190	11065387	126.333	129.848	128.091	81.5718
chr8	76053023	76054340	201.413	170.544	158.655	176.87	47.8933		chr19	60423479	60424958	131.135	124.992	128.064	33.0145
chr4	30918373	30919340	191.966	169.318	169.313	176.866	0		chr11	70853796	70854578	143.263	112.758	128.011	62.403
chr4	140763416	140764580	186.849	144.706	198.895	176.817	54.1831		chr2	122469096	122470354	135.769	120.218	127.993	77.6196
chr16	75640600	75641293	160.654	182.186	187.299	176.713	0		chr6	65340283	65340976	92.363	163.567	127.965	0
chr12	17254238	17255299	204.971	154.331	170.291	176.531	118.876		chr5	41791349	41793019	122.54	133.349	127.944	87.7227
chr13	66089003	66090176	185.416	175.507	168.487	176.47	107.536		chr10	111943068	111943651	118.907	136.783	127.845	83.667
chr10	30534738	30535751	167.55	138.546	222.94	176.345	124.504		chr4	101539833	101540775	139.725	115.919	127.822	51.815
chr7	122732380	122733685	121.958	190.039	216.368	176.122	48.3333		chrX	111024789	111025382	113.907	141.558	127.733	0
chr7	49426608	49427855	153.151	157.596	217.367	176.038	151.739		chr11	18711047	18713201	114.848	140.468	127.658	22.6736
chr3	131260242	131261498	173.173	242.152	112.401	175.909	50.2175		chr8	124345920	124352190	108.463	146.825	127.644	38.9583
chr18	52553938	52554646	209.674	158.517	159.423	175.871	0		chr8	128153790	128155191	149.861	104.957	127.409	69.7026
chr11	46317055	46318549	184.669	187.941	154.992	175.867	126.669		chr11	41194390	41194689	142.444	112.114	127.279	0
chr14	82578922	82580070	170.968	154.872	201.665	175.835	0		chr15	5328200	5330159	117.19	137.283	127.236	24.9294
chr5	24736646	24738880	180.538	169.714	177.006	175.753	112.972		chr12	26276678	26278292	147.736	106.734	127.235	30.2548
chr5	78815236	78816096	191.157	152.288	183.79	175.745	146.628		chr14	103395063	103396031	128.626	125.825	127.225	100.849
chr1	65586258	65586936	179.842	172.417	174.79	175.683	92.9652		chr16	13824884	13826163	155.798	98.5378	127.168	0
chr3	12468708	12470206	131.049	218.679	177.2	175.642	42.1103		chr7	5392868	5393924	122.971	131.259	127.115	92.4532
chr7	71271970	71273919	174.252	172.905	179.69	175.616	32.3709		chrX	39058042	39059244	170.211	83.8759	127.043	40.6164
chr11	86695942	86698299	166.617	170.791	189.343	175.584	160.619		chr6	117350063	117350471	130.603	123.353	126.978	119.466
chr1	45791627	45792439	169.791	190.079	166.835	175.568	77.6425		chr15	43711880	43712467	118.098	135.853	126.975	0
chr13	66336459	66337235	163.992	180.805	181.838	175.545	81.2398		chr11	6046146	6048527	123.338	130.611	126.975	41.0256
chr12	72018834	72019945	143.235	235.827	147.387	175.483	113.531		chr8	49279771	49280605	127.944	125.877	126.91	0
chr1	81565942	81566927	150.769	180.475	194.881	175.375	64.0196		chr2	98640493	98641187	102.478	151.233	126.855	0
chr16	86080939	86081839	141.423	176.711	206.993	175.042	0		chr9	99637094	99637941	119.683	133.863	126.773	57.6197
chr7	21755388	21756000	207.866	160.424	156.731	175.007	0		chr15	47194550	47195110	111.086	142.391	126.739	0
chr3	21584393	21585096	165.914	206.205	152.527	174.882	0		chr10	128825903	128826641	77.1011	176.363	126.732	0
chr4	144431738	144434429	149.889	179.173	195.243	174.768	117.242		chr4	97939771	97940718	107.059	146.351	126.705	103.083
chr8	37367350	37367906	171.573	159.738	192.781	174.698	113.327		chr9	32965952	32968507	131.661	121.72	126.69	38.2328
chr4	53816129	53816860	210.339	166.331	146.693	174.454	0		chr14	92231045	92231827	172.825	80.5417	126.683	62.403
chr15	38409454	38410565	176.656	168.448	177.881	174.328	56.7656		chr3	149747596	149749345	147.532	105.708	126.62	83.7626
chrX	154061772	154062828	195.894	150.631	176.443	174.323	59.7193		chr9	52687153	52687619	118.195	135.041	126.618	0
chr16	15509150	15509849	182.031	187.314	153.399	174.248	90.1762		chr5	126651936	126652449	138.565	114.513	126.539	0
chr8	103045919	103046858	175.092	209.234	138.282	174.203	67.1525		chr5	27691367	27692134	159.972	93.0634	126.518	63.6218
chr13	65619520	65620309	181.455	183.758	157.385	174.199	0		chr15	56007224	56009986	128.241	124.774	126.508	53.0527
chr1	117785705	117786221	164.309	172.097	185.834	174.08	0		chr7	137977876	137978477	127.182	125.709	126.446	81.1653
chr9	37139783	37141092	174.273	157.287	189.823	173.794	96.3715		chr13	103617132	103619744	124.019	128.719	126.369	18.6994
chr12	59220693	59222176	157.417	211.423	152.333	173.724	85.0719		chrX	121397868	121398530	163.822	88.7781	126.3	0
chr7	129684639	129686628	165.413	162.37	193.118	173.634	126.881		chr6	84714325	84715373	144.277	108.213	126.245	46.5791
chr18	48870809	48871712	146.826	186.485	187.551	173.621	0		chr3	99422413	99422958	136.966	115.502	126.234	89.49
chr18	83341648	83342711	194.605	171.646	154.036	173.429	118.653		chr8	95640773	95641665	115.646	136.533	126.09	109.432
chr12	45252742	45253472	196.1	153.746	170.087	173.311	86.352		chr3	16478312	16479099	155.911	96.0368	125.974	0
chr19	22002481	22004313	167.995	191.606	160.327	173.31	103.312		chr2	14298057	14298776	140.961	110.946	125.953	0
chr1	133539913	133541729	166.553	157.212	195.953	173.239	69.4808		chr1	80690033	80690894	144.593	107.302	125.947	56.6839
chr4	30160475	30162036	156.354	185.875	177.289	173.173	0		chr10	78799802	78800362	161.869	89.9311	125.9	87.0972
chr8	65290286	65291077	154.182	201.032	164.123	173.112	0		chr12	25081088	25083184	143.497	108.265	125.881	0
chrX	30027845	30030228	240.519	176.786	101.936	173.08	79.4337		chr11	56619601	56620955	152.431	99.2892	125.86	72.1203
chr10	81138270	81139495	177.552	175.703	165.951	173.068	0		chr2	80802346	80804076	139.893	111.725	125.809	84.682
chr19	3036128	3037784	169.819	141.305	208.053	173.059	76.1899		chr14	120901200	120902372	97.1487	154.121	125.635	0
chr9	60579426	60580193	172.827	176.827	169.252	172.968	82.1919		chrX	60762295	60763523	124.595	126.573	125.584	0
chr3	49268008	49268624	129.074	197.333	192.354	172.92	102.307		chrX	124473974	124474706	102.024	149.129	125.576	0
chr3	140810758	140812692	189.322	174.246	154.797	172.788	0		chr4	155055351	155057263	136.822	114.283	125.552	51.0837
chr2	46242288	46243347	175.305	172.294	170.612	172.737	0		chr11	120183324	120184973	120.862	129.95	125.406	118.452
chr13	10893227	10895463	170.883	177.936	169.268	172.696	56.4357		chr5	132600450	132602184	148.807	101.775	125.291	0
chr12	19270754	19271490	180.096	146.141	191.708	172.648	0		chr5	61198732	61199363	123.963	126.394	125.179	0
chr12	112627216	112627904	223.466	163.118	131.24	172.608	91.6159		chr4	43313909	43315180	151.179	99.1575	125.168	38.4131
chr5	65284897	65286724	165.551	181.883	170.041	172.492	34.5314		chr1	117785502	117786205	118.872	131.384	125.128	0
chr12	89176561	89177336	129.994	205.177	182.073	172.415	0		chr17	34363037	34364675	127.105	123.127	125.116	29.8118
chr16	80760107	80760896	194.896	136.336	186	172.411	0		chr1	10725328	10726144	111.148	138.942	125.045	0
chr1	166908299	166908971	189.334	201.787	125.963	172.361	0		chr12	62863166	62864503	146.383	103.693	125.038	73.0367
chr6	78926894	78927446	211.217	152.426	153.297	172.313	0		chr1	174661970	174662778	140.86	109.135	124.997	0
chr17	55815364	55817580	134.108	158.419	224.328	172.285	56.9448		chr13	79702774	79705426	129.531	120.439	124.985	92.0873
chr5	91280509	91281081	166.782	171.623	177.535	171.98	0		chr11	116251637	116252158	88.6866	161.083	124.885	0
chr17	41120726	41122241	185.613	151.359	178.941	171.971	124.914		chr3	77037596	77037965	158.806	90.9033	124.855	0
chr15	65201581	65202554	174.431	173.083	168.27	171.928	64.8084		chrX	115520155	115520972	126.25	123.353	124.801	0
chr16	44194979	44195431	210.963	155.061	149.71	171.911	0		chr13	39147158	39148568	136.286	113.226	124.756	69.258
chr2	177337097	177338388	189.029	155.853	170.596	171.826	48.8571		chr1	170558841	170559967	126.392	123.107	124.75	0
chr5	83567855	83568711	192.049	158.463	164.864	171.792	73.6562		chr15	14660781	14661448	117.282	132.17	124.726	0
chr5	23211725	23214871	165.334	175.588	174.197	171.706	0		chr14	72710884	72711582	135.006	114.279	124.643	69.902
chr8	49279766	49280474	164.744	158.517	191.307	171.523	0		chr14	125084644	125085378	140.506	108.682	124.594	0
chr10	4626681	4628551	147.558	182.709	184.256	171.508	33.7378		chr15	61668703	61670103	141.072	108.033	124.552	34.8762
chr3	59180980	59181685	157.923	172.456	184.115	171.498	0		chr3	156465672	156467730	130.58	118.43	124.505	71.1921
chr2	36210383	36211283	147.315	197.501	169.358	171.391	140.118		chr6	58295662	58296416	132.068	116.94	124.504	64.7173
chr13	22207639	22209340	146.612	181.591	185.95	171.384	0		chrX	141255446	141256896	138.665	110.105	124.385	33.6744
chr13	112518849	112521342	174.562	167.111	172.22	171.298	50.6202		chr10	41560338	41562300	105.219	143.498	124.358	49.7825
chr2	15949225	15950675	201.246	164.594	148.007	171.282	87.0067		chr4	146595336	146601658	147.558	101.068	124.313	69.5483
chr3	99225540	99226381	170.249	189.094	154.377	171.24	149.937		chrX	105266318	105267381	133.876	114.59	124.233	45.9225
chr6	147843232	147844103	194.834	150.367	168.509	171.237	0		chr13	98618980	98619590	110.738	137.62	124.179	0
chr13	4338609	4340092	160.994	138.845	213.266	171.035	85.0719		chrX	22145652	22147374	138.476	109.804	124.14	28.3584
chrX	108075317	108077277	175.982	181.487	155.626	171.032	128.757		chr4	5116898	5118252	120.894	127.214	124.054	36.0602
chr2	74208326	74208756	197.095	184.707	131.126	170.976	0		chrX	147173546	147174577	138.027	109.996	124.012	94.6929
chr9	88716363	88716798	109.594	182.588	220.358	170.847	0		chr16	49487664	49488680	103.297	144.69	123.993	48.0448
chr9	98356428	98358055	185.889	149.575	177.044	170.836	38.7736		chr10	22454152	22456524	132.81	115.161	123.986	41.1812
chr9	18964258	18965032	89.0582	138.975	284.4	170.811	0		chr7	79128577	79129404	131.176	116.785	123.981	59.0115
chr2	123050682	123051619	169.805	149.771	192.803	170.793	0		chr2	28248757	28251088	114.53	133.412	123.971	20.9526
chr18	3625906	3626789	156.154	164.218	191.794	170.722	142.813		chr3	32066893	32067436	147.288	100.47	123.879	89.819
chr13	39599728	39601168	184.221	198.233	129.425	170.626	87.6105		chr16	20577473	20579263	123.277	124.415	123.846	0
chr2	177336470	177337017	125.949	179.452	206.26	170.554	0		chr6	87356560	87359449	126.918	120.746	123.832	67.6284
chr4	71625130	71625960	140.557	180.326	190.425	170.436	0		chr5	50058120	50059610	160.023	87.4129	123.718	65.542
chr6	8558281	8559343	164.821	176.213	170.131	170.388	59.3823		chr17	21481403	21482266	125.71	121.652	123.681	0
chr10	72757209	72757818	130.555	176.567	203.826	170.316	0		chr18	6372791	6373489	114.628	132.323	123.476	0
chr10	6739309	6740066	140.085	191.515	178.941	170.18	0		chr2	50539848	50542224	126.594	120.274	123.434	61.6679
chr8	50925114	50925905	227.922	153.73	128.444	170.032	0		chr10	122933648	122934288	122.222	124.62	123.421	76.227
chr1	14965558	14966388	146.946	152.15	210.828	169.975	0		chr10	77413874	77416093	117.902	128.78	123.341	22.0097
chr14	95965658	95966911	198.991	153.108	157.738	169.945	0		chr1	178212041	178213470	131.985	114.662	123.324	68.3378
chr17	8148978	8150374	155.819	207.829	145.637	169.762	135.555		chr15	77730102	77732422	125.045	121.364	123.205	42.1039
chr3	58055743	58057464	262.07	122.374	124.715	169.72	109.971		chrX	155588842	155590034	108.953	137.441	123.197	40.9569
chr5	39620694	39622313	104.874	187.892	216.293	169.686	77.9301		chr11	24711351	24711878	134.89	111.477	123.184	0
chr5	126200423	126201902	182.953	196.174	129.833	169.653	85.3018		chr8	104532601	104533044	104.267	142.036	123.152	0
chr1	174661983	174662524	156.73	164.159	187.689	169.526	0		chr1	84995659	84996194	112.946	133.345	123.145	91.1596
chr4	43311701	43312238	217.106	165.38	126.057	169.514	117.33		chr18	52548446	52550127	131.266	114.98	123.123	29.0497
chr9	26513853	26514677	154.451	210.019	143.857	169.442	76.5131		chr5	98417558	98419042	141.485	104.753	123.119	32.9034
chr13	104190870	104191496	237.095	126.967	144.218	169.427	100.675		chr14	40365926	40366917	127.439	118.669	123.054	98.5111
chrX	123700461	123702086	153.465	167.039	187.689	169.398	38.8212		chr3	54653097	54655666	136.486	109.606	123.046	95.0613
chr8	44040292	44043244	177.993	161.751	168.417	169.387	64.128		chr5	24272431	24273649	146.067	100.02	123.043	80.1666
chrX	117199825	117200592	193.566	152.437	161.893	169.299	0		chr12	3335928	3337122	147.51	98.5103	123.01	81.7766
chr15	39005564	39006148	172.437	200.122	135.25	169.27	107.903		chr8	58026470	58027140	95.529	150.377	122.953	0
chr14	111260322	111260940	137.234	196.695	173.472	169.134	0		chr11	106445428	106446432	132.877	112.951	122.914	97.2369
chr5	80488171	80488868	174.946	154.306	178.129	169.127	0		chr1	178970583	178970944	118.048	127.754	122.901	0
chr5	104797817	104798644	179.539	197.947	129.685	169.057	76.2359		chr13	77715730	77716312	137.436	108.172	122.804	0
chrX	14976291	14977980	160.22	149.63	197.302	169.05	37.3511		chr12	16420904	16422554	148.829	96.7671	122.798	59.1902
chr6	44647399	44648327	137.16	211.711	158.17	169.014	67.9476		chr1	100097721	100098139	84.9906	160.545	122.768	0
chr3	159429911	159431572	121.39	174.691	210.828	168.97	113.941		chr6	3204759	3205475	134.1	111.41	122.755	68.1472
chrX	141255579	141256436	160.886	207.399	138.324	168.87	73.5703		chrX	89062313	89064865	126.933	118.57	122.751	38.2777
chr1	173414490	173416216	141.416	181.674	183.258	168.783	36.5509		chr12	63636563	63637508	129.871	115.551	122.711	0
chr4	35325526	35326461	204.201	145.088	156.987	168.759	67.4395		chr8	121570050	121572027	107.121	138.159	122.64	0
chr9	81804804	81805625	129.179	239.27	137.507	168.652	76.7924		chr14	102542475	102543639	151.309	93.8294	122.569	0
chrX	88374084	88375642	163.466	168.21	174.005	168.56	0		chrX	47303588	47304266	152.094	92.878	122.486	0
chr4	139129992	139130716	227.016	161.478	116.928	168.474	0		chr11	99577994	99578527	126.706	118.098	122.402	0
chr1	123673978	123674841	165.914	195.119	143.905	168.312	73.0594		chr13	69224130	69224895	118.549	126.238	122.393	0
chrX	125261554	125262995	184.093	175.363	145.012	168.156	0		chr3	158291802	158292640	129.456	115.254	122.355	0
chr2	107434190	107435164	179.697	168.102	156.504	168.101	64.7419		chr1	168531052	168532352	121.806	122.8	122.303	112.671
chr10	66185277	66186243	142.751	145.28	216.243	168.091	65.2775		chr7	51993862	51994574	114.874	129.725	122.3	0
chr15	87130548	87131510	137.831	131.295	234.747	167.958	0		chr18	33180245	33181405	150.297	94.1526	122.225	84.1714
chr2	71780193	71781171	184.386	157.849	161.637	167.958	128.955		chr4	49744318	49745599	136.111	108.222	122.167	38.1135
chr13	116680435	116681281	169.244	221.15	113.431	167.942	74.5258		chr7	121204088	121205701	111.423	132.849	122.136	0
chr4	34390250	34390927	172.276	172.672	158.376	167.775	93.1023		chr12	55726765	55727536	96.8695	147.041	121.955	0
chr8	115805235	115805954	154.853	175.607	172.686	167.715	87.6713		chr7	4143719	4145250	133.658	109.772	121.715	63.7879
chr14	54098626	54099557	193.685	145.711	163.725	167.707	0		chr2	74276377	74278318	121.943	121.236	121.589	25.1604
chr5	94658808	94659610	171.906	134.129	197.065	167.7	78.6094		chr15	89490092	89490974	143.17	99.9885	121.579	0
chr2	145961124	145962312	147.355	165.416	190.127	167.633	53.0894		chr1	44785289	44785696	109.103	133.96	121.531	0
chr11	63282241	63283664	160.321	187.446	154.782	167.516	88.6564		chr6	131006895	131007639	169.69	73.3632	121.527	0
chr9	121235824	121236588	194.325	153.034	155.14	167.5	0		chr8	76053493	76054525	96.5257	146.519	121.522	0
chr13	63262581	63264175	169.762	173.222	159.448	167.477	39.5758		chr1	19988889	19989745	135.048	107.928	121.488	0
chr7	51993549	51994577	159.948	177.484	164.768	167.4	0		chr10	104615046	104616668	110.805	132.112	121.458	90.3171
chr5	10071556	10072801	170.441	172.882	158.751	167.358	0		chr10	8483580	8484333	136.966	105.943	121.455	64.8031
chr4	145226467	145227227	146.51	184.607	170.809	167.308	0		chrX	41740201	41740984	124.911	117.977	121.444	62.3234
chr8	125689282	125691088	173.351	165.856	162.634	167.28	69.8653		chr15	49080363	49081141	134.856	107.94	121.398	0
chr10	81297474	81298689	148.449	157.892	195.201	167.181	0		chr1	143268588	143269708	130.246	112.514	121.38	43.5874
chr15	88422670	88423845	148.984	155.299	197.035	167.106	107.353		chr12	33995687	33996004	83.9884	158.652	121.32	0
chr4	107957595	107958634	178.676	148.591	173.893	167.053	60.6955		chr9	39704961	39705596	83.9884	158.652	121.32	0
chr10	95623451	95624159	232.139	165.122	103.625	166.962	0		chr3	9732102	9733332	112.821	129.783	121.302	39.6925
chr6	133776123	133776869	177.685	156.722	166.444	166.951	84.5025		chr14	81488311	81490238	131.14	111.213	121.177	76.0293
chr6	140270431	140271746	108.928	181.478	210.43	166.945	0		chr7	77903741	77905556	119.619	122.702	121.16	80.7184
chr7	3715704	3716604	182.671	129.935	188.175	166.927	70.0592		chr5	126848981	126849790	138.488	103.809	121.148	60.3229
chr6	120083030	120083767	179.852	190.36	130.184	166.799	85.533		chr6	142097203	142098156	136.248	105.768	121.008	51.2175
chr6	110284250	110285480	150.953	197.813	151.503	166.757	51.2781		chr17	25178899	25180438	127.182	114.662	120.922	0
chr11	13773000	13773792	194.159	141.726	163.916	166.6	79.6007		chr1	151143595	151144816	138.423	103.215	120.819	39.9849
chr4	152318899	152320008	143.493	172.97	183.293	166.585	56.8679		chr11	13446244	13447463	131.352	110.276	120.814	40.0504
chr1	132496524	132498091	152.37	203.083	144.172	166.541	0		chr1	168354327	168355110	118.098	123.34	120.719	0
chr15	89780950	89782041	140.996	192.975	165.613	166.528	57.8053		chr8	61615433	61616785	117.124	124.295	120.71	72.2269
chrY	1865610	1867447	179.093	160.511	159.891	166.498	68.687		chr11	79604158	79605834	121.039	120.337	120.688	87.4088
chr5	78200343	78201314	174.79	173.439	151.173	166.467	64.9417		chr5	96149200	96150921	124.08	117.192	120.636	85.1246
chrX	30460821	30461583	167.001	184.123	148.14	166.421	0		chr11	51251932	51253259	130.056	110.806	120.431	110.38
chr12	69507599	69509099	134.411	184.07	180.729	166.403	0		chr5	56234028	56235463	150.033	90.7609	120.397	68.0523
chr18	23563371	23563993	144.875	172.882	181.43	166.396	101.322		chr7	60936434	60937728	114.12	126.615	120.368	37.7309
chr2	10475525	10476484	171.444	180.485	147.175	166.368	0		chr15	91813593	91814086	104.526	136.171	120.349	0
chr3	22358286	22359472	134.185	169.64	195.209	166.345	106.358		chr1	64229730	64230936	104.738	135.847	120.293	80.9636
chr4	138765342	138766344	190.561	144.734	163.404	166.233	0		chr11	108512084	108512888	130.5	109.677	120.089	0
chr9	8276932	8277769	164.726	178.82	155.114	166.22	0		chr9	73903952	73904367	98.4441	141.49	119.967	0
chr18	17012347	17013626	149.322	168.29	181.026	166.213	98.6302		chr5	133732334	133733499	138.963	100.96	119.961	41.9053
chr19	33514725	33515645	161.41	152.536	184.089	166.012	137.076		chr6	23811773	23812183	116.971	122.753	119.862	0
chr8	6498585	6499576	107.041	202.987	188.005	166.011	63.6324		chr14	42275318	42277846	131.658	108.058	119.858	57.9615
chrX	69858214	69859471	160.374	148.898	188.684	165.986	50.1775		chr14	92360125	92362588	137.299	102.377	119.838	39.6603
chr6	3204742	3205626	149.978	201.072	146.876	165.975	71.3258		chr11	85099111	85099922	135.954	103.554	119.754	60.1743
chr14	114608364	114609105	221.814	138.845	137.099	165.919	0		chr8	119421114	119422760	129.731	109.766	119.748	0
chr4	145476345	145478075	150.29	151.496	195.894	165.893	72.9328		chr1	194294753	194295990	140.949	98.4847	119.717	39.4681
chr14	113032407	113033152	177.923	175.764	143.94	165.876	84.6157		chr15	81325875	81326370	129.234	110.193	119.713	0
chr5	6484686	6485960	187.385	150.586	159.573	165.848	49.5085		chr14	50627730	50628613	149.051	90.3634	119.707	0
chr1	172052054	172053299	149.136	157.849	190.501	165.829	0		chr7	148953610	148954299	92.8985	146.236	119.567	70.8138
chr6	46628524	46629272	148.857	175.06	173.545	165.821	84.2768		chr18	90250873	90251931	127.783	111.161	119.472	0
chr3	79573581	79574960	123.113	190.029	184.289	165.81	45.7416		chr9	73083075	73084340	139.238	99.6274	119.433	0
chrX	31670444	31671822	169.403	159.604	168.03	165.679	45.7747		chr1	110309663	110312671	124.266	114.573	119.42	64.9538
chr4	12861317	12861908	143.493	229.397	124.105	165.665	0		chr13	39599709	39600985	126.884	111.938	119.411	38.2627
chr14	37013053	37014260	188.988	139.555	168.423	165.655	52.2544		chr8	39882129	39882972	154.005	84.6833	119.344	57.8928
chr17	81643607	81645423	128.567	175.253	192.843	165.554	34.7404		chr2	146825467	146826818	176.475	62.1935	119.334	36.1402
chr4	21007418	21008177	202.589	160.203	133.852	165.548	83.057		chr7	31479242	31481091	138.594	99.9936	119.294	79.2349
chr14	85923622	85924417	140.068	164.723	191.698	165.496	79.3007		chr2	123050785	123051564	157.511	80.8515	119.181	0
chr5	94039809	94040955	199.039	134.729	162.599	165.455	0		chr2	139347866	139348669	128.448	109.813	119.131	60.773
chr7	105160083	105161442	148.346	189.38	157.911	165.212	46.4142		chr2	174867437	174870322	124.626	113.629	119.128	50.7916
chr6	41193029	41193611	118.388	192.776	184.184	165.116	0		chr19	50186704	50188024	126.701	111.393	119.047	73.9766
chr6	13521745	13522774	164.947	127.301	203.016	165.088	0		chr16	3041938	3043892	134.794	103.225	119.01	24.9931
chr12	70648310	70650370	203.508	129.511	161.786	164.935	61.2551		chr17	42143197	42144672	141.141	96.8465	118.994	66.208
chr17	63476247	63477718	201.982	162.246	130.538	164.922	0		chr4	12394579	12395479	116.596	121.322	118.959	54.2303
chr3	91685111	91686170	200.349	123.698	170.612	164.886	59.5503		chr12	34684757	34685345	145.105	92.7939	118.949	0
chr2	64536965	64537718	161.953	167.688	164.899	164.847	0		chr15	95558921	95560333	127.272	110.091	118.682	34.58
chr1	103879285	103880978	162.975	171.391	160.138	164.835	37.2629		chr6	33220493	33221217	34.3831	202.965	118.674	0
chr1	34975039	34975991	139.277	147.414	207.559	164.75	66.2365		chr7	98012235	98013675	140.863	96.2812	118.572	0
chr8	63477779	63478681	152.868	134.833	206.535	164.745	69.904		chr1	72172153	72172832	125.686	111.29	118.488	71.8552
chr2	4118399	4119383	183.263	161.642	149.178	164.694	64.0846		chr1	16942612	16943984	129.683	107.174	118.429	71.1748
chr7	31717435	31718576	195.261	159.922	138.567	164.583	55.2744		chr16	56939912	56941040	132.477	104.269	118.373	0
chr5	30554494	30555667	208.028	155.563	129.976	164.522	53.7678		chr2	107434240	107435173	160.135	76.5233	118.329	52.3143
chrX	29401639	29403729	170.119	201.558	121.626	164.434	90.5643		chr2	63982783	63983526	129.234	107.367	118.301	0
chr15	35837966	35839585	213.025	147.423	132.567	164.338	0		chr1	164268403	164269979	129.844	106.64	118.242	30.9838
chr7	77903750	77905298	150.811	163.25	178.777	164.279	122.253		chrX	106248166	106248984	113.051	123.202	118.127	59.66
chr3	148413849	148415575	156.787	178.963	157.078	164.276	73.1017		chr14	79188232	79188729	117.989	118.193	118.091	0
chr16	53016159	53017168	173.47	106.639	212.632	164.247	62.4984		chr17	64096188	64098475	127.627	108.414	118.021	0
chrX	62659794	62660585	174.293	153.73	164.123	164.049	0		chr2	158226440	158226864	117.307	118.709	118.008	0
chr6	13408490	13410126	155.677	143.032	193.333	164.014	38.5604		chr16	54523427	54524778	139.6	96.3999	118	0
chr6	68610338	68611016	132.926	158.624	199.76	163.77	92.9652		chrX	158622886	158623689	141.736	94.1256	117.931	60.773
chr12	17967353	17968723	135.538	174.198	181.377	163.704	46.0418		chr15	60633398	60635197	116.725	119.121	117.923	0
chr2	120376125	120377666	179.04	139.696	172.258	163.665	81.872		chr5	104005119	104005699	76.6159	159.198	117.907	0
chr4	40604458	40606997	152.588	171.459	166.876	163.641	74.5551		chr16	80760107	80760795	113.707	122.04	117.874	0
chr12	110832669	110833505	228.354	134.275	128.291	163.64	0		chrX	109860136	109861825	113.787	121.899	117.843	28.9121
chr7	66755141	66756930	163.133	201.441	126.291	163.622	35.2644		chrX	65436043	65436485	140.676	94.9047	117.79	0
chr1	104929192	104929917	138.947	180.606	171.259	163.604	86.9468		chr6	4313985	4314646	121.035	114.316	117.675	73.809
chr16	20988451	20989062	130.128	175.99	184.691	163.603	0		chr4	46232102	46232599	100.111	135.077	117.594	98.1155
chrX	135204071	135205465	144.624	167.844	178.256	163.575	90.4994		chr7	66138153	66139735	131.601	103.58	117.591	0
chr8	107302287	107303111	135.144	170.286	184.959	163.463	76.5131		chr14	111783247	111784018	115.321	119.811	117.566	63.2921
chrX	149960447	149961277	172.502	140.88	176.823	163.402	0		chr14	82764091	82765368	146.29	88.8228	117.556	0
chr18	84779258	84779815	161.751	176.236	151.923	163.303	113.124		chr13	60128526	60129183	113.652	121.4	117.526	0
chr18	7326078	7327100	212.785	132.75	143.636	163.057	61.7041		chr2	64037847	64038458	125.104	109.916	117.51	79.8391
chrX	3427786	3428930	180.839	179.952	128.332	163.041	110.259		chr4	143761988	143762520	140.306	94.6554	117.481	91.6727
chr10	3945188	3947575	153.408	162.763	172.765	162.978	105.734		chr17	36746886	36747748	142.362	92.5623	117.462	56.6182
chr12	86746560	86748240	157.919	172.717	158.014	162.883	0		chr16	74776404	74778874	127.543	107.191	117.367	59.322
chr2	41600827	41601791	159.552	164.992	163.982	162.842	0		chr17	69295234	69297121	112.228	122.476	117.352	51.7601
chr4	88832025	88833549	219.332	150.465	118.59	162.796	41.3924		chr2	57405426	57406224	113.652	121.024	117.338	61.1533
chr9	86999022	86999856	165.318	140.205	182.744	162.756	0		chr18	89789518	89790247	136.59	97.9078	117.249	0
chr13	62579398	62580553	165.34	117.476	205.333	162.716	109.21		chr12	64452177	64454129	109.404	124.858	117.131	50.0374
chrX	89519976	89520507	139.717	167.245	180.594	162.519	118.653		chr3	116521426	116522180	106.126	128.077	117.102	0
chr2	86185067	86186039	196.436	139.571	151.017	162.342	0		chr6	53056398	53056920	105.54	128.62	117.08	0
chr2	134575419	134576844	171.266	141.208	174.381	162.285	44.266		chr12	63176533	63177268	142.735	91.3973	117.066	0
chr13	98859176	98860240	129.615	197.867	159.198	162.227	0		chr2	173824134	173824585	94.5427	139.522	117.033	0
chr10	121942755	121943592	164.726	139.703	182.09	162.173	0		chr15	17092114	17093427	121.956	111.986	116.971	37.1853
chr11	70857587	70858242	121.4	192.739	172.303	162.148	0		chr14	50504035	50504797	123.682	110.204	116.943	0
chr2	51745117	51746229	157.417	155.674	172.644	161.912	113.429		chr3	59089365	59090765	125.821	108.033	116.927	69.7524
chr12	41103245	41104193	106.297	182.577	196.523	161.799	0		chr1	129985707	129986409	96.2462	137.551	116.899	0
chr5	50058129	50059200	173.343	148.523	163.431	161.766	58.8837		chr2	57069388	57071540	138.111	95.6849	116.898	22.6946
chr16	31181755	31182254	212.369	159.217	113.031	161.539	0		chr4	144430644	144431313	114.274	119.226	116.75	0
chr12	14448606	14449611	153.05	162.922	168.535	161.502	62.7469		chr10	121805943	121807118	122.64	110.827	116.734	41.5489
chr7	111069910	111070845	90.7562	140.085	253.595	161.479	0		chr1	99076963	99077663	119.381	113.953	116.667	0
chr2	138403897	138405329	170.429	160.125	153.81	161.455	0		chr17	72965522	72966701	119.207	114.014	116.61	41.4081
chr14	38922189	38923609	153.187	151.591	178.972	161.25	0		chr15	13377957	13378564	87.8563	145.214	116.535	0
chr12	116091268	116093679	158.485	149.494	175.732	161.237	104.682		chr4	15166646	15169945	124.639	108.292	116.465	29.613
chr8	75769704	75771794	177.736	154.527	151.356	161.207	120.752		chr15	75040700	75042256	116.645	116.11	116.378	31.3818
chr13	119923611	119924216	148.939	185.46	149.216	161.205	0		chr9	7408273	7408824	125.8	106.63	116.215	0
chr6	5279900	5281103	194.025	143.908	145.513	161.149	104.856		chrX	143133503	143134622	116.054	116.368	116.211	87.2527
chr4	144190798	144191587	127.69	183.758	171.692	161.047	79.903		chr2	100987574	100988440	96.5237	135.778	116.151	0
chr13	50813756	50815054	138.964	187.458	156.625	161.016	48.5938		chr5	94483618	94485347	120.419	111.79	116.104	84.731
chr8	19490474	19491326	155.605	148.226	178.888	160.906	0		chr16	86080928	86081801	126.309	105.828	116.069	0
chr11	22478552	22479446	172.031	146.503	164.179	160.904	70.5289		chr2	37196002	37196767	127.847	104.284	116.065	63.7879
chr4	3257832	3258455	136.134	165.101	181.139	160.791	0		chr10	8319931	8322237	117.314	114.811	116.063	21.1797
chr1	4547014	4548029	203.799	133.664	144.626	160.697	0		chr14	35200570	35201205	106.385	125.599	115.992	0
chr12	20705411	20707123	158.068	188.626	135.267	160.654	36.8496		chr16	47912618	47913669	132.018	99.9115	115.965	92.8926
chr8	87700515	87701339	199.499	158.933	123.306	160.579	0		chrX	134228435	134230077	111.623	120.268	115.946	59.4784
chr15	29972196	29973131	130.462	200.122	150.949	160.511	67.4395		chr13	89296686	89297743	124.538	107.293	115.915	92.3658
chrX	87494328	87495311	156.471	152.288	172.303	160.354	128.299		chr14	96683142	96686365	120.95	110.845	115.897	45.4667
chr15	82438673	82439426	218.284	142.846	119.927	160.352	0		chr2	149111839	149112451	121.996	109.736	115.866	0
chr14	8532650	8533845	190.884	129.209	160.662	160.252	0		chr1	91096628	91097335	130.775	100.95	115.863	69.0135
chr11	70853688	70854661	147.176	182.699	150.862	160.246	64.8084		chr13	4338517	4340122	124.173	107.332	115.753	60.8487
chr18	3620751	3621968	178.718	157.633	143.84	160.064	103.651		chr19	32267515	32267867	136.19	95.2811	115.735	0
chr7	95149085	95149931	169.244	143.748	166.81	159.934	0		chr4	18312147	18312564	110.752	120.697	115.725	0
chr4	106068261	106069032	151.299	181.976	146.413	159.896	81.766		chr10	51603582	51605239	102.022	129.323	115.673	0
chr14	55149409	55150604	168.688	164.448	146.486	159.874	105.557		chrY	816702	817627	126.908	104.426	115.667	0
chr3	16391423	16392036	112.411	183.043	184.089	159.848	0		chr7	145454490	145455315	114.249	117.068	115.658	59.1544
chr7	11794066	11795256	142.65	161.207	175.573	159.81	0		chr16	34019794	34020576	102.331	128.867	115.599	0
chr1	116110970	116112124	137.902	194.612	146.793	159.769	54.6522		chr13	101150012	101150779	159.972	71.1662	115.569	63.6218
chr8	63165264	63167036	191.648	166.396	121.127	159.724	0		chr16	3039320	3040484	119.213	111.873	115.543	83.8824
chr1	10720002	10720786	148.794	178.963	151.188	159.648	80.4119		chr5	101598213	101598913	99.0608	131.946	115.503	0
chr2	123344165	123345850	141.706	152.762	184.362	159.61	37.4397		chr6	73240786	73244132	146.828	84.1609	115.494	58.3944
chrX	134501361	134501962	185.206	124.461	168.983	159.55	0		chr12	115877724	115878727	113.501	117.251	115.376	48.6669
chr1	79934428	79935412	188.653	152.133	137.702	159.496	64.0846		chr7	22280668	22283417	115.898	114.662	115.28	0
chrX	116794640	116795689	161.805	160.555	156.09	159.483	60.1175		chr17	40263296	40264049	113.351	117.095	115.223	64.8031
chr16	33850949	33851607	169.187	163.438	145.791	159.472	0		chr9	92634424	92635729	114.523	115.891	115.207	74.8262
chr4	73641577	73643005	163.475	160.574	154.241	159.43	132.519		chr14	85259377	85262024	127.086	103.202	115.144	92.2612
chr3	90798275	90799792	164.383	157.329	156.367	159.36	41.5832		chr7	31170618	31172776	121.233	109.05	115.141	67.8947
chr4	24399469	24400199	167.048	140.934	170.087	159.357	86.352		chr16	64402489	64403374	144.695	85.4142	115.055	55.1484
chr14	81140090	81141006	173.694	137.881	166.403	159.326	68.8368		chr11	72879246	72880139	27.8834	202.219	115.051	0
chr10	78329645	78330745	149.488	174.384	153.993	159.288	57.3327		chr1	168697280	168699040	108.188	121.759	114.974	83.2394
chr5	85504024	85504732	157.255	184.936	135.509	159.234	89.0315		chr4	74576704	74577394	108.225	121.687	114.956	70.7113
chr1	99069148	99070969	145.698	179.912	151.99	159.2	0		chrX	47564865	47565517	81.8019	148.083	114.943	0
chr17	55137939	55138730	140.775	165.555	171.259	159.196	0		chr6	124161412	124162752	142.073	87.7851	114.929	36.4366
chr17	38184402	38185368	153.732	130.752	192.865	159.116	130.555		chr11	15186195	15187043	125.834	103.993	114.913	0
chr15	27317228	27319179	149.594	165.531	162.134	159.087	97.0133		chr14	79384815	79386339	116.758	113.033	114.895	0
chrX	127296313	127297138	102.842	175.749	198.42	159.004	0		chr12	94747955	94748492	112.526	117.22	114.873	90.8207
chr1	159813221	159814370	138.502	146.594	191.661	158.919	54.8899		chr1	111029094	111029600	105.358	124.387	114.873	0
chr14	105610920	105612533	164.474	185.689	126.057	158.74	78.2198		chr1	116082821	116083507	101.079	128.515	114.797	0
chr19	38450220	38451647	159.872	173.803	142.476	158.717	88.408		chr7	92522255	92523207	145.733	83.8209	114.777	51.2713
chr8	107306514	107307329	156.154	160.686	159.296	158.712	0		chr13	82030908	82032481	111.992	117.527	114.76	31.0429
chr2	5606016	5607665	135.144	190.152	150.708	158.668	76.5131		chr1	99070166	99071313	108.57	120.855	114.713	0
chr19	5316257	5317029	123.63	205.973	146.223	158.609	0		chr10	96790532	96792515	108.592	120.788	114.69	24.6278
chr11	98475480	98477165	138.557	152.762	184.362	158.56	0		chr2	53620548	53621952	130.532	98.7482	114.64	34.7769
chr1	146232082	146233498	179.847	152.019	143.582	158.483	89.0943		chr8	128159491	128160287	118.406	110.778	114.592	0
chr9	9625650	9626775	150.884	153.877	170.65	158.471	112.12		chr2	24902705	24903682	112.878	116.069	114.473	99.9213
chr12	3336109	3337111	174.681	154.072	146.5	158.418	125.869		chr1	64429662	64432310	120.989	107.924	114.457	36.8905
chr1	181823961	181826654	169.486	154.705	151.043	158.411	46.8622		chr1	142932861	142934839	120.563	108.347	114.455	49.38
chr13	3385679	3386391	126.588	157.628	190.234	158.15	88.532		chr3	88471055	88472774	106.626	122.217	114.422	85.2236
chr6	76797131	76798293	132.389	132.875	208.956	158.073	0		chr13	40721429	40722472	115.975	112.758	114.367	46.8022
chr1	69748232	69748970	122.134	183.766	168.246	158.049	85.4172		chr12	92402107	92403499	138.047	90.5444	114.296	0
chr18	71008203	71009165	143.344	160.472	170.192	158.002	65.5486		chr11	32625460	32627361	69.275	159.152	114.214	0
chr14	125084782	125085546	159.624	159.156	155.14	157.973	0		chr18	19770832	19771395	138.908	89.4527	114.181	86.6339
chr17	22768756	22769703	140.012	172.89	160.962	157.954	133.172		chrX	112195282	112195845	138.908	89.4527	114.181	86.6339
chrX	74322063	74323035	147.327	134.758	191.676	157.921	0		chr16	62876118	62877048	110.926	117.413	114.169	52.4828
chr9	11554035	11554838	125.467	151.436	196.82	157.907	78.5116		chr5	10070698	10072345	105.882	122.455	114.169	0
chrX	69993080	69994455	154.338	125.92	193.039	157.766	91.749		chr2	150041567	150042004	65.0431	163.18	114.111	0
chr7	13338457	13339497	81.6021	179.937	211.729	157.756	60.6372		chr18	45182527	45184624	123.909	104.205	114.057	69.8687
chr7	92526504	92527331	166.715	169.669	136.511	157.631	0		chr11	32159652	32160161	129.177	98.9242	114.051	0
chr4	117366710	117368189	143.493	161.369	168.019	157.627	0		chr6	41193050	41193789	137.151	90.9033	114.027	0
chr11	12410806	12411540	166.139	152.91	153.783	157.611	0		chr8	117806584	117807592	98.8216	129.17	113.996	0
chr10	9573013	9575305	217.649	136.83	118.305	157.595	0		chr1	55836157	55836907	132.771	95.1701	113.971	0
chr5	139652115	139652961	125.366	160.334	186.828	157.509	0		chr16	64384833	64385353	123.033	104.905	113.969	93.7841
chr3	128399426	128400575	170.819	158.81	142.517	157.382	54.8899		chr2	136695109	136696131	137.501	90.4146	113.958	47.763
chr8	119529526	119530688	178.04	128.849	165.221	157.37	54.2763		chr7	99378426	99380947	104.489	123.361	113.925	0
chr12	61570909	61571690	122.207	125.754	224.038	157.333	80.7204		chrX	76394786	76395657	126.599	101.25	113.924	0
chr9	3946476	3947600	160.457	145.689	165.778	157.308	0		chr12	83565641	83566325	98.7753	128.89	113.833	71.3307
chr14	42892750	42893631	156.508	148.662	166.599	157.256	0		chr3	21588346	21590236	112.05	115.612	113.831	25.839
chr10	50145684	50146789	134.411	173.596	163.516	157.174	0		chr6	14040237	14041246	111.064	116.554	113.809	96.7555
chrX	116376434	116377304	140.198	123.657	207.634	157.163	0		chrX	18082555	18083493	115.67	111.935	113.802	52.0357
chr13	5176589	5177739	152.22	142.398	176.764	157.127	54.8422		chr13	5282404	5283028	99.711	127.81	113.761	78.1784
chr1	111510827	111511428	149.929	171.134	150.207	157.09	104.856		chr18	8775788	8776454	101.441	126.065	113.753	0
chr18	23952682	23954127	124.837	158.686	187.603	157.042	43.6538		chr1	88215988	88216678	105.648	121.687	113.667	70.7113
chr3	21090860	21091722	159.954	173.64	137.523	157.039	73.1441		chr12	97244111	97245491	123.775	103.509	113.642	0
chr6	46633093	46634749	134.573	138.479	197.821	156.958	76.1899		chr7	111625751	111626402	98.3128	128.966	113.639	74.941
chr5	71916989	71917855	122.474	113.426	234.666	156.855	0		chr3	52797319	52798155	76.583	150.691	113.637	0
chr3	32524587	32525545	121.797	166.024	182.688	156.836	65.822		chr12	40265344	40265845	109.955	117.251	113.603	97.3337
chr6	7055349	7056323	157.916	144.088	168.097	156.7	0		chr18	47347606	47348972	140.673	86.1154	113.394	35.7436
chr2	88207578	88208366	174.956	166.185	128.932	156.691	80.0042		chr9	88643766	88644518	120.595	106.084	113.34	64.8891
chr16	82584678	82585585	146.179	180.506	143.156	156.614	0		chr3	155434855	155435448	155.873	70.7791	113.326	0
chr4	95176468	95177598	126.746	153.197	189.884	156.609	55.812		chr18	15853617	15854846	117.256	109.38	113.318	39.7248
chr7	22196514	22197328	175.889	155.137	138.688	156.571	77.452		chr6	3200520	3201222	136.771	89.7072	113.239	0
chr12	55725915	55727501	157.236	159.341	153.129	156.569	39.7753		chr2	44029337	44030124	119.758	106.708	113.233	0
chr4	42478072	42478865	153.794	159.241	156.592	156.542	79.5004		chr14	100648261	100650318	103.822	122.574	113.198	47.4845
chr14	116631942	116633240	151.225	144.199	174.027	156.484	0		chr13	10888613	10889407	94.067	132.21	113.138	0
chr10	15061924	15062604	148.128	171.911	149.38	156.473	92.6921		chr1	103874764	103875531	111.285	114.961	113.123	0
chr14	8424663	8425673	168.047	138.957	162.111	156.372	0		chr4	9930416	9932070	111.89	114.316	113.103	0
chr2	174869404	174870507	144.273	165.427	158.694	156.131	0		chr10	31203376	31204528	120.454	105.745	113.099	84.7555
chr2	57073473	57075081	158.386	165.894	144.011	156.097	78.4628		chr1	91099135	91099665	107.303	118.765	113.034	92.0179
chr1	56829973	56831012	183.781	148.591	135.854	156.075	60.6955		chr12	25084969	25087468	121.79	104.266	113.028	58.6338
chr3	34750614	34751679	184.279	140.573	143.144	155.999	0		chr10	16496661	16497845	133.729	92.2457	112.988	0
chr5	43599764	43602347	137.662	150.417	179.344	155.808	97.7142		chr15	86075610	86076974	71.7439	154.003	112.873	0
chr1	60786387	60787892	162.168	158.583	146.355	155.702	83.8291		chr6	33693484	33695967	108.955	116.785	112.87	19.6705
chr17	22630844	22631552	187.209	112.283	167.394	155.628	89.0315		chr2	148236495	148237023	114.44	111.266	112.853	92.3658
chr11	74698792	74700762	164.314	159.184	143.367	155.622	64.0521		chr9	87483355	87485045	113.72	111.882	112.801	28.895
chr4	105111567	105112766	137.155	159.998	169.546	155.566	0		chr4	42716789	42717138	81.3967	144.147	112.772	0
chr14	120901883	120902370	239.351	76.7681	150.553	155.557	0		chr7	95148604	95149996	131.656	93.5625	112.609	35.0765
chr8	31133236	31134337	173.441	144.48	148.725	155.549	0		chrX	59020915	59021522	93.7134	131.384	112.549	0
chr9	85961607	85962695	209.639	137.605	119.362	155.535	57.9645		chr5	85503901	85504732	139.106	85.9047	112.505	58.7278
chr16	7461309	7462110	205.22	99.2625	162.077	155.52	0		chr17	94699988	94701743	100.384	124.5	112.442	55.6509
chr8	3759638	3761180	168.602	154.78	142.845	155.409	81.819		chr14	13085365	13086568	137.534	87.2981	112.416	40.5827
chr2	74276502	74278228	175.232	159.982	130.898	155.371	36.5509		chr4	107956614	107958947	96.8853	127.894	112.389	62.804
chr9	92523847	92525496	160.886	181.638	123.306	155.277	38.2566		chr2	46237213	46237901	90.449	134.244	112.347	70.9166
chr1	171473264	171475234	148.152	142.553	174.908	155.204	32.026		chr9	18039528	18039931	110.183	114.473	112.328	0
chr1	164268472	164269536	129.615	171.485	164.505	155.202	0		chr16	66243184	66244249	110.241	114.375	112.308	0
chr17	84668028	84669214	120.766	106.518	238.06	155.115	0		chr11	100524204	100525917	121.543	103.022	112.283	0
chr12	111140966	111142299	151.238	161.478	152.515	155.077	0		chr3	24138172	24138586	102.972	121.569	112.271	0
chr17	12476205	12477317	109.715	147.26	208.188	155.054	0		chrX	109264777	109265421	146.309	78.2191	112.264	75.7543
chr10	3253399	3254265	134.721	167.438	162.962	155.04	72.8066		chr11	12411124	12411698	92.8985	131.612	112.255	0
chr12	115871121	115873846	136.334	146.017	182.441	154.931	69.4681		chr12	55879687	55883001	112.795	111.607	112.201	29.4791
chrX	47436459	47437970	129.922	170.342	164.463	154.909	83.4965		chr2	4930536	4931384	115.348	108.945	112.146	0
chr15	54017943	54018548	157.7	139.095	167.867	154.887	104.164		chr12	15878538	15879192	108.736	115.537	112.137	74.5978
chr7	25648230	25649163	159.163	220.606	84.7126	154.827	0		chr11	117365335	117366051	89.4002	134.865	112.133	68.1472
chr16	20041112	20042783	139.717	162.443	162.245	154.802	75.5064		chr1	100281722	100283104	114.584	109.439	112.011	35.3301
chr5	44526008	44527845	150.207	117.199	196.789	154.732	34.3435		chr17	50559383	50559983	77.029	146.905	111.967	0
chr5	68887880	68888953	187.85	139.526	136.816	154.731	58.7741		chr5	12252453	12253059	140.802	83.1159	111.959	0
chr5	12517110	12517927	162.263	177.468	124.361	154.697	77.1679		chr18	47811893	47812668	110.137	113.776	111.956	62.9659
chr7	139187100	139188196	198.431	136.601	128.795	154.609	115.084		chr8	44877057	44877635	107.633	116.18	111.907	0
chr11	56620133	56620950	136.301	120.22	207.269	154.597	77.1679		chrX	79513969	79514645	136.763	86.9422	111.853	72.1736
chr10	41160675	41161639	154.05	116.465	193.265	154.593	65.4128		chr13	111858919	111859441	119.158	104.504	111.831	93.4255
chr18	15384952	15385695	135.585	176.236	151.923	154.582	0		chr15	72915868	72917444	119.682	103.974	111.828	92.9515
chr2	24049462	24051407	155.512	154.01	153.922	154.481	97.3125		chrX	39129652	39130228	114.178	109.297	111.737	0
chr10	22454403	22456710	163.326	123.767	176.304	154.466	54.6996		chrY	1861110	1861789	149.252	74.1931	111.723	71.8552
chr2	39217095	39217698	131.852	162.814	168.423	154.363	0		chrX	9172988	9173506	109.784	113.41	111.597	0
chr5	110335131	110336456	148.146	208.362	106.552	154.354	0		chr15	27215993	27216757	118.704	104.42	111.562	0
chr1	110310011	110310532	172.906	116.623	173.227	154.252	0		chr15	76394475	76396993	132.888	90.1274	111.508	19.3972
chr6	107537953	107539353	159.163	170.468	133.12	154.25	0		chr10	9572972	9575361	80.4602	142.488	111.474	0
chr6	105649725	105650686	160.05	155.771	146.869	154.23	0		chr16	86075944	86077809	107.826	114.908	111.367	0
chr11	76362798	76365648	152.703	141.258	168.496	154.152	66.4223		chrX	21613723	21614997	127.083	95.6267	111.355	76.6455
chr6	52300189	52300761	185.314	138.933	138.083	154.11	0		chr16	20041434	20043049	100.266	122.278	111.272	60.4722
chr15	14988691	14989723	113.072	163.197	186.014	154.094	0		chr10	11414962	11417190	99.8516	122.601	111.226	0
chr5	138255098	138255887	161.293	136.336	164.538	154.056	0		chr13	60302057	60305211	101.02	121.264	111.142	30.974
chr5	63987800	63988689	125.274	152.587	184.151	154.004	0		chr5	94039617	94040873	111.904	110.375	111.14	0
chr2	7326179	7327272	165.004	162.659	134.314	153.992	115.399		chr1	184191519	184192436	126.074	96.1763	111.125	53.2261
chr2	5481377	5482406	139.174	163.673	159.121	153.989	61.2848		chr12	32713801	32715318	119.642	102.476	111.059	32.1881
chr7	47364121	47364860	150.668	120.235	190.93	153.944	85.3018		chr9	11813254	11813761	122.676	99.3136	110.995	0
chr2	165686920	165687605	108.352	163.832	189.483	153.889	0		chr12	19254934	19255600	114.788	107.155	110.972	0
chr10	82933273	82934778	141.016	174.13	146.355	153.833	41.9146		chr8	7350889	7351886	112.4	109.53	110.965	0
chr16	73553420	73554367	201.617	128.433	131.154	153.734	0		chr6	117540808	117541698	103.916	117.965	110.94	54.839
chr17	50216394	50217138	149.656	144.571	166.891	153.706	0		chr10	71286956	71287690	118.704	102.962	110.833	0
chr17	94627938	94628776	164.529	161.863	134.721	153.704	0		chr5	128223818	128224555	113.396	108.24	110.818	66.208
chr8	71493453	71494381	148.59	136.1	176.42	153.704	67.9476		chr18	59664248	59664950	113.976	107.649	110.812	69.5043
chr16	65789516	65791193	129.725	173.026	158.297	153.683	37.6182		chrX	9295539	9296036	128.715	92.8656	110.79	0
chr4	28345555	28346211	153.54	178.191	129.031	153.587	0		chr18	60691536	60692344	96.841	124.725	110.783	60.3974
chr2	125460602	125461581	146.275	152.91	161.473	153.552	0		chr14	118970975	118971693	69.3401	152.032	110.686	0
chr5	56234342	56235447	134.411	152.426	173.736	153.524	114.147		chr13	62579587	62580743	112.343	109.013	110.678	42.2312
chr8	83263090	83263665	202.783	130.079	127.552	153.472	0		chr9	111707834	111708850	113.801	107.484	110.643	0
chr13	77134848	77136032	165.774	122.505	171.692	153.324	53.2686		chr1	53189881	53190882	99.512	121.681	110.596	0
chr7	62196095	62197317	138.917	168.476	152.494	153.296	51.6135		chr6	112602456	112603844	133.317	87.7783	110.548	0
chr16	29516255	29517456	185.514	128.564	145.755	153.278	52.5153		chr2	21221641	21222412	133.772	87.1353	110.454	63.2921
chr10	92213031	92214934	158.942	167.245	133.571	153.253	66.306		chr12	114437018	114438428	113.572	107.267	110.42	0
chr1	133204535	133205873	103.092	132.897	223.698	153.229	47.1422		chr14	113027003	113027813	111.971	108.865	110.418	0
chr3	33222669	33223512	125.811	166.452	167.403	153.222	74.7907		chr2	138660204	138661412	106.038	114.757	110.397	0
chr18	33171078	33171953	115.155	144.335	199.997	153.162	72.0586		chr5	92910127	92910743	98.118	122.653	110.386	79.1921
chr11	74038308	74039486	189.133	107.241	162.979	153.118	53.5397		chrX	121110815	121111735	92.7976	127.817	110.307	53.0527
chr7	78698666	78699478	143.669	120.959	194.641	153.09	77.6425		chr2	120043232	120045312	115.509	105.056	110.283	70.4395
chr3	68528725	68530200	154.673	177.669	126.356	152.899	42.7665		chr11	73948539	73949507	112.089	108.469	110.279	0
chr7	105161580	105162582	169.387	154.072	135.231	152.897	0		chr3	11732698	11733502	110.593	109.677	110.135	0
chr17	17012244	17013076	152.967	129.298	176.399	152.888	0		chr7	99935472	99936930	136.684	83.5669	110.125	33.4897
chr3	140045334	140046167	120.954	202.138	135.528	152.873	0		chr2	107440557	107441305	164.03	56.1319	110.081	0
chr10	4264054	4265466	131.51	159.078	167.986	152.858	44.6733		chr4	62528067	62528701	100.945	119.176	110.061	76.9473
chr14	117689929	117691158	181.291	125.638	151.627	152.852	0		chr14	71127602	71128809	140.027	80.0483	110.038	0
chr2	159463684	159464812	150.483	182.503	125.145	152.71	111.822		chr5	94658814	94660165	117.211	102.619	109.915	36.1402
chr4	34280806	34281408	123.266	194.148	140.586	152.667	104.682		chrX	95103201	95103915	102.102	117.602	109.852	0
chr1	170579813	170580254	156.154	148.326	153.435	152.638	0		chr13	101697278	101697853	117.467	102.187	109.827	84.829
chr10	16496803	16497835	118.211	104.265	235.253	152.576	0		chr14	29000999	29002655	125.724	93.8795	109.802	58.9759
chr17	78320206	78320707	137.49	139.926	180.129	152.515	125.744		chr5	123349216	123351577	75.3833	144.177	109.78	0
chr11	49007742	49008458	207.334	124.092	126.115	152.514	88.0381		chr8	31133371	31134418	95.1441	124.363	109.754	0
chr17	63481497	63482448	184.039	172.164	100.92	152.374	66.306		chr11	20417107	20418229	122.086	97.3386	109.712	0
chr17	34362672	34363310	124.63	146.568	185.731	152.31	0		chr11	15128544	15129808	119.642	99.7062	109.674	0
chr7	11641531	11643097	152.467	167.352	137.051	152.29	0		chr13	26458987	26461513	107.806	111.471	109.638	0
chr13	99763139	99764701	146.063	176.768	133.786	152.206	40.386		chr5	68805125	68806968	105.25	113.999	109.624	79.4927
chr1	178477761	178479412	147.836	144.568	164.209	152.204	0		chr2	66684064	66685853	106.435	112.74	109.588	54.5939
chr5	145431152	145432580	163.475	150.743	142.376	152.198	88.3462		chr14	8419976	8420615	114.067	105.107	109.587	0
chr8	13713992	13714681	146.196	162.882	147.431	152.17	91.4831		chr3	41920051	41921137	126.129	92.8267	109.478	44.9508
chr7	7747837	7749295	178.309	134.805	143.322	152.145	43.2648		chr7	82961486	82962467	103.352	115.596	109.474	99.5143
chrX	3982369	3983631	176.554	118.647	161.089	152.097	49.9789		chr13	63965009	63965580	130.74	88.2016	109.471	0
chr13	77371994	77373321	183.904	123.419	148.949	152.091	95.0653		chr1	193761572	193762793	112.195	106.655	109.425	0
chr14	23940964	23941760	113.246	158.641	184.366	152.085	79.2012		chr18	33170805	33172128	107.586	111.14	109.363	36.9045
chr12	19685291	19685901	156.41	160.949	138.745	152.035	0		chr5	109293842	109294453	101.829	116.785	109.307	0
chr7	151535539	151536290	120.023	155.68	180.368	152.024	0		chr5	131526159	131527315	127.732	90.8444	109.288	42.2312
chr6	105612960	105613877	121.453	168.338	166.222	152.004	0		chr18	58661302	58661874	130.512	88.0477	109.28	85.2732
chr5	136438289	136439278	128.709	184.476	142.716	151.967	63.761		chr13	62765074	62765806	155.464	63.0928	109.279	0
chr5	83309653	83311184	176.744	131.438	147.56	151.914	82.4065		chrX	72828469	72829004	93.014	125.501	109.257	0
chr6	13478846	13479738	184.307	125.855	145.56	151.907	0		chr3	31368876	31370102	108.836	109.647	109.241	79.6439
chr3	6055496	6056559	129.737	149.64	175.283	151.553	59.3265		chr16	86951073	86952482	111.127	107.343	109.235	69.3071
chr4	21001989	21003011	134.937	164.793	154.685	151.471	61.7041		chr14	10562066	10563593	108.371	110.06	109.216	0
chr11	120188564	120189431	140.683	183.43	130.22	151.444	0		chrX	86545600	86548198	93.8576	124.559	109.208	37.6003
chr8	123930218	123930963	170.807	169.487	113.637	151.31	84.6157		chr5	69922781	69924142	141.189	77.171	109.18	0
chr10	10304259	10305304	126.894	143.261	183.702	151.286	120.695		chr10	53867811	53868825	110.517	107.696	109.106	96.2789
chr14	48571591	48572867	166.303	150.35	137.195	151.283	98.8619		chr7	5510479	5511502	99.1129	119.066	109.09	95.4327
chr13	118859342	118860742	166.743	133.7	153.289	151.244	45.0559		chr1	89930946	89931991	105.54	112.543	109.041	93.4255
chr19	32517086	32518250	136.719	132.647	184.342	151.236	54.1831		chr16	70637088	70639013	104.467	113.511	108.989	76.1083
chr7	22456414	22457238	173.757	170.286	109.606	151.216	76.5131		chr14	15165867	15167197	113.709	104.238	108.974	73.4208
chr3	139683796	139685336	175.711	145.864	132.028	151.201	81.9252		chr18	86066822	86067734	107.262	110.518	108.89	0
chr2	14007519	14008041	162.424	161.169	129.672	151.088	0		chr13	95506349	95507793	107.203	110.562	108.883	101.443
chr4	7555472	7556544	153.389	130.928	168.545	150.954	0		chr13	119647741	119648568	116.123	101.553	108.838	0
chr12	115877466	115878830	178.919	137.226	136.631	150.925	46.2442		chr5	85969602	85970183	94.8405	122.805	108.823	83.9545
chr17	19131564	19132261	144.521	154.306	153.838	150.888	90.4346		chr9	74481505	74483740	106.706	110.936	108.821	21.8522
chr8	123091016	123095214	144.142	187.359	121.133	150.878	15.0329		chr3	16139104	16139787	106.729	110.639	108.684	0
chr8	123112833	123113480	163.865	122.853	165.709	150.809	97.4126		chr9	78675839	78677334	88.0755	129.276	108.676	65.3229
chr9	15120116	15120836	279.821	77.9393	94.0617	150.607	0		chr7	124481072	124481799	107.616	109.727	108.671	0
chr4	71170553	71171723	167.756	119.971	164.092	150.606	107.811		chrX	42824707	42825827	115.95	101.263	108.607	43.5874
chrX	146138737	146139370	125.613	147.724	178.282	150.54	0		chr2	37201474	37202317	107.593	109.59	108.591	0
chr14	88005227	88007174	171.705	134.62	145.06	150.462	32.4042		chr13	63262956	63264360	106.453	110.718	108.585	0
chr12	114434895	114435974	172.059	143.087	136.056	150.4	116.895		chr3	37113546	37116237	125.009	92.1443	108.577	90.7532
chr5	77360014	77361707	156.707	157.569	136.785	150.354	74.5258		chr1	114452656	114453691	123.745	93.3382	108.542	47.1636
chr11	73948527	73949585	165.444	168.034	117.407	150.295	0		chr13	33530424	33532008	105.598	111.407	108.502	61.6549
chr16	76174515	76175991	176.136	133.162	141.575	150.291	42.7375		chr15	58995339	58997924	117.74	99.1728	108.456	0
chr1	58385383	58386396	146.606	147.782	156.058	150.149	124.504		chr10	79550879	79551999	108.009	108.764	108.386	43.5874
chrX	4774154	4775727	175.4	145.781	129.26	150.147	120.311		chr10	117508472	117509452	105.272	111.428	108.35	49.8079
chr16	66243019	66244710	141.203	152.22	156.987	150.137	0		chr6	79959238	79960080	111.945	104.733	108.339	0
chr16	70637830	70638971	139.472	172.224	138.567	150.088	110.549		chr15	34156380	34157343	116.364	100.31	108.337	50.6862
chr7	62198775	62200442	143.235	137.566	169.411	150.07	37.8437		chr19	11667589	11668412	114.526	102.046	108.286	0
chr12	33590345	33591448	163.509	148.46	138.217	150.062	57.1769		chr7	65496030	65497651	128.437	88.1291	108.283	60.2485
chr5	68827815	68829356	144.61	136.659	168.593	149.954	81.872		chr10	20931423	20932435	87.8852	128.66	108.273	48.2345
chr7	142923272	142924724	127.889	154.699	167.251	149.946	43.4435		chr16	41199872	41201522	127.259	89.1276	108.194	29.5951
chr12	67512577	67514194	121.41	153.394	174.646	149.817	78.0264		chr16	21108324	21109315	105.9	110.193	108.046	98.5111
chrX	51322006	51322880	145.625	155.203	148.555	149.794	72.141		chr12	70647652	70649708	122.051	94.0188	108.035	47.5076
chr13	46476465	46477741	162.146	132.015	154.897	149.686	98.8619		chr2	156036701	156038269	146.394	69.6694	108.031	62.2837
chr13	107575498	107576259	132.383	190.51	126.084	149.659	0		chr7	122220842	122221762	92.7976	123.252	108.025	53.0527
chr13	60128174	60129155	167.603	143.061	138.123	149.596	64.2804		chrX	29273134	29274159	97.1842	118.834	108.009	0
chr12	16421485	16422554	99.2381	148.801	200.709	149.583	58.9938		chr16	36325375	36326977	111.076	104.91	107.993	91.4439
chr13	33954761	33956363	145.731	137.301	165.703	149.578	0		chr14	30062353	30063570	84.7883	131.168	107.978	40.1162
chrX	74588160	74589349	147.231	173.148	128.228	149.536	106.09		chr4	21133167	21133980	91.8713	123.959	107.915	0
chr4	145693953	145694944	160.562	151.06	136.731	149.451	0		chr8	125694498	125695036	122.227	93.6017	107.914	90.6522
chr1	37834460	37835379	150.044	162.882	135.145	149.357	68.6123		chr16	80764907	80766417	107.234	108.515	107.875	32.3372
chr2	144453424	144454592	122.626	156.229	169.208	149.354	53.9977		chr16	73552835	73554374	128.339	87.3616	107.85	0
chr2	14307104	14307923	168.342	148.481	130.95	149.258	0		chr18	82862927	82864620	111.416	104.238	107.827	28.8439
chr7	3721168	3721988	142.269	154.004	151.442	149.238	0		chr13	84974173	84975190	132.929	82.5988	107.764	0
chrX	155588858	155589954	140.354	157.945	149.403	149.234	57.5418		chr5	100372912	100373453	52.5625	162.896	107.729	0
chr1	182542071	182542930	148.165	141.575	157.717	149.152	0		chr18	11423696	11424734	118.247	97.1152	107.681	94.0549
chrX	32861674	32863970	177.976	136.592	132.862	149.143	54.9616		chr10	15500103	15500939	114.874	100.461	107.668	58.377
chr18	40868275	40869270	122.603	188.066	136.182	148.95	0		chr6	112190813	112191962	123.865	91.3973	107.631	0
chr16	85640284	85641142	160.699	207.158	78.9505	148.936	0		chr9	11632504	11634555	112.803	102.443	107.623	0
chrX	89091510	89093076	142.302	116.548	187.543	148.798	80.5658		chr4	29642311	29644049	113.652	101.541	107.597	84.2925
chr13	21905349	21905975	118.548	201.654	126.191	148.797	0		chr17	6348547	6349219	71.4338	143.683	107.558	0
chr11	6656017	6657885	142.034	152.838	151.191	148.688	67.5477		chr2	116315609	116317274	101.532	113.561	107.547	29.3286
chrX	76394669	76395574	117.202	160.23	168.423	148.618	0		chr3	152145853	152146554	119.211	95.824	107.517	69.6033
chr17	8183049	8183928	162.897	122.393	160.555	148.615	71.7311		chr4	71624908	71626029	106.325	108.667	107.496	0
chr6	81805178	81805828	187.577	136.673	121.538	148.596	96.9637		chr2	118383110	118384582	129.341	85.6268	107.484	66.3429
chr8	65496940	65497698	139.901	141.905	163.813	148.539	83.1665		chr6	53430850	53431756	131.529	83.4366	107.483	53.8716
chr7	34299152	34300425	166.695	132.326	146.39	148.47	0		chr14	104508720	104510375	103.221	111.708	107.464	59.0115
chr14	110232719	110233404	147.049	191.137	107.099	148.428	92.0165		chrX	31670241	31671979	108.533	106.376	107.455	28.0975
chr4	143272273	143272992	125.357	123.575	196.234	148.389	87.6713		chr13	64985117	64986688	113.267	101.63	107.448	62.1648
chr12	71978722	71979275	95.8346	185.962	163.221	148.339	0		chr5	144548581	144550934	105.895	108.947	107.421	0
chr12	7150299	7152465	144.552	136.142	164.304	148.333	87.3881		chr3	57990613	57991621	114.704	100.003	107.353	0
chr6	131013390	131014269	144.797	164.964	134.866	148.209	0		chr5	12517110	12518053	94.309	120.249	107.279	51.7601
chr3	155919840	155920939	130.318	170.286	143.857	148.154	57.3849		chr18	50792505	50793476	106.247	108.135	107.191	50.2691
chr8	8318872	8319568	159.963	114.216	170.276	148.151	90.5643		chr12	80667198	80670241	102.364	111.875	107.119	32.1035
chr11	74650702	74652224	139.442	122.99	181.829	148.087	0		chr17	55312893	55313932	101.012	113.192	107.102	46.9822
chr11	15787011	15787812	185.36	145.974	112.749	148.028	0		chr10	89828002	89828628	113.592	100.581	107.086	0
chrX	28790039	28790882	163.555	133.162	147.315	148.01	74.7907		chrX	70187289	70190213	107.746	106.365	107.055	50.1144
chr17	3352824	3353483	160.886	163.19	119.881	147.986	0		chr12	53834565	53835354	96.9162	117.081	106.999	61.85
chrX	60762331	60763102	123.79	151.647	168.375	147.937	0		chr1	161905179	161906038	101.45	112.44	106.945	56.8157
chr4	12640067	12640615	183.744	136.477	123.531	147.917	114.979		chr4	107819663	107826901	117.818	95.829	106.824	67.4976
chr14	92391328	92392257	205.519	140.989	97.2308	147.913	67.8746		chr6	140817407	140818262	95.684	117.877	106.78	0
chr6	10347185	10348617	140.789	137.25	165.642	147.894	0		chr4	46524893	46525667	94.197	119.347	106.772	0
chr14	11016666	11017473	177.413	133.299	132.895	147.869	78.1229		chr14	41725148	41726129	157.748	55.6574	106.703	49.7572
chr7	17832934	17834027	135.885	111.293	196.306	147.828	57.6996		chr8	54049147	54051649	115.953	97.4223	106.688	58.5636
chr13	65422994	65423721	138.565	102.92	201.841	147.775	86.7079		chr4	90323451	90324920	133.239	80.0815	106.66	66.4783
chr5	57409901	57410924	176.283	150.912	115.901	147.699	0		chr5	92059990	92060825	127.791	85.4937	106.642	0
chrX	124493036	124494493	138.375	157.38	147.297	147.684	86.5889		chr12	54808254	54809144	151.877	61.3419	106.609	0
chr8	122418503	122420332	118.95	209.833	114.266	147.683	68.9873		chr1	37834648	37835333	109.014	104.188	106.601	71.2267
chr18	17985324	17986088	145.744	134.67	162.528	147.647	0		chr1	149927940	149929243	132.449	80.6035	106.526	74.941
chr3	26475730	26477811	142.804	137.202	162.869	147.625	121.274		chr14	114197937	114199089	132.808	80.2204	106.514	42.3777
chr6	57036924	57037698	150.714	138.975	153.138	147.609	0		chr2	151168506	151169108	94.4904	118.529	106.509	0
chr11	19468106	19469613	144.349	133.53	164.899	147.593	41.859		chr10	32542452	32543449	103.479	109.53	106.505	0
chr14	21100063	21101720	140.897	172.288	129.529	147.571	76.144		chr7	13131379	13132293	93.4061	119.466	106.436	0
chr4	81350883	81351613	159.786	128.122	154.625	147.511	86.352		chr9	8277022	8278016	119.897	92.9589	106.428	0
chr8	72167475	72168132	137.169	185.037	120.245	147.484	95.9321		chr15	87125091	87126929	119.091	93.7332	106.412	0
chr18	55473767	55475587	142.862	159.438	139.659	147.32	34.6641		chrX	89145332	89146482	95.9117	116.887	106.399	42.4514
chr16	17440382	17441178	119.907	158.641	163.093	147.214	79.2012		chr10	121943730	121944868	109.428	103.354	106.391	0
chr14	4213634	4214737	149.082	169.669	122.86	147.203	0		chr7	142923188	142924744	115.502	97.2087	106.355	31.3818
chr8	71906902	71908299	148.112	164.134	129.363	147.203	45.1526		chr16	27735697	27736751	113.078	99.6274	106.353	92.6285
chr11	17567698	17568759	114.983	145.512	180.934	147.143	0		chr3	7776478	7777094	124.09	88.5828	106.337	79.1921
chr13	60304616	60305258	123.855	123.808	193.365	147.009	0		chr15	71429432	71430220	106.066	106.572	106.319	0
chr1	64229383	64231030	177.189	150.601	113.168	146.986	76.606		chr5	145436141	145438893	116.418	96.2112	106.315	17.7485
chr12	70021030	70023581	133.147	150.468	157.233	146.949	74.2046		chr12	106865277	106870289	118.633	93.9316	106.282	29.2409
chr6	108221612	108223204	139.98	123.465	177.387	146.944	39.6255		chr3	151977506	151978204	122.27	90.2205	106.245	0
chr5	19689568	19690398	127.779	163.421	149.62	146.94	0		chr2	150725389	150725844	74.1897	138.299	106.244	0
chrX	166422130	166423252	132.376	187.648	120.781	146.935	0		chr12	19249111	19251223	112.917	99.486	106.202	69.3727
chr14	95960854	95961690	114.177	151.06	175.556	146.931	0		chr3	155925095	155925741	101.825	110.468	106.146	75.5201
chr6	97855732	97856503	151.299	157.713	131.772	146.928	81.766		chr2	166642150	166642672	115.753	96.4653	106.109	0
chr12	11116083	11116765	147.695	143.982	148.942	146.873	0		chr10	15061557	15062676	103.336	108.861	106.098	87.2527
chr15	71428370	71429158	195.143	94.9628	150.421	146.842	80.0042		chr14	18430356	18430938	103.84	108.172	106.006	0
chrX	37723872	37725621	145.625	120.416	174.39	146.81	36.0705		chr12	92694496	92695292	111.704	100.227	105.965	61.3068
chr7	133434788	133436505	111.253	174.449	154.611	146.771	0		chrX	79227538	79228244	110.812	101.093	105.953	0
chr13	9436975	9438066	140.996	154.38	144.911	146.762	0		chr14	53377583	53379743	108.761	103.113	105.937	22.6106
chr5	93044702	93046106	147.374	139.986	152.853	146.737	89.8553		chr8	3759513	3761296	105.795	106.05	105.922	54.7775
chr6	148114789	148115666	151.174	128.005	160.921	146.7	0		chr2	24049695	24051314	120.902	90.8332	105.867	90.4843
chr4	137882993	137883750	140.085	135.914	164.029	146.676	0		chr10	4625746	4628829	127.017	84.5218	105.77	15.8436
chr5	41880709	41881779	118.974	157.407	163.583	146.655	0		chr3	25316717	25318447	99.7768	111.725	105.751	0
chr1	82498579	82500299	160.419	125.166	154.342	146.642	73.3566		chr11	29025593	29026233	99.9999	111.502	105.751	0
chr7	90421109	90421749	140.807	131.5	167.518	146.608	0		chr16	93698945	93706083	126.452	84.804	105.628	34.2215
chr10	81430430	81431247	129.81	171.743	138.179	146.577	0		chrX	77031423	77032500	137.093	74.1014	105.597	45.3261
chr1	97135002	97135831	211.09	112.84	115.754	146.561	76.0522		chr4	104735878	104737260	101.709	109.439	105.574	35.3301
chr11	18706324	18708639	165.054	135.471	139.092	146.539	81.766		chr4	117366703	117368842	114.821	96.2662	105.543	0
chr3	123176759	123177545	148.416	154.707	136.441	146.521	0		chr1	4557127	4557770	132.712	78.3406	105.526	0
chr3	64617734	64618718	161.703	128.362	149.178	146.414	128.169		chrX	30138777	30139726	118.079	92.9367	105.508	0
chr9	92547269	92549377	135.941	153.209	150.065	146.405	29.9305		chr1	48418025	48419238	107.068	103.895	105.481	80.4967
chr18	67099454	67100347	118.775	162.381	158.041	146.399	70.6078		chr16	21612914	21613443	107.505	103.124	105.314	0
chr14	117579121	117580640	115.266	144.799	178.47	146.178	41.5285		chr7	34299365	34300430	111.911	98.5994	105.255	0
chr11	75176682	75177279	150.931	117.463	170.113	146.169	105.557		chr3	6054607	6055347	91.3105	119.15	105.23	0
chrX	164933013	164935220	177.936	163.306	97.2638	146.169	57.1769		chr8	3338283	3340890	107.188	103.172	105.18	74.941
chr2	14298212	14298836	127.422	157.344	153.722	146.162	0		chrX	105697157	105697789	104.077	106.269	105.173	77.1904
chr8	77109929	77110810	162.528	122.115	153.783	146.142	0		chr2	125743697	125744263	47.1046	163.129	105.117	0
chr16	19651888	19652568	140.332	123.776	174.276	146.128	0		chr17	36144914	36146069	104.738	105.471	105.105	42.2678
chr13	36944709	36945635	126.001	141.445	170.704	146.05	68.0942		chr14	75345943	75347823	62.4756	147.519	104.997	0
chr12	47145697	47146543	112.829	171.391	153.466	145.895	0		chr7	93180307	93182827	111.594	98.3944	104.994	58.1454
chr2	120464108	120465123	120.189	133.664	183.564	145.806	62.1293		chr16	51251984	51252739	115.406	94.5406	104.973	0
chrX	142342674	142343389	118.642	176.588	142.078	145.769	88.1611		chrX	28784231	28784813	116.057	93.7489	104.903	83.8105
chr2	126795211	126796942	113.419	154.112	169.677	145.736	109.336		chr9	94542335	94543039	126.28	83.4892	104.885	0
chr8	87649749	87650141	162.114	131.072	143.805	145.664	0		chr3	131260231	131261870	102.056	107.671	104.863	29.7936
chr8	49274072	49274939	146.799	140.27	149.753	145.607	72.7227		chr2	138403394	138405436	110.685	98.7789	104.732	0
chr4	145478259	145479131	139.877	160.923	135.948	145.582	0		chr1	34407359	34408040	86.1558	123.293	104.724	0
chr12	70820217	70820822	157.7	139.095	139.89	145.561	0		chr3	78142218	78143837	126.397	83.0475	104.722	60.3229
chr9	12444897	12446104	109.877	139.555	187.137	145.523	104.509		chr4	34390250	34391346	113.618	95.8131	104.715	44.541
chr12	99594232	99595942	145.841	145.056	145.335	145.411	0		chr18	82868398	82870274	124.269	85.1159	104.692	26.0317
chr10	31208684	31209481	106.451	152.574	177.053	145.359	79.1019		chr14	88439990	88440819	102.972	106.373	104.673	58.8693
chr5	44529834	44530508	157.311	111.001	167.453	145.255	93.5161		chr4	39721329	39722241	103.362	105.913	104.637	53.5176
chr17	36191367	36192169	145.459	128.297	161.875	145.21	0		chr4	32443642	32444146	109.301	99.9036	104.602	0
chr2	11026592	11027344	141.016	136.816	157.613	145.148	0		chrX	30144794	30145346	125.573	83.6294	104.601	0
chr3	52939090	52940162	118.753	126.564	189.614	144.977	58.8288		chr17	43323782	43324812	94.9859	114.18	104.583	47.3924
chr16	62709969	62711175	145.157	116.392	173.245	144.932	104.595		chr5	12164430	12164994	119.754	89.2944	104.524	0
chr9	73253887	73255220	131.338	172.009	131.333	144.893	0		chr7	33597551	33599176	95.2695	113.769	104.519	30.0501
chr2	85535677	85537023	145.836	125.154	163.63	144.874	46.8622		chr6	140183253	140183756	67.1241	141.811	104.467	0
chr9	74482472	74484062	143.493	138.337	152.744	144.858	79.3505		chr9	3175015	3175560	101.094	107.802	104.448	0
chr11	5906294	5907940	154.732	173.439	106.374	144.848	76.6525		chr17	5146151	5148817	139.533	69.3619	104.448	0
chr13	65621348	65622469	146.69	166.947	120.889	144.842	0		chr12	17254245	17255319	99.3798	109.507	104.443	90.9052
chr18	15758920	15760537	137.817	153.394	143.21	144.807	78.0264		chr10	88113658	88115824	105.995	102.827	104.411	0
chr5	132600791	132602056	117.424	129.463	187.492	144.793	0		chrX	34952395	34953079	135.166	73.6516	104.409	0
chr6	8565397	8566436	148.046	139.585	146.723	144.785	60.6955		chr11	74697812	74700436	107.851	100.903	104.377	37.2278
chr3	51044895	51045579	162.765	164.071	107.255	144.697	0		chr4	7023932	7024648	126.65	82.0919	104.371	0
chrX	4148902	4149690	127.852	112.768	193.399	144.673	80.0042		chr14	21099515	21101829	101.526	107.15	104.338	42.213
chrX	124497621	124498479	111.253	158.094	164.48	144.609	73.4847		chr17	47215075	47216000	76.9138	131.667	104.291	0
chr14	43355328	43356109	135.786	131.743	166.222	144.583	0		chr11	111043824	111046994	111.741	96.7872	104.264	61.6355
chr7	12381714	12382924	127.141	119.875	186.673	144.563	52.125		chr1	128836702	128837477	105.548	102.94	104.244	0
chr13	68501471	68502116	115.061	152.229	166.222	144.504	0		chr15	87124387	87124930	108.012	100.47	104.241	0
chr5	94028918	94030565	154.638	110.82	168.037	144.498	0		chr11	10757294	10757654	103.578	104.816	104.197	0
chr1	118549817	118550884	159.078	131.541	142.876	144.498	59.1043		chr3	5517748	5520622	97.2337	111.139	104.186	33.9906
chr2	166642200	166642970	165.268	121.475	146.603	144.449	0		chr3	31086984	31087731	107.119	101.172	104.146	65.3229
chr13	45107450	45108251	152.26	140.135	140.936	144.444	78.7074		chr13	99763116	99765023	115.717	92.547	104.132	25.6088
chr1	91096492	91097374	138.293	153.797	140.808	144.299	71.4874		chr5	42671483	42672248	92.9793	115.261	104.12	0
chr2	66927656	66928759	100.991	152.702	179.17	144.288	57.1769		chr7	10334177	10335162	110.156	98.0714	104.114	0
chr1	26531275	26532862	137.077	153.343	142.356	144.259	0		chr8	77269573	77271001	125.847	82.3791	104.113	68.3856
chr14	112795395	112795930	148.579	104.84	179.247	144.222	0		chr17	13610941	13613132	95.0387	113.163	104.101	44.5817
chr1	172873799	172876748	131.381	146.042	155.178	144.2	64.1932		chr7	71271430	71274592	105.831	102.349	104.09	46.3435
chr11	72879042	72880041	132.731	135.803	163.895	144.143	0		chr15	43354162	43355483	106.402	101.768	104.085	36.9603
chr2	46553931	46554432	148.066	149.254	135.097	144.139	125.744		chr18	84778780	84779819	123.269	84.8941	104.082	46.9822
chr7	9095622	9097105	164.572	123.067	144.716	144.118	42.5359		chr9	21986422	21989183	107.658	100.464	104.061	35.3813
chr6	112654982	112655872	119.175	141.905	171.259	144.113	0		chr2	21228678	21230012	129.374	78.7318	104.053	73.2008
chr3	96171912	96173131	108.796	138.183	185.296	144.092	51.7404		chrX	15169947	15170819	87.702	120.397	104.05	0
chr5	68805148	68806860	139.472	147.621	145.165	144.086	110.549		chr14	113688335	113689029	87.1062	120.986	104.046	70.3044
chr6	146640911	146642008	178.909	119.417	133.825	144.05	57.4894		chr3	66903223	66904113	75.9383	132.121	104.03	0
chr4	49744318	49745219	135.38	171.324	125.311	144.005	69.9815		chr7	90419065	90420901	109.528	98.4126	103.97	53.1971
chr14	114905693	114907577	185.894	101.855	143.912	143.887	66.9744		chrX	120372425	120374062	120.66	87.2683	103.964	59.66
chr13	114064145	114065695	130.078	163.039	138.464	143.861	81.397		chr5	125975833	125978870	120.735	87.1855	103.96	16.0835
chr18	58477731	58478355	144.411	142.359	144.679	143.816	100.997		chr6	94846874	94847372	132.025	75.8287	103.927	0
chr7	21983319	21985085	144.224	143.109	143.927	143.753	71.4469		chr7	49426364	49427935	100.807	106.979	103.893	93.2472
chr5	90381969	90382766	126.41	170.179	134.56	143.717	0		chr2	88207448	88208493	107.242	100.485	103.863	46.7127
chr11	12462709	12463999	111.037	166.856	153.218	143.704	97.7898		chr1	178477782	178479365	106.788	100.86	103.824	0
chr7	15409881	15411093	140.062	169.864	121.138	143.688	52.039		chr8	31128052	31130630	104.942	102.702	103.822	56.8378
chr5	51396727	51398358	123.622	154.947	152.37	143.646	38.6785		chr3	74644043	74644972	89.985	117.539	103.762	52.5393
chr18	82863387	82865155	132.056	161.478	137.375	143.636	35.6831		chr6	28601249	28602368	98.5664	108.861	103.714	43.6264
chr12	17250301	17251212	110.609	159.176	161.118	143.634	0		chr12	20704748	20709118	111.208	96.1857	103.697	33.5357
chr10	105517225	105517959	101.128	152.91	176.851	143.63	85.8821		chr3	6478112	6478818	135.997	71.3597	103.678	0
chr14	114602923	114603719	139.892	170.392	120.547	143.611	79.2012		chr12	14606188	14606990	113.086	94.2428	103.665	60.8487
chr9	5283614	5284719	163.213	114.319	153.297	143.61	0		chr18	55476179	55478857	99.0304	108.285	103.658	18.2387
chr11	51251223	51251900	133.122	172.672	125.034	143.609	93.1023		chrX	23172063	23172938	101.63	105.587	103.608	55.778
chrX	59221360	59222918	98.7607	165.207	166.755	143.574	40.4896		chr14	107324934	107325871	130.979	76.1969	103.588	52.0912
chr17	47087134	47088874	51.8421	255.526	123.353	143.574	0		chr1	133539662	133541729	125.706	81.3206	103.514	70.8823
chr1	187127647	187128534	185.345	137.111	108.194	143.55	0		chr9	73751362	73752445	110.053	96.9621	103.507	45.0752
chrX	77453462	77454356	118.642	141.27	170.493	143.469	0		chr9	7064305	7064866	117.225	89.771	103.498	0
chr1	183200053	183200984	136.719	105.515	187.98	143.405	0		chr1	20476101	20477802	112.985	93.8675	103.426	57.4166
chr5	87700441	87701246	144.917	180.11	105.177	143.401	78.3168		chr2	95639356	95640027	119.234	87.5891	103.411	72.7106
chr8	72028548	72030350	114.842	174.016	141.053	143.304	70.0203		chr11	81359978	81361258	118.148	88.6147	103.381	38.1433
chr7	16857544	16859875	122.941	144.582	162.373	143.299	27.0683		chr10	6739429	6741141	98.7464	107.991	103.369	28.524
chr14	104076058	104077419	132.536	127.214	170.127	143.292	92.6921		chr1	114826641	114828509	125.753	80.9813	103.367	0
chr14	4539944	4541585	148.736	156.856	123.907	143.166	38.443		chrX	63072044	63072724	120.272	86.4315	103.352	0
chr1	66025799	66026811	120.545	124.814	184.107	143.156	0		chr1	70284599	70286534	106.686	99.895	103.291	25.2384
chr7	7997364	7998394	144.189	131.719	153.485	143.131	122.451		chr16	97201766	97202369	109.074	97.4501	103.262	0
chr4	40383795	40384433	166.173	139.24	123.821	143.078	0		chr1	26409642	26410440	80.2252	126.286	103.256	61.1533
chr6	130910921	130911753	165.714	106.812	156.045	142.857	0		chr1	69748352	69749078	73.4754	133.01	103.243	67.2098
chr1	194295082	194295959	163.268	149.339	115.863	142.823	71.8945		chr4	111510048	111510761	112.22	94.2135	103.217	0
chr4	25778825	25779985	178.346	108.904	141.167	142.806	108.74		chr2	140564575	140565763	110.817	95.4714	103.144	82.1893
chr13	38734226	38735420	102.186	160.667	165.526	142.793	0		chr13	99900808	99901495	126.813	79.4413	103.127	71.0197
chr6	120766364	120767118	196.899	111.644	119.768	142.77	83.6071		chr11	74037761	74039321	95.8146	110.426	103.12	31.3014
chr6	140566683	140567550	214.082	129.48	84.6428	142.735	0		chrX	78893119	78893770	90.1201	116.069	103.095	0
chr11	84880371	84881196	179.974	90.709	157.367	142.683	76.4205		chr11	90368942	90369827	106.512	99.6499	103.081	0
chr1	16729243	16730611	147.371	140.246	140.36	142.659	0		chr1	148292403	148293212	123.1	83.0475	103.074	60.3229
chrX	115524774	115526312	124.193	182.567	121.183	142.648	82.0316		chrX	101467666	101468418	111.137	94.9173	103.027	0
chr14	38437829	38438892	134.727	149.64	143.413	142.593	0		chr8	116848065	116849011	112.812	93.2311	103.022	0
chr2	133796838	133797577	100.445	189.845	137.47	142.587	0		chr4	155518244	155520584	92.7926	113.144	102.968	41.7441
chr7	121086828	121088142	153.423	149.566	124.635	142.541	96.0051		chr14	25201315	25202567	95.2092	110.727	102.968	0
chr3	25316722	25318395	120.52	181.831	124.915	142.422	0		chr19	7848429	7849302	138.533	67.3454	102.939	55.9056
chr14	29001576	29002722	124.978	134.729	167.526	142.411	110.067		chr14	37012642	37014065	102.532	103.335	102.934	34.3129
chr1	100498366	100499342	184.764	86.2757	156.184	142.408	0		chr8	23661635	23662243	122.797	82.8429	102.82	0
chr4	155550222	155554283	122.863	142.953	161.393	142.403	0		chr11	120935477	120936181	116.178	89.4527	102.815	69.3071
chr8	72108201	72109040	164.334	128.221	134.56	142.372	75.1468		chr13	37129368	37130923	110.999	94.5692	102.784	31.402
chr8	102772543	102775156	115.771	157.648	153.504	142.308	96.5927		chr7	82100230	82101246	98.0443	107.484	102.764	48.0448
chr4	43765622	43766764	143.995	114.716	168.112	142.274	0		chr4	95819494	95820222	107.468	98.0421	102.755	0
chr10	121015805	121017569	129.347	188.375	108.868	142.197	0		chr4	4815097	4817518	92.63	112.832	102.731	40.3481
chr12	42096241	42097215	163.361	129.679	133.318	142.119	64.7419		chr12	66734416	66736758	99.5529	105.87	102.711	62.5628
chr3	67227064	67229147	132.476	152.799	141.017	142.098	90.8685		chr16	51976956	51978249	94.9445	110.468	102.706	0
chrY	26484	27703	165.37	149.698	111.178	142.082	0		chr4	18406653	18407880	85.5478	119.829	102.688	39.7895
chr9	120543100	120543975	133.337	112.26	180.643	142.08	72.0586		chr1	164199916	164200753	99.864	105.358	102.611	0
chr8	7682954	7684525	118.208	145.967	161.781	141.985	0		chrY	322137	323175	107.964	97.1152	102.54	0
chr3	70491661	70492782	156.154	133.557	136	141.904	0		chr3	7199066	7199937	132.725	72.3213	102.523	56.0339
chr11	120183162	120185196	133.057	156.479	136.081	141.872	124.075		chrX	125261547	125262562	113.913	91.0375	102.475	0
chr10	129363203	129364843	126.179	151.244	148.09	141.838	38.4664		chr3	77403121	77403889	106.509	98.4096	102.459	63.539
chr19	40037965	40039144	166.476	115.087	143.683	141.749	0		chr15	54017706	54018553	100.786	104.115	102.451	57.6197
chrX	129801840	129803910	143.562	142.453	139.174	141.73	0		chr10	81138705	81140767	102.708	101.897	102.302	23.6847
chr14	95209329	95210050	154.424	129.719	140.897	141.68	87.4285		chr1	127213732	127216313	106.888	97.6982	102.293	56.7717
chr2	172570272	172571820	140.529	123.949	160.534	141.671	122.253		chr11	44309038	44309492	121.312	83.1615	102.237	0
chr14	54306333	54307417	141.906	142.428	140.637	141.657	116.356		chr6	130904731	130907194	105.504	98.9643	102.234	19.8302
chr1	70681550	70682094	126.642	163.255	134.807	141.568	115.823		chr17	83655324	83655983	102.517	101.922	102.219	74.0326
chrX	33400027	33401449	126.855	134.924	162.834	141.538	88.7187		chr11	48348843	48349648	110.456	93.8921	102.174	60.6222
chr6	13721415	13723010	129.737	149.64	145.184	141.52	118.653		chr9	92914060	92916387	128.494	75.8504	102.172	20.9886
chr1	27250915	27252055	139.594	155.958	128.782	141.445	0		chr4	28693088	28693704	95.2322	109.025	102.129	0
chr9	4853725	4854263	157.603	130.321	136.308	141.41	0		chr1	116111319	116111952	117.955	86.2076	102.081	77.0687
chrX	39058294	39059215	126.685	162.529	134.852	141.355	68.4635		chr11	6650556	6652960	118.457	85.6589	102.058	60.9499
chr9	93540158	93541742	103.84	194.996	124.797	141.211	39.8255		chr13	30461507	30464532	112.388	91.6994	102.044	64.5889
chr6	42033757	42034745	139.575	146.783	137.146	141.168	0		chr9	32764641	32765504	82.433	121.652	102.042	56.5527
chr1	99076990	99077760	165.268	133.622	124.612	141.168	0		chr10	81297530	81299999	100.201	103.83	102.016	19.782
chr2	120644407	120647161	159.952	134.281	129.237	141.157	91.6491		chr18	21421115	21422902	107.55	96.4068	101.979	54.655
chr2	46237205	46238052	162.783	127.011	133.291	141.029	74.4379		chr14	58177998	58178803	26.5095	177.352	101.931	0
chr18	7059659	7060528	176.975	129.182	116.928	141.028	0		chrX	142469772	142471328	82.3378	121.511	101.924	31.3818
chr18	33189303	33190343	122.403	121.457	179.155	141.005	0		chr3	77616016	77617232	124.361	79.4564	101.909	40.1492
chr15	84724092	84724938	144.171	171.391	106.759	140.774	0		chr7	123578475	123579646	103.309	100.443	101.876	0
chr11	85103660	85105268	151.787	119.327	151.035	140.716	117.694		chr8	88443536	88444416	127.327	76.3546	101.841	55.4614
chr1	157612291	157613136	144.341	177.129	100.205	140.558	0		chr17	38673321	38674070	113.955	89.6913	101.823	65.1487
chr10	120602518	120604435	157.782	163.582	100.184	140.516	32.911		chr10	122273534	122276044	101.402	102.135	101.768	19.459
chr1	110844739	110845676	101.883	144.779	174.728	140.463	0		chr3	82776115	82779051	101.85	101.636	101.743	16.6365
chr4	151743261	151744305	127.015	224.06	70.3062	140.46	0		chr6	107997112	107997838	122.459	80.9627	101.711	67.2098
chr3	85426223	85427012	134.411	136.336	150.231	140.326	0		chr16	70270933	70271789	110.116	93.2104	101.663	0
chr2	41068055	41070967	138.518	154.327	128.047	140.297	0		chr4	116865659	116867480	94.7935	108.453	101.623	80.4526
chr13	21726341	21727712	147.049	150.179	123.576	140.268	92.0165		chr1	147968111	147970707	102.843	100.372	101.607	56.4438
chr2	123347028	123348521	120.826	141.05	158.879	140.251	84.5025		chr4	99100143	99100826	117.142	86.0525	101.597	0
chr6	124924976	124926575	119.458	149.266	151.885	140.203	39.4521		chrX	55470512	55472405	92.13	110.989	101.56	51.5961
chr7	77908925	77909528	140.642	139.555	140.353	140.183	104.509		chr10	41160710	41164516	104.766	98.2875	101.527	38.504
chr13	3177989	3179428	121.67	130.079	168.761	140.17	87.6713		chr14	91373826	91375371	118.627	84.3031	101.465	0
chr1	72178735	72179612	139.08	133.339	148.047	140.155	71.8945		chr7	18442421	18444960	110.058	92.6927	101.375	19.2368
chr11	55059834	55060576	114.331	138.658	167.34	140.11	84.9574		chr13	60129428	60130116	111.123	91.53	101.327	0
chr8	61615278	61616785	123.225	158.372	138.665	140.087	83.718		chr15	71065574	71067034	104.81	97.8408	101.325	33.4439
chr2	123341391	123343133	109.657	145.08	165.363	140.033	108.646		chr7	136128165	136128805	77.7777	124.62	101.199	0
chrX	20837602	20839033	114.935	127.536	177.597	140.023	88.1611		chr5	125645962	125647212	61.2021	141.151	101.176	0
chr5	116102693	116103534	151.332	161.286	107.393	140.004	0		chr4	106068321	106069034	102.245	100.102	101.173	68.4335
chr4	153374374	153376576	122.91	163.677	133.4	139.996	0		chr1	44341671	44342476	92.7832	109.541	101.162	60.6222
chrX	115520132	115520954	187.081	136.56	96.1379	139.926	0		chr5	44224249	44226955	96.6906	105.612	101.151	54.1502
chr1	61717324	61717911	135.44	159.281	124.949	139.89	107.353		chr19	56052179	56053769	101.842	100.416	101.129	92.1336
chr7	96968316	96969204	149.304	168.562	101.715	139.86	0		chr6	79849027	79849878	123.301	78.9536	101.127	0
chr9	88643766	88644556	167.801	130.244	121.462	139.836	79.802		chr1	66025345	66026693	139.91	62.3318	101.121	0
chr17	33182482	33183632	119.931	166.809	132.573	139.771	0		chr5	79678495	79679282	106.201	96.0368	101.119	62.007
chr4	145471661	145472619	143.942	122.076	153.222	139.747	65.822		chr13	66101094	66102266	91.0769	111.11	101.094	0
chr1	172051276	172051925	187.865	100.861	130.42	139.716	97.1128		chr12	19251360	19253273	133.96	68.0944	101.027	0
chr4	144430642	144431313	118.51	132.402	168.201	139.704	0		chr2	36155125	36155877	118.231	83.7505	100.991	64.8891
chr15	85704142	85704922	122.364	209.859	86.8354	139.686	0		chr9	26513117	26514763	104.866	97.0022	100.934	89.001
chr14	41657642	41658671	128.865	109.115	181.069	139.683	61.2848		chr8	113245529	113246424	51.6679	150.153	100.91	0
chr2	84924682	84925473	107.257	183.294	128.444	139.665	0		chr4	146576545	146579922	95.9327	105.791	100.862	28.9293
chr10	92695877	92696593	51.8336	130.624	236.466	139.641	0		chr9	110873137	110873870	104.31	97.3743	100.842	0
chr3	132787400	132788464	129.615	140.705	148.585	139.635	118.541		chr2	86682722	86683947	98.7583	102.878	100.818	39.8544
chrX	64396513	64397359	150.439	121.633	146.793	139.622	74.5258		chr6	13721425	13722984	107.29	94.3267	100.808	93.9645
chr1	115524865	115525457	143.251	142.144	133.426	139.607	0		chr9	64519571	64520115	101.279	100.286	100.782	0
chr7	114412594	114414109	143.588	111.202	164.029	139.606	0		chr10	129363095	129364889	103.163	98.3731	100.768	27.2209
chr9	123656962	123658027	154.396	131.788	132.541	139.575	59.2151		chrX	15051490	15058891	106.083	95.4227	100.753	52.809
chr9	25908740	25910178	154.96	130.17	133.532	139.554	87.7322		chr11	92555558	92556607	137.357	64.0652	100.711	46.5348
chr8	130613812	130614780	158.894	154.645	104.982	139.507	0		chr14	51503676	51504537	113.608	87.7923	100.7	0
chr14	42899452	42900424	125.501	158.822	133.592	139.305	0		chr17	40678172	40679200	107.283	93.9732	100.628	0
chr1	192674730	192675726	149.106	126.818	141.714	139.212	0		chr16	61258389	61258884	82.566	118.669	100.618	0
chrX	158617739	158618826	102.476	159.251	155.833	139.187	0		chr7	121086794	121088331	89.1435	112.078	100.611	63.539
chr10	54606874	54607690	181.957	131.831	103.761	139.183	77.2624		chr11	113773498	113776394	95.2661	105.941	100.604	33.7325
chr10	123297324	123298603	157.618	109.754	150.119	139.164	0		chr13	28221705	28222455	94.8364	106.367	100.601	65.062
chrX	149324879	149325827	117.486	133.232	166.747	139.155	0		chr6	126384348	126385980	62.1504	139.027	100.589	59.8427
chr16	88104315	88104906	152.461	150.294	114.558	139.105	0		chrX	161328860	161329584	90.8696	110.181	100.525	0
chr4	95721817	95722767	106.073	132.952	178.282	139.102	0		chr16	76139226	76144251	98.1324	102.89	100.511	29.1653
chr14	86289848	86291582	162.184	121.457	133.552	139.065	36.3823		chr16	45518248	45519077	135.15	65.8501	100.5	58.8693
chr2	30073995	30074599	157.961	147.065	112.097	139.041	0		chr3	20521898	20523407	89.6173	111.372	100.494	32.3586
chr8	71905539	71906550	178.374	115.683	122.86	138.972	62.3748		chr5	101174761	101175963	106.567	94.3603	100.464	81.2328
chr8	9508773	9509320	164.703	128.18	123.756	138.88	115.189		chrX	122751157	122752686	104.738	96.1763	100.457	95.8069
chr3	9501376	9502679	171.003	132.872	112.684	138.853	0		chr12	33590345	33591277	110.688	90.1238	100.406	52.3703
chr14	73700494	73700946	175.803	103.374	137.234	138.804	0		chr5	88580541	88581989	125.339	75.4391	100.389	33.7209
chr1	172837163	172839026	145.263	125.613	145.533	138.803	33.8645		chr5	65284924	65286767	100.422	100.319	100.37	26.4976
chr2	170520454	170521842	179.65	114.627	122.063	138.78	0		chr11	29231788	29232697	103.703	97.0218	100.362	53.694
chr2	20176801	20177658	117.571	180.11	118.564	138.748	73.5703		chrX	122231505	122232655	102.1	98.6234	100.361	42.4514
chr3	50904826	50905524	91.1457	187.582	137.448	138.725	0		chr6	18849879	18850884	92.0366	108.659	100.348	0
chr13	39147698	39148570	109.469	144.831	161.842	138.714	72.3062		chrX	134500403	134501982	96.9162	103.776	100.346	0
chr6	7232858	7233810	144.848	122.845	148.256	138.65	66.2365		chr11	60187295	60187731	114.086	86.5869	100.336	0
chr7	21338781	21339771	160.724	118.135	136.869	138.576	63.6966		chr5	19154945	19155952	113.051	87.5891	100.32	0
chr4	38818084	38819174	184.923	111.599	119.143	138.555	0		chr4	54233525	54233920	94.4233	106.169	100.296	0
chr10	55353591	55356386	108.236	145.711	161.704	138.55	0		chr15	3756992	3757930	142.217	58.2062	100.211	0
chr18	52547368	52549694	136.895	144.893	133.577	138.455	0		chr17	85286338	85286978	88.8888	111.502	100.195	76.227
chr6	129890783	129891410	135.267	126.765	152.987	138.34	0		chr6	140270594	140271801	123.813	76.568	100.191	0
chr8	3278758	3279825	129.251	153.464	132.293	138.336	0		chr3	108948172	108948532	83.8488	116.462	100.155	0
chr2	163619322	163620929	151.881	157.26	105.439	138.193	78.5116		chr7	4149150	4150775	86.5091	113.769	100.139	0
chr3	83860804	83861761	160.718	141.757	112.087	138.187	65.8908		chr4	4195920	4196470	116.334	83.9329	100.133	0
chr7	125415415	125416275	178.824	130.533	105.023	138.127	0		chr4	34453127	34453740	104.397	95.863	100.13	79.579
chr2	138405525	138406169	131.702	116.164	166.479	138.115	0		chr19	32517070	32518181	116.889	83.1782	100.034	43.9402
chr7	128740850	128741851	100.674	149.552	163.567	137.931	0		chr4	152267703	152268622	30.9662	169.085	100.026	0
chr2	21991767	21992591	141.58	141.905	130.157	137.88	76.5131		chr2	133796166	133797752	109.952	90.0727	100.013	0
chr5	126530375	126531343	131.498	130.482	151.641	137.874	130.286		chr5	59701896	59702399	116.584	83.4182	100.001	0
chr12	70034816	70036398	127.449	136.078	149.946	137.824	79.7515		chr9	92524301	92525402	96.9449	103.009	99.9767	0
chr1	176944221	176945443	112.87	134.015	166.358	137.747	103.227		chr7	65844052	65845155	116.123	83.7809	99.952	0
chr11	8820559	8822621	128.678	147.545	136.974	137.732	122.391		chrX	153014409	153016073	96.2462	103.529	99.8875	29.3463
chr2	46137351	46137804	140.332	185.664	87.1382	137.711	0		chr8	107530374	107531209	119.272	80.4646	99.8681	0
chrX	108060748	108062345	162.799	140.661	109.636	137.699	79.0029		chr13	85811859	85812546	95.7565	103.885	99.8206	0
chr4	38802811	38803621	157.117	144.354	111.498	137.656	0		chr2	94908526	94909220	84.5443	114.937	99.7407	70.3044
chr7	37948057	37949612	136.484	138.439	138.02	137.648	40.5677		chr6	5562620	5565236	114.304	85.1459	99.7248	37.3416
chr5	49586600	49587525	149.071	141.598	122.063	137.578	0		chr5	18329149	18330489	102.239	97.1906	99.7149	72.8733
chr12	25085333	25086320	139.717	118.493	154.445	137.552	63.89		chr13	31329844	31331623	86.0268	113.374	99.7003	54.9006
chr3	83950960	83952533	124.804	119.005	168.756	137.522	40.1038		chr16	65176726	65177783	84.1472	115.24	99.6936	0
chr17	83659070	83659641	129.946	114.615	167.965	137.509	110.355		chr11	91503869	91505337	116.36	82.998	99.6791	66.5235
chr1	103874759	103875744	156.154	118.734	137.563	137.483	0		chr13	101003864	101005106	104.57	94.7062	99.6381	78.6187
chr1	150309303	150310138	146.068	117.631	148.725	137.475	0		chr7	92509204	92509837	73.0196	125.996	99.5076	0
chr8	96731025	96731567	107.554	86.2404	218.568	137.454	0		chr5	20861693	20862224	80.3257	118.542	99.4337	0
chr5	25274568	25275135	121.514	181.378	109.449	137.447	0		chr5	38797574	38798977	117.943	80.8515	99.3971	34.8017
chr1	161904489	161906086	129.575	137.731	145.002	137.436	79.0029		chr14	124814132	124815701	145.166	53.5577	99.3619	31.122
chr4	60944924	60945606	139.921	123.413	148.942	137.426	92.4207		chr4	29638145	29638622	93.1252	105.547	99.336	0
chr10	56426746	56427887	106.929	151.721	153.413	137.354	0		chr12	61812838	61814058	102.079	96.4126	99.2459	0
chr11	54390100	54391086	155.996	118.613	137.423	137.344	63.9548		chr6	5796580	5797382	104.217	94.2428	99.2298	60.8487
chr7	98012624	98013672	101.225	138.387	172.402	137.338	0		chr14	4213235	4214859	126.008	72.4429	99.2257	0
chr5	17629636	17630685	121.354	156.095	134.56	137.337	60.1175		chr11	111076849	111077811	97.9952	100.414	99.2044	50.7389
chr2	77850847	77851838	139.153	141.619	131.034	137.269	127.265		chr13	87312186	87313251	91.8672	106.487	99.1773	0
chr5	30549739	30550587	106.31	132.377	173.074	137.254	0		chr5	77364859	77367543	107.43	90.8187	99.1244	36.3959
chr2	106947031	106947509	133.008	136.868	141.583	137.153	131.782		chr3	99225353	99226355	97.6375	100.601	99.1192	97.4308
chr14	43644939	43646185	106.44	168.988	135.963	137.131	0		chr15	33542317	33542903	112.233	85.9477	99.0901	0
chr3	22147458	22148576	132.85	167.394	111.112	137.118	0		chr17	41120564	41123158	96.0607	102.069	99.0649	56.4873
chr11	7933749	7934562	91.3136	132.317	187.459	137.03	0		chr14	40545735	40547358	86.6156	111.32	98.9679	30.0871
chr15	70741136	70742283	134.118	138.691	137.842	136.884	54.9855		chr5	76652517	76653372	114.405	83.4962	98.9505	57.0812
chr1	145696098	145697144	121.702	143.124	145.742	136.856	60.2897		chr1	180104245	180104908	96.5361	101.308	98.922	0
chr7	92522229	92523917	122.593	160.808	127.151	136.851	37.3732		chr7	54520174	54521075	104.622	93.2212	98.9218	54.1702
chr14	25231865	25233055	111.445	137.615	161.337	136.799	106.001		chr17	14214159	14214845	124.406	73.4372	98.9213	71.123
chr2	138660408	138661539	154.775	140.651	114.828	136.751	0		chr1	193764212	193765089	111.538	86.1925	98.8653	0
chr12	19253780	19255550	146.896	116.344	146.793	136.678	0		chrX	22457869	22459056	91.4257	106.169	98.7972	0
chr16	93704222	93706272	147.551	143.842	118.487	136.626	30.7769		chr18	6668020	6668896	87.302	110.26	98.7812	55.7144
chr8	103732226	103732998	109.894	175.683	124.29	136.622	81.6602		chr8	74748584	74749860	118.518	79.0154	98.7665	76.5255
chr13	21908482	21909692	162.214	112.141	135.338	136.565	0		chr11	12462828	12464230	92.6446	104.882	98.7634	69.6529
chr2	30080281	30081158	157.221	149.339	102.989	136.517	71.8945		chr14	93448186	93449309	107.72	89.771	98.7457	43.4711
chr7	31474109	31475743	133.137	151.799	124.438	136.458	77.2151		chr13	39845653	39846863	89.6893	107.624	98.6566	40.3481
chr17	75311400	75312025	135.699	119.69	153.476	136.288	100.836		chr2	99390099	99391817	99.4376	97.8308	98.6342	0
chr6	98772591	98773962	162.528	143.353	102.98	136.287	92.0165		chr10	50140250	50143381	119.386	77.857	98.6214	31.2015
chrX	155114938	155116445	179.556	142.846	86.1972	136.2	41.859		chr10	66185093	66186239	105.56	91.6364	98.5983	42.5994
chr10	39480713	39481738	144.891	136.926	126.691	136.169	61.5237		chr17	53959662	53961327	96.1884	100.943	98.5657	58.6573
chrX	22457876	22459094	126.307	138.296	143.722	136.108	0		chr1	123673872	123674952	103.77	93.342	98.5558	45.2003
chr6	131880757	131881836	137.647	134.415	136.056	136.039	0		chr7	33824511	33826058	96.6192	100.49	98.5545	31.5643
chr8	90303936	90307699	150.927	129.388	127.625	135.98	16.7703		chr11	102951098	102953185	118.533	78.5282	98.5306	23.4011
chr6	73163616	73165169	119.577	135.604	152.744	135.975	40.6199		chr2	5605973	5607573	86.7478	110.293	98.5206	61.0388
chr1	120045177	120046874	131.324	143.409	133.134	135.956	37.1751		chr10	30540170	30540766	98.4226	98.5928	98.5077	81.8451
chr4	20431068	20432091	114.066	128.047	165.572	135.895	61.6439		chr17	65504180	65504767	96.9009	100.102	98.5014	0
chr1	47054167	47055161	128.062	131.779	147.678	135.84	126.881		chr1	132496222	132497963	105.28	91.7121	98.4959	0
chr14	108569503	108570422	150.044	152.702	104.431	135.725	0		chr18	55473950	55475656	95.9642	100.981	98.4729	28.6242
chrX	60184492	60185890	151.801	113.808	141.389	135.666	90.2407		chr6	12089332	12090039	77.9621	118.765	98.3635	69.0135
chr1	148249563	148250521	132.869	156.258	117.863	135.663	65.822		chr11	3709255	3710285	17.2702	179.426	98.3481	0
chrX	26106690	26107746	130.596	137.34	139.016	135.651	59.7193		chr3	90795250	90795997	78.5538	118.035	98.2942	65.3229
chr16	31162392	31163465	138.416	126.446	142.078	135.646	0		chr7	81751263	81752443	104.029	92.5582	98.2936	41.373
chr6	127983746	127985996	113.213	170.588	123.023	135.608	56.0847		chr10	85182557	85183400	111.812	84.6833	98.2477	0
chr4	7206129	7206886	98.0598	129.736	178.941	135.579	83.2762		chr2	108943482	108944392	113.361	83.0702	98.2158	0
chr14	8419899	8420748	143.662	143.24	119.68	135.527	74.2628		chr16	78447804	78449656	112.426	83.9494	98.1876	0
chr1	114496588	114497327	165.017	88.5945	152.744	135.452	0		chr5	45805584	45806276	105.343	91.0017	98.1723	70.5073
chr4	39903443	39904275	159.341	118.055	128.907	135.434	75.7783		chr11	39881857	39883452	109.332	86.9305	98.1314	61.23
chr14	67082474	67083955	125.387	116.913	163.978	135.426	42.5933		chr8	123930297	123931048	89.9748	106.225	98.0999	64.9754
chr17	42143469	42144634	118.388	156.631	130.868	135.295	108.273		chr9	119775858	119781086	98.0684	98.0918	98.0801	37.3773
chr11	100530053	100531034	151.384	138.292	115.103	134.926	0		chr4	40005671	40008857	86.5974	109.493	98.0453	61.326
chr9	73751397	73752434	158.561	126.32	119.782	134.888	60.8125		chr11	88754405	88755758	109.148	86.9422	98.045	72.1736
chr12	83890002	83890615	138.351	137.282	128.862	134.832	0		chr2	120639540	120641784	117.382	78.6546	98.0182	43.5292
chr8	116098461	116099690	142.443	133.252	128.653	134.783	0		chr1	23308384	23309633	88.3155	107.63	97.9725	39.0892
chr11	70879190	70880167	141.145	124.493	138.688	134.775	0		chr1	13541501	13543311	91.4365	104.469	97.9525	26.9804
chr13	99900662	99901581	132.731	142.522	129.002	134.752	68.6123		chr9	73253863	73255249	98.8483	96.9985	97.9234	0
chr5	27691422	27692124	98.1793	153.209	152.744	134.711	0		chr1	111510889	111512500	107.143	88.6758	97.9092	60.6222
chr18	23274256	23275122	140.845	145.833	117.333	134.67	0		chr2	155940049	155940934	124.599	71.1785	97.8885	0
chr17	67778343	67779146	138.674	110.664	154.644	134.661	0		chr2	154180491	154181723	86.645	109.113	97.8792	0
chr11	27513814	27514695	120.391	148.662	134.56	134.538	71.5684		chr16	11488480	11489729	108.258	87.449	97.8533	39.0892
chrX	76133243	76135310	115.53	140.395	147.574	134.5	0		chrX	77106291	77107505	95.256	100.349	97.8025	0
chr10	113159777	113160467	115.251	149.092	139.039	134.461	0		chr10	33297634	33298429	116.318	79.2263	97.772	0
chrX	62255059	62255770	89.4815	171.003	142.876	134.454	0		chr8	65497072	65497898	114.11	81.3403	97.7254	59.0829
chr10	85177923	85178664	135.951	145.156	121.866	134.324	0		chr5	84018819	84019670	106.582	88.8228	97.7026	57.3492
chr17	13350663	13352201	141.442	103.455	157.905	134.267	0		chr2	57073323	57075604	127.182	68.1675	97.675	42.8234
chrX	30640104	30640967	135.189	130.079	137.364	134.211	73.0594		chr2	94445148	94446868	95.1836	100.16	97.6718	28.3914
chr5	122642619	122645823	134.18	134.422	134.015	134.206	118.172		chr13	112290897	112291963	96.7874	98.507	97.6472	45.7934
chrX	84711221	84712055	108.092	179.463	115.061	134.205	75.5968		chr2	142868387	142869174	115.239	80.0307	97.6348	62.007
chr1	8186361	8187211	131.015	132.066	139.462	134.181	74.1755		chrY	334994	335778	120.216	74.9807	97.5982	0
chr16	21104993	21106043	126.29	120.302	155.942	134.178	60.0603		chr10	104260023	104260952	95.7287	99.456	97.5924	0
chr8	63847924	63849653	141.17	110.981	150.272	134.141	72.975		chrX	127339997	127340684	103.521	91.663	97.5918	0
chr11	33523181	33523929	127.592	131.295	143.363	134.083	0		chr8	16920244	16920912	119.768	75.413	97.5906	0
chr14	71621374	71622232	129.795	114.482	157.901	134.059	73.4847		chr17	11295241	11297128	103.74	91.3005	97.5202	51.7601
chr1	8152479	8153333	161.45	115.017	125.59	134.019	73.8285		chrX	141674067	141674752	90.8446	104.188	97.5161	71.2267
chr8	121854916	121855594	148.565	144.831	108.203	133.866	0		chr4	7205867	7206991	120.286	74.7427	97.5145	43.4325
chr7	50144233	50144952	154.853	97.5595	149.138	133.85	87.6713		chr6	139778105	139778839	92.0558	102.962	97.5089	0
chr7	94525189	94526182	96.1431	117.778	187.626	133.849	0		chr12	15385329	15386157	113.835	81.1441	97.4896	0
chr13	118085427	118086329	117.591	171.134	112.655	133.793	0		chr3	75896588	75897172	94.3541	100.615	97.4847	83.524
chr10	41157052	41158574	135.955	116.841	148.432	133.743	82.8934		chr8	103885484	103886219	74.9962	119.959	97.4776	0
chr8	106794665	106796845	136.322	122.385	142.519	133.742	28.9424		chr10	124120832	124122203	99.929	94.9946	97.4618	35.6134
chr8	23661432	23662218	94.4464	148.756	157.985	133.729	0		chr7	109990991	109991865	118.025	76.8782	97.4518	55.8417
chr8	4959702	4961498	138.861	145.932	116.364	133.719	70.2541		chr12	50096669	50098482	95.2115	99.6604	97.436	0
chr5	59395333	59396893	122.442	122.996	155.68	133.706	80.8755		chr13	65425364	65426441	120.576	74.1014	97.3385	0
chr9	12771734	12773290	132.987	108.274	159.709	133.657	0		chr9	4492447	4494311	102.155	92.4265	97.2908	52.3984
chr17	33759422	33761362	139.501	130.28	131.025	133.602	32.521		chr5	42676880	42677462	100.786	93.7489	97.2675	0
chr12	24486211	24489619	127.708	130.499	142.573	133.593	37.0333		chr5	77359809	77364766	103.788	90.7337	97.2608	59.1305
chr9	8398685	8399530	131.79	88.5646	180.368	133.574	74.6139		chr5	94029527	94030683	110.804	83.5768	97.1903	0
chrX	13532097	13533076	157.11	105.125	138.405	133.547	64.4116		chr1	102882936	102883506	106.022	88.3561	97.1893	0
chr3	131207002	131208017	114.964	152.101	133.501	133.522	0		chr5	152257895	152259790	90.1546	104.22	97.1873	25.7708
chr12	72023620	72025237	124.692	170.759	104.787	133.413	39.0132		chr4	121961844	121962365	105.742	88.5959	97.1688	0
chr15	27314034	27314785	120.023	136.998	142.792	133.271	83.9406		chr4	143576186	143578531	110.051	84.2289	97.1401	62.4828
chr4	25654866	25656060	151.058	125.399	122.962	133.14	105.646		chr1	82498501	82500379	89.0751	105.163	97.119	52.008
chr5	5237334	5238183	156.154	143.24	99.733	133.042	0		chr5	44220070	44220804	96.9009	97.2418	97.0713	0
chr4	95821538	95822584	131.844	143.124	124.15	133.039	0		chr2	178508929	178509619	121.109	73.0121	97.0603	0
chr4	101542583	101544191	145.187	130.969	122.936	133.031	39.2314		chr8	82932311	82933175	96.7469	97.2087	96.9778	56.4873
chr5	7753671	7754495	122.273	153.257	123.306	132.946	76.5131		chr7	22763340	22766436	98.8877	95.0273	96.9575	15.7771
chr4	141024465	141034102	126.699	139.446	132.522	132.889	0		chr10	59299240	59300145	82.5422	111.372	96.9569	53.931
chr4	104735895	104736488	125.134	149.788	123.687	132.87	0		chr8	40331690	40332889	109.801	84.0855	96.9432	40.7179
chrX	30465927	30467266	138.674	150.271	109.657	132.867	0		chr12	63639220	63640051	87.7436	106.118	96.9306	58.7278
chr18	50792673	50794385	111.578	144.887	141.866	132.777	73.6992		chr2	50625186	50626155	102.795	91.0204	96.9077	50.3727
chr4	128031551	128032745	106.629	144.992	146.609	132.743	0		chr3	22614240	22615165	121.139	72.6441	96.8916	0
chr8	26987088	26988095	105.342	102.205	190.627	132.725	62.6224		chr6	12570934	12571794	130.284	63.4792	96.8818	56.7497
chr8	50070464	50072001	151.89	106.567	139.635	132.697	41.0425		chr3	14238882	14241271	111.005	82.6783	96.8417	0
chr14	96687792	96690406	117.757	139.68	140.478	132.638	72.4168		chr8	51688904	51689527	65.6294	128.015	96.8221	0
chr7	70849286	70850174	77.6379	173.829	146.215	132.561	0		chrX	97101615	97104023	97.5646	95.9881	96.7763	0
chr7	65496305	65497388	142.037	125.279	130.34	132.552	58.2319		chr3	49626740	49627562	116.829	76.6272	96.7279	59.37
chr6	117288501	117289256	140.456	130.079	127.085	132.54	83.4965		chr4	12639622	12640645	111.285	82.1148	96.6997	47.7163
chr18	11293862	11294637	129.994	114.658	152.941	132.531	0		chr10	9300652	9301356	85.8707	107.343	96.607	0
chr9	60573818	60574961	120.664	118.709	158.085	132.486	0		chr6	131013769	131014392	105.578	87.5891	96.5834	0
chr1	57365506	57366351	144.341	132.847	120.245	132.478	74.6139		chr4	140763518	140764773	126.17	66.9471	96.5585	38.9025
chr3	43662925	43664409	150.16	129.291	117.978	132.476	85.0146		chr1	10720038	10720871	117.423	75.6165	96.5196	58.587
chr3	26472034	26472928	130.506	115.109	151.55	132.388	0		chr15	34159225	34159930	85.7491	107.191	96.4701	0
chr18	83125104	83127018	124.76	124.713	147.56	132.344	32.9626		chr8	50925065	50925968	90.6034	102.316	96.4599	0
chrX	162245054	162247246	125.892	134.528	136.585	132.335	57.568		chr6	112654866	112655806	94.6097	98.2934	96.4515	0
chr17	63475331	63476123	133.903	106.294	156.789	132.329	79.6007		chr9	113803366	113803876	94.0801	98.7306	96.4054	0
chr17	38677358	38678995	136.134	140.085	120.759	132.326	0		chr5	26829946	26831554	111.769	81.0022	96.3855	0
chr1	19121847	19122355	146.03	128.801	122.135	132.322	0		chr16	76174738	76176007	96.7388	96.0032	96.371	38.4736
chr1	185389165	185390508	138.261	111.497	147.175	132.311	46.9668		chr8	14196126	14196899	105.821	86.9101	96.3656	63.1286
chr7	124481176	124482710	124.516	143.384	128.862	132.254	41.1227		chr13	47835402	47836092	95.3408	97.3494	96.3451	0
chr2	17535249	17536006	119.073	135.914	141.661	132.216	0		chr2	40791003	40791607	88.2919	104.238	96.2651	80.7629
chr5	142918836	142919588	98.7109	192.787	105.075	132.191	0		chr3	75223493	75224140	101.667	90.8332	96.2503	0
chr12	81519235	81520296	124.982	127.875	143.683	132.18	0		chr13	101358905	101359642	101.332	91.1496	96.241	66.208
chr14	122637145	122637861	111.072	182.873	102.469	132.138	0		chr16	64967839	64968329	72.5277	119.878	96.2026	0
chr12	77843189	77845136	158.078	125.004	113.147	132.076	32.4042		chr13	43482981	43484630	105.754	86.6336	96.1939	0
chr8	101368433	101369752	140.775	152.548	102.755	132.026	95.6414		chr15	59895899	59896984	103.292	89.0409	96.1663	0
chr7	99373815	99374534	117.983	136.583	141.288	131.952	87.6713		chr5	43223133	43224675	96.9323	95.366	96.1491	31.6666
chrX	109860296	109860942	131.295	115.805	148.495	131.865	0		chr4	80453434	80455046	90.5179	101.653	96.0856	30.2923
chr17	45786132	45786849	103.523	110.875	181.038	131.812	0		chr13	46671322	46672253	97.4337	94.7316	96.0827	52.4265
chr4	8240903	8241582	132.731	96.4117	166.222	131.788	0		chr3	84167379	84170377	92.6197	99.5344	96.077	32.5852
chrX	77106564	77107485	132.443	121.896	140.982	131.774	0		chr14	8532657	8534730	109.031	83.1125	96.0718	0
chr11	121176248	121178062	102.382	149.645	143.235	131.754	0		chr7	22195618	22197339	92.0263	100.102	96.0641	85.1246
chr14	8527690	8528649	143.792	121.949	129.514	131.752	0		chr9	121036809	121037768	100.156	91.9686	96.0624	0
chr5	59832358	59833256	153.549	140.642	100.584	131.591	70.2151		chr1	7984605	7986307	105.599	86.4062	96.0028	86.0743
chr14	20361319	20362968	138.362	102.171	154.133	131.555	0		chr11	8820612	8828261	104.04	87.9326	95.9864	44.7099
chr6	28371193	28372143	117.239	182.193	95.0837	131.505	66.3758		chr17	75311325	75312113	117.35	74.6006	95.9751	61.9284
chr7	8657284	8658365	107.951	129.839	156.697	131.496	0		chr4	144431473	144434406	91.6372	100.307	95.9719	83.2678
chr6	89893056	89894237	125.769	110.931	157.784	131.494	0		chr6	95429116	95429775	83.6321	108.292	95.962	0
chr4	4579264	4580992	107.474	130.004	156.896	131.458	36.5086		chrX	131989103	131990064	86.9917	104.888	95.9401	0
chr8	107736001	107736753	162.168	111.941	120.086	131.398	83.8291		chr1	16493158	16494452	97.6211	94.1498	95.8855	37.7309
chr8	72854431	72855751	148.707	95.7131	149.738	131.386	0		chr6	102522988	102523884	93.2955	98.4279	95.8617	0
chr1	19613450	19614394	123.601	109.019	161.473	131.364	66.7972		chrX	123552930	123554855	82.279	109.145	95.7121	50.7389
chrX	77031490	77032261	82.527	157.713	153.734	131.324	81.766		chr17	19131632	19132920	87.0247	104.373	95.6989	37.9065
chr13	35100986	35105515	128.922	148.859	116.025	131.269	27.869		chr13	112518776	112521166	94.5756	96.7107	95.6432	40.8712
chrX	152214221	152215391	158.688	123.97	111.004	131.22	0		chr4	88832027	88833549	102.882	88.3368	95.6092	32.0824
chr13	14901010	14902736	119.896	132.866	140.716	131.159	0		chr4	35325368	35326737	105.274	85.9268	95.6002	35.6653
chr13	68234367	68235570	163.158	89.4565	140.819	131.144	52.428		chr5	136679980	136680954	87.658	103.49	95.574	0
chr10	79551026	79551957	142.415	135.662	115.214	131.097	67.7289		chr8	128937975	128939155	94.983	96.1181	95.5505	41.373
chr7	75681700	75682406	127.662	145.718	119.905	131.095	0		chr16	78642964	78643608	60.7321	130.365	95.5486	0
chr13	31325025	31326188	127.714	124.715	140.803	131.077	54.2297		chrX	162308716	162309296	104.198	86.8353	95.5165	0
chr5	22692091	22694115	136.336	108.688	147.917	130.98	62.344		chr11	90826076	90828493	102.356	88.6758	95.516	20.2074
chr4	34454052	34454975	114.919	106.428	171.259	130.869	68.3153		chr6	67613580	67613933	60.3578	130.641	95.4996	0
chrX	15055415	15056190	150.52	132.761	109.244	130.842	0		chr6	145849723	145850671	120.08	70.8835	95.4815	0
chr16	9069766	9070610	106.813	138.546	147.141	130.833	0		chr2	123343712	123345845	88.4436	102.447	95.4454	22.8967
chr10	40281832	40282655	109.535	125.028	157.749	130.771	0		chr8	71492380	71494453	93.5778	97.3025	95.4401	23.5591
chr17	11295201	11296956	99.7749	128.005	164.139	130.64	71.8945		chr9	32761554	32763149	88.1352	102.736	95.4356	0
chrX	17072845	17073920	128.29	147.971	115.552	130.604	58.6648		chrX	60379284	60380121	110.488	80.2726	95.3802	58.3073
chr5	127441000	127441935	107.773	145.088	138.873	130.578	0		chr5	59395141	59396961	82.1343	108.512	95.3233	53.6645
chr6	9816958	9818674	142.239	130.913	118.495	130.549	73.5275		chr14	114905755	114907619	93.5626	96.9351	95.2488	52.3984
chr5	20607480	20608583	139.464	93.3177	158.694	130.492	0		chr10	22450093	22452226	74.2593	116.238	95.2487	0
chr17	52004664	52006066	124.879	133.51	132.93	130.439	44.9917		chr9	85962903	85963432	87.3479	103.124	95.2359	0
chr9	92635969	92637001	97.6529	167.73	125.833	130.405	0		chr4	75267049	75268896	85.7518	104.652	95.2019	79.3207
chr1	197182516	197184396	112.902	121.988	156.236	130.376	100.675		chr14	108569701	108570430	109.76	80.63	95.1951	0
chrX	107178764	107179965	114.842	120.772	155.159	130.258	52.5153		chr15	93349179	93350121	83.0799	107.002	95.0408	0
chr9	105511252	105513613	150.601	122.92	117.242	130.254	26.7245		chr15	38049285	38049747	53.8396	136.208	95.0237	0
chr11	6653147	6654040	190.04	99.5237	101.146	130.237	0		chr12	97470332	97471793	86.4701	103.525	94.9977	33.421
chr10	116048144	116049477	131.338	140.415	118.623	130.125	47.3188		chr2	14007131	14008111	99.8272	89.9998	94.9135	49.8079
chr6	129891968	129892760	107.122	112.2	171.043	130.121	0		chr4	111208245	111209037	94.3042	95.4313	94.8678	61.616
chr2	67967755	67969660	144.848	117.931	127.501	130.093	0		chr10	56440661	56442492	100.108	89.5015	94.8045	0
chr17	20884182	20886131	166.084	93.6571	130.42	130.054	32.3709		chr8	52816937	52817837	100.786	88.6585	94.7223	0
chr3	75152326	75153181	124.048	120.354	145.25	129.884	73.7422		chr15	42769294	42770067	124.225	65.1826	94.7036	0
chr7	47486981	47487783	132.235	151.624	105.57	129.81	78.6094		chr1	48014256	48014942	103.671	85.6767	94.674	71.123
chr12	32713618	32715496	90.4181	169.47	129.333	129.74	33.5941		chr11	120188568	120189560	100.414	88.9122	94.6631	0
chr5	144534476	144537242	130.476	132.007	126.634	129.706	22.8129		chr2	90019419	90020172	94.4591	94.7914	94.6252	64.8031
chr10	92841744	92842723	140.857	138.574	109.571	129.667	64.4116		chr11	46417981	46418661	115.043	74.0842	94.5637	0
chr14	64261198	64262148	100.49	128.028	160.454	129.657	66.3758		chr17	83656542	83657542	92.4963	96.6018	94.549	48.8127
chr1	24860772	24861727	111.072	171.443	106.41	129.642	66.0286		chr10	85177943	85179922	93.524	95.5518	94.5379	24.6775
chr14	86994911	86997759	147.22	126.564	115.054	129.613	110.782		chr2	51741502	51742441	117.441	71.5622	94.5015	0
chr18	42635683	42637724	111.801	119.25	157.756	129.602	0		chr12	115870953	115873616	98.9197	89.9564	94.438	55.0242
chr10	104014004	104014961	105.298	112.428	171.08	129.602	0		chr10	89791007	89791645	83.5941	105.271	94.4328	76.4656
chr4	107077214	107077749	118.864	122.313	147.615	129.597	0		chr7	147200651	147201213	91.7159	97.0792	94.3976	86.7878
chr11	29182028	29183439	135.363	129.342	124.078	129.594	89.4098		chrX	37286806	37287681	97.5646	91.1887	94.3766	0
chr15	65499074	65500633	119.117	150.091	119.552	129.587	80.9274		chr11	63282172	63283766	93.7721	94.8928	94.3324	61.2684
chr5	6185172	6186117	117.858	163.355	107.535	129.583	0		chr7	7029571	7031131	118.628	70.0264	94.327	0
chr5	96702908	96704251	122.46	135.886	130.355	129.567	0		chr3	44333287	44333913	88.0338	100.581	94.3073	77.9291
chr16	66575410	66576154	142.53	94.2856	151.719	129.512	0		chr8	102778275	102779233	96.5472	92.0645	94.3059	0
chrX	31475394	31476332	124.391	119.69	144.448	129.51	67.224		chr6	126908911	126911003	17.8651	170.742	94.3037	0
chr13	95510423	95511541	166.062	121.361	101.011	129.478	56.4105		chr8	74762540	74762963	109.185	79.326	94.2554	0
chr5	101174638	101175871	133.376	117.641	137.396	129.471	102.307		chr12	10977991	10978773	86.4126	102.02	94.216	62.403
chr12	106865628	106869758	106.673	141.699	139.544	129.305	30.5608		chr6	5279286	5281185	108.707	79.66	94.1837	51.4332
chr5	56047787	56048802	130.641	101.4	155.751	129.264	0		chr8	74757926	74759332	98.7087	89.6434	94.1761	69.4549
chr11	76366214	76367190	141.29	95.8619	150.399	129.184	64.6094		chr17	54189088	54189765	107.674	80.613	94.1433	0
chr1	151241211	151242804	109.915	132.201	145.366	129.161	39.6006		chr1	148133232	148136316	96.9637	91.3085	94.1361	47.5153
chr5	93368970	93372201	124.846	143.441	118.906	129.064	0		chr5	132012752	132014975	88.067	100.192	94.1294	0
chr4	144242131	144243228	106.378	136.477	144.119	128.991	0		chr4	59984725	59985379	130.483	57.7687	94.126	0
chr1	145228284	145229066	108.49	119.613	158.792	128.965	80.6173		chr16	49466518	49467043	108.323	79.9292	94.1259	0
chr19	13194119	13195539	89.6704	121.932	174.995	128.866	0		chr13	69038382	69038768	101.22	86.9101	94.0651	0
chr4	107822326	107827034	137.551	131.267	117.615	128.811	80.429		chr12	22585250	22585963	99.7509	88.3252	94.038	0
chr17	68177593	68178742	92.3345	146.594	147.431	128.787	0		chr14	36345790	36347033	100.192	87.8708	94.0313	78.5555
chr7	55625997	55627387	141.223	151.494	93.4474	128.722	45.3798		chr18	8011557	8013760	88.8661	99.1935	94.0298	66.5084
chr3	113981243	113981925	116.601	137.126	132.393	128.707	92.4207		chr18	73421475	73423669	88.4193	99.6002	94.0097	22.2604
chr13	33148807	33149654	131.479	154.623	99.9682	128.69	74.4379		chr16	62832958	62833631	81.8949	106.043	93.9688	72.4948
chr8	124136427	124137322	124.435	78.396	182.918	128.583	0		chr1	30366783	30368412	123.437	64.4828	93.96	59.9528
chr2	74282163	74282944	115.418	125.754	144.541	128.571	80.7204		chr2	134575742	134577130	108.961	78.6978	93.8295	35.1775
chr4	41899592	41900952	159.94	113.545	112.117	128.534	0		chr14	42899254	42900505	113.773	73.8771	93.8252	0
chr5	69866769	69867413	123.471	130.684	131.431	128.529	97.8656		chr3	148413900	148415704	89.7675	97.8281	93.7978	54.1402
chr7	23683505	23684542	117.642	126.32	141.561	128.507	60.8125		chr18	68546604	68547570	104.955	82.6073	93.7812	50.529
chr1	193760776	193761608	95.6045	140.542	149.26	128.469	0		chr5	78557226	78558332	107.766	79.7559	93.761	0
chr6	80600673	80601552	138.764	111.75	134.866	128.46	0		chr5	47138677	47139173	85.9825	101.512	93.7471	0
chr7	6576576	6577402	121.978	147.224	116.174	128.459	0		chr4	32881931	32884206	102.484	84.9722	93.7279	42.9363
chrX	29779256	29780720	108.722	118.27	158.166	128.386	86.1752		chr7	71275493	71279247	100.052	87.3325	93.6925	26.0248
chr16	76141808	76144134	136.895	126.781	121.434	128.37	27.1265		chr9	78672763	78673320	89.3468	97.9491	93.648	87.5655
chr12	18191929	18192793	79.792	135.343	169.873	128.336	72.975		chr16	41491822	41493507	109.833	77.3028	93.5677	28.9807
chr12	24518095	24519568	82.8443	133.433	168.703	128.327	42.8245		chr12	71978458	71979083	79.6414	107.458	93.5495	0
chr4	95819494	95820259	159.416	122.268	103.292	128.325	0		chr1	72177321	72178302	67.0881	119.878	93.4828	49.7572
chr11	15128665	15130233	128.586	119.384	136.876	128.282	0		chr7	27772713	27773550	76.4916	110.375	93.4332	0
chr2	125591746	125593080	151.124	119.264	114.301	128.23	0		chr11	56545861	56546454	101.917	84.9349	93.4261	82.2585
chr14	33211216	33212644	126.322	127.804	130.511	128.212	44.1731		chr11	18006596	18007170	99.0917	87.7414	93.4166	84.9766
chr9	81149228	81149991	125.087	104.2	155.343	128.21	0		chrX	23827052	23828719	96.073	90.7398	93.4064	29.2935
chr4	123526884	123528353	101.128	117.868	165.317	128.104	0		chrX	37992681	37993225	140.484	46.2856	93.3848	0
chr5	21707863	21708588	146.26	129.004	108.983	128.082	86.9468		chr12	114128420	114129173	170.026	16.7279	93.3771	0
chr12	4807823	4809537	111.448	131.065	141.7	128.071	0		chr11	66765333	66767063	82.2902	104.439	93.3646	56.4547
chr15	82425200	82427429	126.184	125.996	131.785	127.988	113.226		chrX	77830124	77830688	119.754	66.9708	93.3624	0
chr18	64208337	64209663	112.026	127.04	144.802	127.956	0		chr3	13790736	13792017	111.111	75.4278	93.2694	0
chr1	97413988	97414665	109.63	165.765	108.363	127.919	93.1023		chr9	33714949	33716218	103.749	82.7614	93.2551	0
chr14	80195149	80196056	140.332	87.6746	155.604	127.87	69.5191		chr13	56818829	56820420	93.9488	92.4307	93.1898	61.3838
chr13	118860929	118863162	114.075	140.444	129.019	127.846	28.2557		chr17	17610546	17612611	94.802	91.5743	93.1881	70.9509
chr11	86660060	86661075	104.513	184.364	94.5631	127.813	62.1293		chr10	81431569	81433286	93.277	92.9933	93.1352	56.8819
chrX	159421204	159422765	152.955	110.925	119.399	127.76	0		chr15	47188908	47190744	90.1424	96.1239	93.1331	26.5985
chr18	74523888	74524815	120.144	141.293	121.8	127.746	68.0208		chr4	18401493	18402312	104.228	82.0347	93.1311	0
chr4	145049434	145050419	166.923	118.734	97.4403	127.699	64.0196		chrX	115524913	115527218	84.1632	102.099	93.1309	63.5666
chr16	56322320	56323140	77.6015	154.004	151.442	127.682	76.8859		chr7	132043085	132044799	95.5166	90.7045	93.1106	28.4907
chr12	69727340	69729091	109.094	141.662	132.256	127.671	36.0293		chr3	140811742	140813251	94.334	91.8816	93.1078	32.3586
chr11	80290574	80292023	164.769	132.412	85.7475	127.643	0		chr8	25872592	25873241	115.051	71.1493	93.1002	0
chr14	105606695	105607769	113.593	121.972	147.203	127.589	0		chr2	14305639	14306513	99.711	86.488	93.0995	0
chr1	34404971	34406618	119.2	136.394	126.885	127.493	0		chr17	61160583	61161942	90.3369	95.8328	93.0849	0
chr8	126648236	126649733	124.048	137.547	120.727	127.441	42.1384		chr6	132446448	132447005	95.7287	90.4146	93.0716	0
chr11	119927875	119930346	105.24	153.443	123.456	127.38	0		chr11	60393396	60398043	93.8545	92.2625	93.0585	63.0743
chr15	76394956	76397163	132.25	129.372	120.3	127.307	28.5885		chrX	155121044	155122028	92.1911	93.9026	93.0469	0
chrX	161144272	161145216	140.456	133.796	107.648	127.3	0		chr7	92526652	92527331	99.5015	86.5587	93.0301	0
chr2	123037012	123037523	114.066	146.339	121.42	127.275	0		chr9	32961512	32962300	106.066	79.9292	92.9976	61.9284
chr10	81139677	81141020	110.609	132.402	138.765	127.259	46.9668		chr6	105649590	105650459	94.1442	91.8176	92.9809	0
chr11	39882204	39884076	141.731	125.009	114.66	127.133	67.4035		chr10	70260504	70261222	104.01	81.8635	92.9368	0
chr3	22614223	22614878	137.587	114.216	129.227	127.01	0		chr12	81519183	81520853	92.7039	93.0929	92.8984	29.2409
chr9	7408256	7409720	97.8494	179.003	104.158	127.004	0		chrX	76389682	76391044	90.1381	95.6219	92.88	35.8485
chr12	18136479	18138977	127.473	108.686	144.737	126.965	0		chr17	9978108	9979751	83.3958	102.294	92.8448	0
chr1	65162157	65163218	129.981	176.379	74.5024	126.954	0		chr1	197146248	197148550	88.9117	96.755	92.8333	21.2165
chr10	41561246	41562418	135.786	119.766	125.269	126.94	107.627		chr4	153374544	153376050	76.7989	108.803	92.8012	0
chr7	7029716	7031088	139.208	105.731	135.834	126.924	0		chr17	34360182	34361098	89.319	96.2812	92.8001	53.2841
chr10	99009628	99010846	113.24	119.088	148.359	126.896	103.566		chr13	21726303	21727832	105.902	79.6889	92.7956	63.8713
chr19	14003592	14004452	110.994	92.4605	177.226	126.894	0		chr1	17946589	17949431	98.3282	87.2502	92.7892	68.7464
chrX	97303240	97304240	100.775	121.633	158.085	126.831	0		chr16	81035420	81037448	102.674	82.8837	92.7787	48.1632
chr7	20896788	20898148	124.831	110.104	145.337	126.757	46.3801		chr19	33513825	33515773	101.407	84.1287	92.7676	50.1401
chr3	115612445	115613720	149.79	128.448	101.869	126.703	0		chr7	142036235	142037694	41.465	143.982	92.7235	0
chr4	127551512	127552518	115.991	134.859	129.082	126.644	0		chr18	49550930	49551695	97.6283	87.8178	92.723	0
chr9	88546599	88547534	90.7562	120.073	169.063	126.631	0		chr10	78283004	78285035	90.2545	95.1756	92.715	48.0921
chrX	109264544	109265423	108.598	117.071	154.133	126.601	71.7311		chr17	65509065	65510399	72.0224	113.374	92.6981	36.6004
chr6	58123535	58124255	73.6371	149.384	156.769	126.597	0		chr18	58477429	58478175	95.3442	90.0515	92.6979	65.4103
chr1	70283687	70285465	143.251	131.615	104.835	126.567	35.4825		chr9	98356483	98358992	104.989	80.4005	92.6947	19.4667
chr13	50000417	50001404	107.474	123.233	148.725	126.477	0		chr4	35813856	35815172	95.9904	89.3848	92.6876	37.1006
chr1	26409560	26410305	156.573	131.823	90.9095	126.435	84.6157		chr16	70667643	70668466	103.722	81.6365	92.679	0
chr1	126539934	126540975	107	125.835	146.441	126.425	60.579		chrX	108060797	108063396	93.1367	92.1707	92.6537	37.5858
chr12	98177777	98178411	108.693	154.866	115.701	126.42	0		chr14	14984391	14985135	83.6502	101.58	92.615	0
chr9	27604924	27606284	120.93	137.63	120.422	126.327	46.3801		chr12	70021017	70023596	106.971	78.2191	92.5952	56.8157
chr7	9529617	9532353	106.689	121.477	150.735	126.3	23.063		chr2	90024695	90025684	91.7255	93.4284	92.5769	0
chr10	75129584	75131647	144.049	136.129	98.5733	126.251	0		chr3	158892702	158893266	88.2398	96.7356	92.4877	86.4806
chr5	43221825	43224177	130.869	137.321	110.485	126.225	53.6535		chr5	93044617	93046208	87.2382	97.7125	92.4753	61.3838
chr7	18876657	18877461	145.097	127.979	105.308	126.128	0		chr4	145476278	145478017	93.1209	91.8176	92.4692	56.1627
chrX	46323161	46324660	120.343	137.364	120.566	126.091	0		chrX	32118475	32120946	82.8332	102.046	92.4394	59.298
chr8	117806735	117808317	110.679	139.036	128.525	126.08	79.7515		chr1	184193041	184195313	114.369	70.2871	92.3281	21.4965
chr4	10661700	10662398	106.337	133.987	137.448	125.924	0		chr2	6697350	6698510	90.4846	94.1526	92.3186	0
chr1	81979424	81980079	121.4	135.631	120.612	125.881	96.2246		chr2	181162687	181163139	82.5422	102.091	92.3164	0
chr12	120793698	120794406	149.767	132.097	95.6537	125.839	0		chr2	17476446	17477148	136.771	47.8438	92.3073	0
chr11	90368967	90370274	113.653	125.306	138.264	125.741	0		chr1	187142778	187144246	118.784	65.826	92.3052	0
chr9	98581579	98583038	141.822	134.712	100.644	125.726	0		chr7	24343491	24344072	97.8999	86.6861	92.293	0
chr8	47145909	47147486	131.217	145.412	100.281	125.636	0		chr9	7609890	7612305	95.8079	88.7492	92.2786	20.2241
chr6	129885642	129886468	115.558	124.574	136.676	125.602	76.3281		chr9	60578689	60580344	95.694	88.8585	92.2763	29.5058
chr7	19941189	19941770	173.326	96.5537	106.816	125.565	0		chr8	107525168	107525951	77.2179	107.252	92.2349	62.3234
chr14	122924680	122925273	98.3192	126.137	152.23	125.562	0		chrX	111412838	111414257	101.567	82.9012	92.234	0
chr18	45451392	45452603	100.753	131.367	144.553	125.558	0		chr4	6576357	6577398	95.692	88.7659	92.2289	0
chr17	12479405	12481059	96.2399	147.135	133.178	125.518	76.282		chr5	146091699	146093482	87.83	96.623	92.2265	54.7775
chrX	159106728	159107837	129.144	84.3757	162.927	125.482	56.8679		chr4	8324680	8325879	103.866	80.582	92.2238	0
chr18	71242153	71243632	111.207	139.22	126.014	125.48	0		chr6	5558195	5559068	97.7879	86.5869	92.1874	0
chr8	35306933	35308336	136.134	123.409	116.734	125.426	44.9596		chr3	58656081	58657019	94.8112	89.548	92.1796	52.0357
chr6	13482345	13483505	118.898	121.004	136.299	125.4	0		chr13	99905365	99907860	98.4441	85.9047	92.1744	39.1519
chr5	104005034	104005703	103.015	188.712	84.3513	125.359	0		chr1	29642824	29643455	84.52	99.7851	92.1525	77.3125
chr3	64462435	64463356	103.651	137.133	134.852	125.212	68.4635		chr1	46619668	46620490	97.3571	86.8441	92.1006	0
chrX	81790141	81791387	89.4098	150.212	135.963	125.195	0		chrX	9086077	9087188	89.6682	94.5206	92.0944	43.9402
chr4	149887751	149889904	204.581	63.0468	107.573	125.067	58.6103		chr1	155727574	155728260	98.4877	85.6767	92.0822	0
chr16	44043945	44045280	111.271	136.7	126.906	124.959	0		chr13	23735051	23737105	96.1759	87.9727	92.0743	0
chr13	105781028	105782223	150.931	105.717	118.134	124.927	105.557		chr16	82584694	82586278	96.6105	87.5339	92.0722	0
chr8	28839686	28840442	119.23	136.094	119.451	124.925	0		chr2	15354628	15356363	80.0018	104.138	92.07	56.2921
chr15	87124250	87124909	112.62	141.905	119.881	124.802	0		chr14	123943750	123945088	93.0835	91.056	92.0698	0
chr6	44646216	44646904	161.82	122.339	90.2277	124.795	0		chrX	152216683	152217645	92.4483	91.6821	92.0652	50.7389
chr12	70651944	70652691	120.664	125.21	128.444	124.773	0		chr11	40062129	40062819	92.764	91.2651	92.0145	70.7113
chr19	13343747	13344706	105.079	121.949	147.175	124.734	65.7535		chr5	85906117	85906924	90.3499	93.6596	92.0048	60.4722
chr13	106764799	106765548	148.659	112.388	113.031	124.693	84.1645		chr3	43662809	43664395	88.635	95.3711	92.0031	61.5772
chr7	23092206	23093536	103.712	130.177	140.121	124.67	47.4255		chr13	77373603	77374652	111.921	72.0733	91.9969	0
chr17	33755243	33756015	123.63	133.277	116.979	124.629	0		chr18	22597855	22598635	113.992	69.9816	91.9867	0
chr3	6607835	6608598	118.137	122.588	133.151	124.626	82.6222		chr4	26494998	26495923	74.9909	108.966	91.9785	52.7662
chr7	66138153	66139086	119.373	115.317	139.171	124.62	0		chr17	33759438	33762328	96.6956	87.2558	91.9757	33.8025
chrX	94245069	94245676	104.788	92.4247	176.611	124.608	0		chr8	88472265	88473319	96.2005	87.6721	91.9363	0
chr1	102985437	102986238	132.4	128.457	112.749	124.535	0		chr8	81317644	81319131	124.447	59.3346	91.8909	32.837
chr5	145436393	145437057	135.725	126.754	110.481	124.32	94.9223		chr12	95158522	95159177	100.428	83.3165	91.872	74.484
chr12	52651574	52652589	130.641	119.837	122.376	124.284	62.1293		chr9	3945480	3946120	72.2222	111.502	91.862	0
chr6	48239220	48240030	150.57	138.58	83.6232	124.258	0		chr10	6724904	6725679	107.843	75.8504	91.8466	0
chr17	18524809	18526233	122.951	134.735	115.014	124.233	0		chr17	8183333	8183970	78.1434	105.436	91.7899	76.5855
chr5	128223832	128225186	117.548	138.239	116.785	124.19	46.5855		chr19	38449705	38451362	99.8743	83.6798	91.777	29.4702
chr7	126257596	126259099	127.083	121.43	124.003	124.172	41.9703		chrX	83827907	83828687	102.593	80.748	91.6703	62.5628
chr8	60642827	60643865	132.859	103.663	135.985	124.169	60.7539		chr1	150308877	150310250	94.6	88.7366	91.6683	0
chr4	140560796	140562983	143.165	102.732	126.566	124.154	0		chr7	9095442	9097207	92.7582	90.4658	91.612	27.6679
chr11	7475861	7476657	99.9229	123.388	148.911	124.074	0		chr7	21983342	21984498	92.3364	90.8444	91.5904	84.4624
chr8	119426587	119427643	145.665	119.619	106.935	124.073	0		chr14	43645054	43646488	89.3379	93.7539	91.5459	0
chr5	59574674	59576209	134.805	97.5595	139.817	124.06	0		chr3	140044779	140046171	89.4751	93.5625	91.5188	0
chr14	106371121	106373055	128.958	123.424	119.748	124.044	32.6219		chr6	131496364	131497381	96.1989	86.7287	91.4638	47.9976
chr13	84562237	84562951	103.957	117.89	150.181	124.009	88.2844		chr1	127219696	127220540	103.251	79.6076	91.4293	0
chr12	26791327	26792376	121.354	89.1972	161.473	124.008	60.1175		chr19	31934274	31935126	79.3213	103.505	91.4132	57.282
chr8	93298756	93299708	122.564	113.017	136.396	123.992	66.2365		chr7	31716826	31719334	87.289	95.5137	91.4013	58.4235
chr6	120077452	120078573	104.103	141.905	125.926	123.978	0		chr3	42628630	42631106	87.6978	95.0503	91.3741	19.7261
chr12	67507891	67508898	110.609	120.788	140.167	123.855	0		chr17	76300078	76301042	73.8053	108.919	91.3622	0
chr14	82196605	82197746	111.578	131.218	128.669	123.822	110.549		chr2	157477984	157479088	83.7908	98.9242	91.3575	44.2186
chr2	3886869	3888019	92.2543	122.055	157.124	123.811	0		chr2	163619327	163621147	88.001	94.6597	91.3304	53.6645
chrX	123082064	123083323	105.342	104.063	161.473	123.626	50.0979		chr8	65290177	65291077	112.643	69.9935	91.3184	0
chr13	104739023	104739944	115.168	126.975	128.723	123.622	68.4635		chr9	107035860	107036891	117.323	65.1826	91.253	47.3464
chr13	60298051	60299844	150.931	109.632	110.259	123.607	105.557		chr3	116462490	116464566	71.1536	111.331	91.2425	0
chr3	151286883	151287654	123.79	115.252	131.772	123.605	81.766		chr5	43599191	43604593	96.8874	85.5951	91.2413	45.217
chr10	121805548	121807134	130.473	129.833	110.396	123.567	39.7753		chr12	36487241	36488055	89.5739	92.8552	91.2145	0
chr13	117368004	117368560	114.382	134.516	121.757	123.552	0		chr15	68463775	68464377	70.8678	111.556	91.212	0
chr6	53430950	53431549	132.731	124.876	113.031	123.546	105.206		chr12	45332403	45333155	87.4907	94.9173	91.204	64.8891
chr1	150303902	150304889	112.848	109.014	148.725	123.529	0		chr16	31161696	31163330	107.813	74.5713	91.1923	0
chr3	116462616	116464031	112.484	142.205	115.745	123.478	0		chr4	8319351	8321283	110.536	71.775	91.1556	50.5551
chr12	83264467	83265170	135.748	146.339	88.3053	123.464	0		chr14	43197101	43198119	87.3677	94.8954	91.1315	0
chr10	22450253	22452032	101.412	157.849	111.126	123.462	0		chr18	17012430	17013252	80.0492	102.17	91.1094	59.37
chrX	109540291	109541364	118.642	156.967	94.7185	123.443	0		chr12	24768924	24769875	115.96	66.2439	91.1022	51.3251
chr1	159542690	159543486	133.231	88.134	148.911	123.425	79.2012		chr9	70933616	70934591	100.339	81.8456	91.0921	50.063
chr15	86075759	86076678	190.44	81.4409	98.2876	123.39	0		chr7	7747832	7749608	85.17	97.0036	91.0868	27.4966
chr7	52695454	52696086	134.199	110.968	124.995	123.387	99.7209		chr18	42717382	42718723	84.9146	97.1182	91.0164	72.819
chr16	3104864	3107481	111.539	119.844	138.158	123.18	24.1113		chr15	67968115	67969343	62.2977	119.731	91.0145	0
chr2	92500712	92501522	111.291	132.806	125.435	123.177	77.834		chr12	14797700	14798916	92.1733	89.8202	90.9968	80.2983
chr10	74453149	74455109	111.004	157.608	100.869	123.16	96.5681		chr13	66330257	66333507	109.539	72.4207	90.9797	30.0594
chr6	117540290	117541653	128.449	116.728	124.301	123.159	46.2781		chr8	112263710	112265589	94.7103	87.2164	90.9634	51.9803
chr3	49626598	49627258	112.45	162.943	94.0498	123.148	0		chr13	77779272	77780380	94.7274	87.1942	90.9608	0
chr5	92979927	92980861	119.245	135.227	114.844	123.105	0		chrX	155115756	155117483	77.281	104.62	90.9507	28.2763
chr16	59126417	59128160	109.594	123.516	136.104	123.071	36.1946		chrX	123700341	123702369	111.449	70.4512	90.9502	24.0816
chr15	56013607	56014585	113.886	105.233	150.092	123.07	64.4774		chr2	55724133	55725849	91.2573	90.5989	90.9281	0
chr2	166356336	166357089	119.704	99.3709	149.908	122.994	0		chr13	99097859	99099447	91.8851	89.9594	90.9222	30.7499
chr9	77721370	77722187	129.81	114.495	124.361	122.889	77.1679		chr1	103503156	103503939	106.742	75.0764	90.9094	62.3234
chr19	29760284	29762519	113.973	125.658	128.904	122.845	0		chr8	121854922	121855769	77.6893	104.115	90.9023	0
chr12	19688432	19689127	175.449	87.4671	105.56	122.825	0		chr6	73238915	73239950	72.1846	109.571	90.8778	0
chr17	34368337	34368946	95.7403	115.152	157.502	122.798	0		chr2	169770071	169770687	106.776	74.9547	90.8651	0
chr4	45088993	45089809	240.443	51.5859	76.0917	122.707	0		chr6	142328881	142329725	82.1794	99.5095	90.8445	0
chr2	82960119	82961575	105.675	118.919	143.519	122.704	43.3242		chr11	88751573	88752493	131.463	50.214	90.8386	0
chr6	79853658	79855169	136.945	111.497	119.609	122.683	83.4965		chr1	6425137	6426699	103.666	78.0064	90.8364	62.5227
chr13	77779132	77780292	82.3137	125.037	160.638	122.663	0		chr16	83365741	83366391	84.7883	96.8728	90.8305	0
chr11	9612574	9614397	122.252	115.531	130.134	122.639	0		chr1	49378179	49378855	94.6823	86.9422	90.8123	72.1736
chr9	99394066	99395162	116.155	128.063	123.643	122.621	0		chr17	13350314	13352161	85.7518	95.5518	90.6518	0
chr14	56422140	56423324	103.048	126.457	138.308	122.604	53.2686		chr13	37128486	37129157	87.4379	93.8455	90.6417	72.7106
chr5	63368361	63368926	93.8028	124.104	149.776	122.561	0		chr11	86696335	86704025	104.18	77.0775	90.6288	57.1777
chr1	88216057	88217139	83.3398	164.311	120.023	122.558	58.2856		chr18	15758003	15760822	90.2905	90.9436	90.617	34.6536
chr7	52094269	52096125	114.362	143.739	109.561	122.554	0		chr13	33866671	33867589	98.812	82.3471	90.5796	0
chr11	66765368	66766963	116.431	137.904	113.314	122.549	79.1019		chr8	98584260	98585097	80.7411	100.341	90.5409	0
chrX	22451328	22452065	107.911	152.288	107.211	122.47	85.533		chr8	31127233	31127954	93.7134	87.3465	90.5299	67.6752
chr7	69281732	69282881	124.652	109.945	132.688	122.428	109.78		chr1	171476663	171479041	83.826	97.1985	90.5123	0
chr13	55936779	55939149	141.072	116.528	109.646	122.415	26.6231		chrX	17912407	17912987	79.6806	101.308	90.4942	0
chr1	184190429	184192199	107.923	134.853	124.455	122.411	71.2855		chr18	15350861	15351299	85.1746	95.7694	90.472	0
chr19	39460354	39461969	134.702	127.503	104.917	122.374	78.1229		chr2	171402455	171403648	99.9138	80.9869	90.4504	0
chr6	27075809	27076548	100.445	113.907	152.744	122.366	0		chr3	93725940	93727375	92.9955	87.8331	90.4143	68.0523
chr16	61593370	61594587	100.257	146.099	120.64	122.332	0		chr5	72465529	72467038	86.0798	94.6658	90.3728	64.7173
chr11	6434860	6435846	129.1	123.358	114.52	122.326	63.9548		chr6	27068036	27069643	99.6579	81.0526	90.3552	30.3865
chr2	99391986	99392981	122.603	108.138	136.182	122.308	63.3769		chr11	72663005	72663688	88.5071	92.1991	90.3531	0
chr18	66910528	66911323	133.398	141.192	92.299	122.296	79.3007		chr16	76060606	76061343	72.3802	108.24	90.3102	66.208
chr11	104973606	104974410	105.525	162.882	98.2876	122.232	0		chr14	117578196	117580850	87.1834	93.4284	90.3059	18.4036
chr4	7229294	7230121	109.006	107.457	150.162	122.208	0		chr7	32969627	32971267	78.123	102.481	90.3019	0
chr15	97380361	97381675	137.273	117.516	111.741	122.177	0		chr3	110012278	110012750	82.8165	97.7739	90.2952	0
chr2	82175494	82176468	114.353	129.679	121.725	121.919	64.7419		chr16	82633868	82634651	84.0312	96.5268	90.279	62.3234
chr8	4961860	4964091	111.798	132.177	121.538	121.838	28.2811		chr9	121235617	121236840	84.3727	96.1763	90.2745	0
chr13	99760034	99761169	149.556	111.3	104.474	121.777	0		chr7	18448120	18448791	74.1897	106.358	90.274	72.7106
chr18	89789127	89790264	102.639	98.7597	163.885	121.761	0		chr7	22937119	22938153	91.1781	89.3663	90.2722	47.2092
chrX	17359687	17360765	132.854	117.18	115.231	121.755	58.5017		chr4	152316854	152317942	80.1167	100.378	90.2472	0
chr6	23429876	23431302	126.499	147.672	91.09	121.754	88.47		chr9	98581475	98583785	98.62	81.8661	90.2431	0
chr11	75177989	75178750	139.35	92.1822	133.501	121.678	82.839		chr13	33032749	33034194	87.4269	93.0407	90.2338	0
chr3	117082996	117084441	117.493	126.301	121.16	121.652	43.6538		chr7	120572736	120574402	97.1988	83.228	90.2134	58.6221
chr10	99692615	99694508	123.34	116.206	125.324	121.624	99.9842		chr8	96623384	96623826	104.502	75.9237	90.2129	0
chr7	90419145	90420830	144.855	136.097	83.801	121.584	74.8794		chr7	26758102	26759414	100.351	80.051	90.201	0
chr15	92880389	92881047	145.017	99.484	120.063	121.521	95.7866		chr16	78350459	78352182	95.018	85.3537	90.1858	85.0259
chr4	60379419	60381251	141.927	102.19	120.245	121.454	0		chr10	124043739	124044703	62.7345	117.633	90.1836	50.6337
chr1	35846243	35847747	116.415	127.573	120.166	121.384	83.8848		chr6	59643362	59644623	80.4212	99.9432	90.1822	77.4351
chr4	90541776	90543110	119.309	126.279	118.534	121.374	0		chr12	94497133	94498667	100.917	79.4293	90.1734	31.8316
chr6	5796738	5797539	119.16	145.974	98.6553	121.263	78.7074		chr2	106946858	106947826	106.576	73.7593	90.1676	50.4247
chr5	95145123	95146113	80.3618	146.487	136.869	121.239	0		chr13	75818820	75819780	79.671	100.623	90.1468	0
chr10	30809377	30810343	104.318	130.752	128.577	121.216	0		chr18	36637837	36639968	99.3836	80.8515	90.1176	68.7545
chr9	114015700	114016814	104.756	121.796	136.853	121.135	0		chr17	52004674	52006261	79.6091	100.606	90.1076	30.7692
chr3	68537407	68538985	107.597	148.285	107.376	121.086	39.9768		chr17	74208932	74211875	85.8827	94.2535	90.0681	16.597
chr1	74704630	74706195	118.661	143.536	101.049	121.082	40.3086		chr13	116680435	116681861	79.8567	100.172	90.0143	34.2407
chr6	70635292	70636261	93.0485	130.347	139.832	121.076	65.0756		chr11	55483145	55484412	77.2322	102.786	90.0091	38.5343
chr19	60423332	60424686	160.648	89.8555	112.614	121.039	46.5855		chr17	13605813	13607934	73.001	106.989	89.9951	23.0262
chr11	60394291	60396306	129.044	102.205	131.757	121.002	62.6224		chr17	55815510	55817513	89.7385	90.2115	89.975	48.764
chr10	115550615	115551415	106.052	157.849	98.7784	120.893	0		chr13	108792443	108792950	80.6156	99.3136	89.9646	0
chr11	47233051	47234578	90.3404	131.782	140.549	120.89	41.3111		chr5	121277495	121279410	78.9912	100.938	89.9645	76.5055
chr10	11413562	11414545	140.285	118.975	103.382	120.88	64.1497		chr4	16709835	16710861	114.427	65.4999	89.9635	47.5769
chr16	70382434	70383065	100.808	118.553	143.077	120.813	0		chr3	74395746	74397440	95.5932	84.3336	89.9634	0
chr7	7990903	7993591	132.287	97.5232	132.409	120.739	46.9493		chr14	23836111	23836691	85.8098	94.0716	89.9407	84.099
chr6	5797799	5798908	138.71	101.251	122.195	120.719	0		chr2	39385459	39386460	95.958	83.9177	89.9379	0
chr3	85430612	85432361	118.32	101.685	142.096	120.7	36.0705		chr18	3619856	3621973	92.4745	87.341	89.9077	46.1393
[truncated: 3,002 more rows]
