# Supplementary material for: Selective cellular localization of UHRF1 safeguards mammalian zygotic genome activation and early embryonic development
Source: Cell Discov. 2026 May 26;12:38. doi: 10.1038/s41421-026-00896-3 (PMC13212597; doi:10.1038/s41421-026-00896-3)
Supplement: Supplementary file 5 — Supplementary Table S4 [file 41421_2026_896_MOESM5_ESM.xlsx]

## Sheet: Sheet1
Supplementary Table S4. Enhanced and Primitive UBPs in Nlrp14mat-KO 2-cell embryos.
Chromosome	Start	End	RPKM_WT_Rep1	RPKM_WT_Rep2	RPKM_WT_Rep3	WT_Mean RPKM	RPKM_N14mat-KO_Rep1	RPKM_N14mat-KO_Rep2	N14mat-KO_Mean_RPKM	Group
chr1	108366008	108366633	0	0	0	0	39.3294	34.8063	37.0678	Enhanced
chr11	71658519	71659452	0	0	0	0	74.2871	87.4816	80.8843	Enhanced
chr3	148083678	148084031	0	0	0	0	120.129	107.713	113.921	Enhanced
chr9	115309219	115309857	0	0	0	0	38.5292	102.295	70.4119	Enhanced
chr4	40182552	40183753	4.39073	0	0	1.46358	57.7239	72.5083	65.1161	Enhanced
chr4	147216010	147216363	0	13.0807	0	4.36024	101.161	246.201	173.681	Enhanced
chr2	150041567	150042004	12.0494	0	0	4.01648	81.7607	211.42	146.591	Enhanced
chrX	118448599	118450185	6.65111	11.6713	17.8585	12.0603	249.629	593.802	421.715	Enhanced
chr17	19795533	19795725	27.3454	0	29.3694	18.9049	487.069	479.804	483.437	Enhanced
chr1	24095250	24096714	3.6025	0	7.73828	3.78026	29.0278	89.2372	59.1325	Enhanced
chr2	4930536	4931384	6.21632	21.8166	0	9.34431	144.995	141.152	143.074	Enhanced
chr10	63747239	63747583	0	40.2659	0	13.422	123.263	284.201	203.732	Enhanced
chr5	100372912	100373453	19.4748	8.54349	0	9.33941	66.0723	211.053	138.563	Enhanced
chr5	151011339	151012026	7.67101	6.73048	0	4.8005	61.8107	63.3394	62.575	Enhanced
chr11	5085784	5086783	5.27766	9.26115	11.3366	8.62513	118.624	59.9191	89.2718	Enhanced
chr10	98633274	98634126	6.18717	10.8571	6.64512	7.89648	60.35	95.7887	78.0694	Enhanced
chr12	54808254	54809144	41.4631	0	0	13.821	190.913	79.4764	135.194	Enhanced
chr12	31371337	31371878	0	8.54349	20.9162	9.8199	90.8494	100.502	95.6755	Enhanced
chr1	184822828	184824533	9.28076	2.71429	13.2902	8.42843	38.0467	124.525	81.2861	Enhanced
chr14	30112948	30114488	10.2745	3.00491	0	4.42646	27.5962	49.4877	38.542	Enhanced
chr5	90048811	90051064	2.34146	12.3263	7.54431	7.40402	72.4882	55.5835	64.0359	Enhanced
chr1	191358667	191359668	0	9.24266	0	3.08089	20.1036	32.6179	26.3607	Enhanced
chr13	93258930	93260429	7.03688	6.1741	7.55772	6.9229	16.4135	101.681	59.0471	Enhanced
chr6	140982202	140982840	16.5185	14.4932	0	10.3372	38.5292	127.868	83.1987	Enhanced
chr19	5356373	5356712	15.5225	13.6193	33.3429	20.8282	125.076	208.275	166.675	Enhanced
chr5	101598213	101598913	15.0575	0	40.43	18.4959	124.522	170.953	147.737	Enhanced
chr11	3709255	3710285	0	31.4394	16.4936	15.9777	21.709	232.47	127.089	Enhanced
chr4	63324496	63325907	3.73772	3.27944	32.115	13.044	22.1918	185.173	103.683	Enhanced
chr3	155066330	155067139	0	5.71676	13.9958	6.57085	33.1585	67.2492	50.2039	Enhanced
chr7	106445377	106448459	0	6.00788	14.7085	6.90546	18.1495	86.5755	52.3625	Enhanced
chr17	6555590	6557005	18.6358	3.27018	16.0121	12.6394	55.3227	126.947	91.1349	Enhanced
chr17	56454613	56455305	15.2313	33.4096	24.5381	24.393	96.8917	235.809	166.35	Enhanced
chr10	84876566	84879198	14.031	3.51734	0	5.84944	25.5017	51.7203	38.611	Enhanced
chr17	74382205	74382862	32.083	0	17.2288	16.4373	112.25	99.3408	105.795	Enhanced
chr7	38661776	38663152	0	10.0884	16.4656	8.85134	52.0133	59.3375	55.6754	Enhanced
chr1	130212234	130214411	21.8085	27.6389	5.20504	18.2175	116.123	110.044	113.084	Enhanced
chr9	73903952	73904367	38.06	11.1312	27.2514	25.4809	123.747	183.319	153.533	Enhanced
chr8	14729304	14729880	0	32.101	9.82373	13.9749	54.3064	113.286	83.7964	Enhanced
chr2	149111839	149112451	25.8287	30.2158	18.4936	24.846	153.351	142.178	147.765	Enhanced
chr3	61446274	61446935	7.97229	13.9896	17.1247	13.0289	77.7622	74.0554	75.9088	Enhanced
chr13	77248601	77249312	29.6498	58.5325	119.416	69.1995	323.784	481.984	402.884	Enhanced
chr2	181162687	181163139	0	61.3321	0	20.444	103.758	132.272	118.015	Enhanced
chr8	124345920	124352190	39.5551	37.6589	9.0389	28.751	136.341	190.23	163.285	Enhanced
chr8	126326624	126327741	14.1619	4.14184	5.07003	7.79125	38.0374	48.7226	43.38	Enhanced
chr1	100281722	100283104	22.8966	30.1339	24.5913	25.8739	144.034	141.792	142.913	Enhanced
chr2	158226440	158226864	37.2541	32.6864	13.3372	27.7592	147.458	153.803	150.63	Enhanced
chr4	100157896	100158764	18.2198	0	45.6594	21.2931	12.878	213.124	113.001	Enhanced
chr1	57598673	57599627	11.0527	24.2438	5.93538	13.744	39.8423	102.669	71.2559	Enhanced
chr2	154519211	154520670	21.689	0	3.88239	8.5238	32.1933	55.9642	44.0788	Enhanced
chr14	22828558	22829621	4.9602	13.0561	5.32734	7.78122	44.175	35.8368	40.0059	Enhanced
chr2	59947746	59948303	245.912	41.4926	172.69	153.365	854.366	712.625	783.495	Enhanced
chr11	111716707	111718008	4.0535	28.4521	4.35353	12.2864	32.6619	92.0416	62.3517	Enhanced
chr5	101190205	101191628	3.70622	26.0145	15.9222	15.2143	77.0166	76.5054	76.761	Enhanced
chr6	11487514	11488107	8.88495	15.5912	0	8.1587	26.3761	55.0221	40.6991	Enhanced
chr2	71575056	71575929	0	15.8944	6.48546	7.45996	30.7304	43.6274	37.1789	Enhanced
chr6	125365849	125367873	2.60625	13.7202	5.59831	7.30826	43.106	29.5897	36.3478	Enhanced
chr3	130334045	130334794	21.1106	12.3482	15.1154	16.1914	44.764	116.207	80.4853	Enhanced
chr17	60929305	60930123	6.44403	0	6.92099	4.45501	10.9314	33.2551	22.0932	Enhanced
chr15	81544757	81546225	39.5196	12.6088	15.4344	22.5209	16.7598	203.945	110.352	Enhanced
chr7	71684035	71684903	0	31.9717	0	10.6572	54.0876	50.1467	52.1172	Enhanced
chr14	77698834	77699671	12.5958	16.5772	13.5281	14.2337	80.1264	58.502	69.3142	Enhanced
chr15	13377957	13378564	26.0411	30.4643	37.2914	31.2656	110.437	188.143	149.29	Enhanced
chr16	19711512	19712289	27.1345	11.9038	29.1429	22.7271	109.321	105.023	107.172	Enhanced
chr4	19677059	19677884	38.3365	16.8181	13.7247	22.9597	130.065	85.7305	107.898	Enhanced
chr17	22605647	22606747	0	8.41158	15.4449	7.95217	34.5589	39.5799	37.0694	Enhanced
chr4	4195920	4196470	28.735	33.6158	20.5746	27.6418	146.234	108.746	127.49	Enhanced
chr6	137978411	137979206	0	17.4519	14.2419	10.5646	42.1771	54.7456	48.4613	Enhanced
chr10	114872350	114873447	28.8397	0	30.9743	19.938	48.9224	133.947	91.4348	Enhanced
chrY	2773863	2774479	0	15.01	36.7474	17.2525	50.7857	105.942	78.3639	Enhanced
chr11	63444349	63445157	13.0474	40.0668	7.00654	20.0402	71.9322	107.732	89.832	Enhanced
chr2	161387206	161388862	19.1104	11.1782	3.42082	11.2365	49.9779	49.3107	49.6443	Enhanced
chrX	22221375	22222216	25.072	27.4975	6.73194	19.7671	77.0876	97.0401	87.0639	Enhanced
chr10	120412141	120413352	0	42.0267	4.67681	15.5678	33.2406	103.371	68.3056	Enhanced
chr10	122223014	122223388	28.1475	74.0892	30.2309	44.1559	167.119	217.887	192.503	Enhanced
chr2	17476446	17477148	45.044	19.7606	16.126	26.9769	171.924	61.9879	116.956	Enhanced
chr5	144175578	144176237	0	14.032	60.1182	24.7168	40.6945	173.32	107.007	Enhanced
chr5	90969761	90972082	47.7308	43.8728	58.587	50.0635	231.338	201.748	216.543	Enhanced
chr14	99469548	99470192	73.6417	93.3294	70.3044	79.0918	347.007	329.365	338.186	Enhanced
chr8	107735868	107737031	104.284	79.5631	77.9147	87.2538	282.659	463.292	372.975	Enhanced
chr18	50323298	50323920	8.47136	44.5962	27.2951	26.7876	158.075	69.9478	114.011	Enhanced
chr10	5263511	5265705	9.6176	12.6576	0	7.42507	47.925	14.8898	31.4074	Enhanced
chr14	58347303	58348207	40.8217	61.3999	50.1064	50.776	163.228	264.836	214.032	Enhanced
chr11	41194390	41194689	35.1844	61.741	18.8943	38.6066	179.056	145.258	162.157	Enhanced
chr14	118970975	118971693	44.0416	57.9627	0	34.0014	87.1621	196.978	142.07	Enhanced
chr15	11540791	11541492	0	19.7888	8.07449	9.28775	22.3182	54.3167	38.3174	Enhanced
chr3	44964393	44965544	13.7439	12.0588	19.6816	15.1614	48.572	75.6554	62.1137	Enhanced
chr17	84667688	84669257	90.7623	82.5835	180.519	117.955	223.82	732.074	477.947	Enhanced
chr17	73815034	73815726	0	20.0458	8.17935	9.40837	29.0675	47.1618	38.1146	Enhanced
chr19	30071155	30071594	47.9787	21.0481	12.8825	27.3031	96.6495	123.8	110.225	Enhanced
chr11	51843569	51844523	33.1581	0	17.8062	16.9881	51.5606	85.5579	68.5592	Enhanced
chr16	91580512	91581172	15.9687	21.0162	17.1507	18.0452	54.1773	90.6491	72.4132	Enhanced
chr1	27196576	27197328	63.0796	61.495	90.3313	71.6353	312.099	260.423	286.261	Enhanced
chr11	6560129	6561587	14.4692	31.738	7.7701	17.9924	46.0219	97.0712	71.5465	Enhanced
chr10	24598908	24599345	0	63.4325	103.53	55.6543	81.7607	360.658	221.21	Enhanced
chr3	38399211	38399627	75.9375	22.209	27.1861	41.7775	69.776	261.256	165.516	Enhanced
chr11	18679295	18680300	36.7233	13.8089	22.5379	24.3567	84.5443	108.294	96.4191	Enhanced
chr10	111610237	111611797	43.9523	29.6641	68.9927	47.5364	197.868	174.477	186.173	Enhanced
chr14	79384753	79386339	33.2556	46.685	28.5736	36.1714	141.033	140.728	140.88	Enhanced
chr3	145528046	145529095	120.632	97.0215	129.561	115.738	524.378	373.521	448.95	Enhanced
chr15	91813593	91814086	21.367	74.989	22.9485	39.7682	131.392	176.427	153.91	Enhanced
chr16	86951073	86952482	29.9442	45.9773	32.1605	36.0273	139.689	139.077	139.383	Enhanced
chr17	6898133	6898917	20.1694	23.5953	7.22075	16.9951	34.2145	97.1473	65.6809	Enhanced
chr14	55309836	55312103	93.0804	87.793	89.9729	90.2821	285.202	405.897	345.55	Enhanced
chr5	148690237	148690998	34.6303	36.4612	14.8774	28.6563	44.059	171.565	107.812	Enhanced
chr12	96486584	96488082	42.2494	46.3366	45.3766	44.6542	161.258	174.426	167.842	Enhanced
chr11	110314745	110315348	8.73784	7.66651	9.38459	8.59631	37.0563	27.0556	32.0559	Enhanced
chrX	131989103	131990064	38.4029	19.2539	41.2454	32.9674	109.351	135.897	122.624	Enhanced
chr8	74762540	74762963	37.3419	32.7635	26.7372	32.2809	137.248	102.777	120.013	Enhanced
chr12	44137870	44138671	6.58062	23.0951	14.1354	14.6037	33.4892	74.712	54.1006	Enhanced
chr14	50627730	50628613	53.7318	31.4292	38.4726	41.2112	187.36	117.078	152.219	Enhanced
chr2	178508929	178509619	22.9131	20.1038	57.4212	33.4794	152.236	94.5966	123.416	Enhanced
chr2	127721071	127722132	0	52.3229	5.33737	19.2201	63.2259	76.9377	70.0818	Enhanced
chr2	101190259	101191106	18.671	5.46058	0	8.04385	26.3938	32.1178	29.2558	Enhanced
chr9	63463070	63463704	24.9338	36.4612	8.92644	23.4405	49.3461	120.095	84.7208	Enhanced
chr12	94105529	94106769	8.50549	29.8506	18.2701	18.8754	64.9276	70.2296	67.5786	Enhanced
chr2	171402455	171403648	26.5209	23.2692	47.4731	32.4211	125.594	104.929	115.262	Enhanced
chr15	33542317	33542903	53.9454	23.6656	28.9691	35.5267	141.079	111.356	126.218	Enhanced
chr4	147955204	147956075	12.1047	5.31029	19.501	12.3053	30.8009	56.221	43.5109	Enhanced
chr18	5089993	5090752	41.6657	36.5572	7.45828	28.5604	94.2399	107.51	100.875	Enhanced
chr14	119381448	119381931	10.9043	38.2692	35.134	28.1025	97.1119	101.291	99.2013	Enhanced
chr6	140817407	140818262	24.662	64.9146	26.4873	38.688	120.277	152.725	136.501	Enhanced
chr15	21373410	21374191	26.9957	23.6858	14.4969	21.7261	88.7265	62.6914	75.709	Enhanced
chr9	35580580	35581277	22.6833	92.8768	64.9661	60.1754	182.775	234.12	208.448	Enhanced
chr18	22798516	22799106	35.7202	39.1757	19.182	31.3593	87.1042	129.037	108.07	Enhanced
chr6	140183253	140183756	10.4715	27.5629	78.7263	38.9202	84.3765	183.734	134.055	Enhanced
chr4	12394579	12395479	23.4302	46.2543	62.9111	44.1986	146.563	157.189	151.876	Enhanced
chr11	83368671	83369594	17.1353	5.01144	6.13451	9.42707	29.0675	35.3713	32.2194	Enhanced
chr3	19566618	19567578	0	38.548	0	12.8493	41.9225	45.346	43.6343	Enhanced
chr18	46022680	46023891	82.7356	45.8473	37.4145	55.3324	230.837	143.82	187.329	Enhanced
chr2	171116498	171117338	6.27545	27.5302	20.2198	18.0085	50.5657	71.2474	60.9065	Enhanced
chr15	99210922	99211677	41.8862	49.0008	59.9819	50.2896	159.871	180.132	170.002	Enhanced
chr4	54459960	54460684	50.9567	127.74	78.1833	85.6267	293.281	285.508	289.394	Enhanced
chr8	19044403	19045267	42.7094	10.7065	13.1059	22.1739	67.2753	81.8652	74.5703	Enhanced
chr6	18849879	18850884	41.9694	27.6177	45.0759	38.221	115.692	140.782	128.237	Enhanced
chr1	192123925	192128297	21.7237	18.0013	24.6278	21.451	53.7413	89.6861	71.7137	Enhanced
chr2	44029337	44030124	66.9753	41.1345	21.5798	43.2299	150.539	138.253	144.396	Enhanced
chr2	137230851	137231642	46.646	17.54	28.6277	30.9379	110.214	96.2887	103.251	Enhanced
chr17	56452145	56452962	45.1633	33.9651	20.7884	33.3056	68.4046	153.161	110.783	Enhanced
chr11	40785028	40785528	52.6712	27.728	11.314	30.5711	116.154	86.981	101.568	Enhanced
chr2	122469096	122470354	58.6872	44.1357	45.0222	49.2817	170.665	155.758	163.211	Enhanced
chrX	74560623	74561353	72.1978	50.6766	69.7874	64.2206	238.823	186.292	212.558	Enhanced
chr7	12167312	12168160	18.649	10.9083	53.4115	27.6562	73.8157	109.072	91.4439	Enhanced
chr7	111625751	111626402	40.4728	56.8168	34.7748	44.0215	123.581	167.092	145.337	Enhanced
chr19	56871207	56871868	63.7783	13.9896	17.1247	31.6309	118.334	90.5122	104.423	Enhanced
chr9	23951777	23954071	48.2923	46.4066	56.8064	50.5018	176.52	156.651	166.586	Enhanced
chr1	173420148	173421451	153.797	138.491	43.4685	111.919	420.52	317.474	368.997	Enhanced
chr2	143717836	143718400	28.023	24.5871	40.1295	30.9132	87.1511	115.692	101.422	Enhanced
chr12	63176533	63177268	50.1951	62.9154	23.1044	45.405	179.421	118.417	148.919	Enhanced
chrX	18082555	18083493	39.3436	39.4511	54.3287	44.3744	145.399	145.026	145.213	Enhanced
chr16	70983190	70983647	34.5698	40.4417	24.7524	33.2546	97.7379	118.934	108.336	Enhanced
chr17	6692905	6693711	26.1594	34.4281	7.02391	22.5371	38.8287	107.999	73.4137	Enhanced
chr4	57338111	57338809	0	19.8737	16.2183	12.0307	16.01	62.3426	39.1763	Enhanced
chr3	82184264	82184963	15.079	26.4604	0	13.8465	51.1588	38.9085	45.0336	Enhanced
chr2	144045334	144046116	20.2209	35.4833	36.196	30.6334	94.3302	104.352	99.3412	Enhanced
chrX	138001613	138003314	49.6137	48.972	56.6163	51.734	188.051	147.221	167.636	Enhanced
chrX	148177099	148178787	65.6192	54.8321	53.6961	58.0491	217.327	158.03	187.678	Enhanced
chr5	100981424	100982372	16.6838	9.75885	11.9458	12.7962	42.4526	40.1795	41.3161	Enhanced
chr17	88153344	88154101	76.5887	79.4162	14.9559	56.9869	94.4886	273.078	183.783	Enhanced
chr2	80802346	80804076	64.027	40.1263	45.8441	49.9991	175.849	144.755	160.302	Enhanced
chr17	56456913	56458857	24.421	7.14227	29.1429	20.2354	54.085	75.6165	64.8507	Enhanced
chr2	101165422	101166258	25.2218	16.597	20.3165	20.7118	80.2221	52.0639	66.143	Enhanced
chr18	24734195	24735436	29.7453	29.8266	36.5107	32.0275	99.115	105.26	102.187	Enhanced
chr15	38049285	38049747	22.7977	80.0099	12.2425	38.35	67.6777	176.475	122.076	Enhanced
chr3	56173121	56173300	146.602	102.902	220.434	156.646	360.599	635.505	498.052	Enhanced
chr19	25781089	25781708	17.0247	22.406	9.14241	16.191	32.49	70.2863	51.3881	Enhanced
chr17	39905233	39906201	16.3395	28.6723	11.6993	18.9037	57.745	61.836	59.7905	Enhanced
chr12	117227290	117228151	55.1032	48.347	65.7574	56.4025	205.125	151.662	178.393	Enhanced
chr4	122132453	122132682	367.141	322.127	197.158	295.475	467.102	1397.32	932.212	Enhanced
chr5	20163163	20164727	3.37231	17.753	3.62191	8.24907	17.1619	34.8063	25.9841	Enhanced
chr5	4051883	4054499	22.1835	46.0049	30.3233	32.8372	123.156	83.2585	103.207	Enhanced
chrX	131928504	131929492	42.6909	28.0925	34.388	35.0571	126.733	93.6321	110.183	Enhanced
chr6	103530802	103532222	51.9966	55.3974	95.7347	67.7096	229.963	195.501	212.732	Enhanced
chr3	99422413	99422958	9.66604	93.2899	51.9074	51.6211	172.169	149.648	160.909	Enhanced
chr4	61826420	61827241	51.3641	11.2666	34.4787	32.3698	95.3004	106.028	100.664	Enhanced
chr2	53620548	53621952	67.6141	32.9578	40.3437	46.9719	164.081	127.941	146.011	Enhanced
chr6	103669545	103670847	60.7558	60.4142	39.1517	53.4406	147.725	183.942	165.833	Enhanced
chr6	20138148	20139086	50.5846	83.8336	48.2922	60.9034	214.524	162.429	188.477	Enhanced
chr6	124161412	124162752	39.3561	51.7961	50.723	47.2917	178.589	113.737	146.163	Enhanced
chr6	84714325	84715373	40.2491	61.7998	54.0352	52.028	181.36	140.204	160.782	Enhanced
chr14	106736795	106738599	61.4021	53.8737	53.3856	56.2205	220.72	126.749	173.734	Enhanced
chr18	30967568	30968286	22.0208	45.0821	39.4179	35.5069	90.275	128.793	109.534	Enhanced
chr1	110306702	110307802	38.3481	25.2347	10.2966	24.6265	52.8548	98.9498	75.9023	Enhanced
chr11	60392184	60392879	37.9142	19.9594	32.5764	30.15	99.6899	86.0906	92.8902	Enhanced
chr15	76831771	76833446	22.0427	19.3401	3.38204	14.9216	33.386	58.502	45.944	Enhanced
chr4	71740954	71741657	14.9933	26.3101	0	13.7678	22.2548	61.8999	42.0773	Enhanced
chr9	18039528	18039931	78.3811	34.3854	28.0608	46.9424	138.502	148.314	143.408	Enhanced
chr10	127818269	127818993	7.27953	38.322	31.2733	25.6249	58.6562	97.6737	78.165	Enhanced
chr1	168354327	168355110	60.5854	41.3444	50.6097	50.8465	148.452	159.803	154.127	Enhanced
chr14	55314439	55316547	17.5171	0	8.063	8.52671	18.0414	33.5768	25.8091	Enhanced
chrY	897308	898143	50.5039	72.0065	67.8025	63.4376	200.795	182.442	191.618	Enhanced
chr2	26224302	26225888	9.97667	17.5069	3.5717	10.3518	28.2067	34.3238	31.2652	Enhanced
chr3	77037596	77037965	28.5279	37.5452	91.9182	52.6638	199.623	117.777	158.7	Enhanced
chr11	3724644	3726091	36.4479	19.1875	11.7437	22.4597	63.3744	71.4755	67.425	Enhanced
chr2	64037847	64038458	43.1181	60.5304	46.3096	49.986	157.259	142.41	149.835	Enhanced
chr14	31683743	31684875	18.6325	32.696	5.00291	18.7771	35.5583	76.9241	56.2412	Enhanced
chr6	137065819	137067410	39.7813	52.3557	10.6815	34.2728	64.6715	140.286	102.479	Enhanced
chr1	44785289	44785696	51.7417	90.7955	13.8929	52.1434	137.144	173.562	155.353	Enhanced
chrX	141674067	141674752	38.4669	54.0009	33.0513	41.8397	114.194	134.989	124.591	Enhanced
chr8	40909178	40910268	19.3498	25.466	15.5865	20.1341	69.7514	49.9284	59.8399	Enhanced
chr8	25750490	25751647	0	23.9926	9.7898	11.2608	38.6563	28.2238	33.44	Enhanced
chr4	38014202	38014899	30.2445	46.4384	24.3623	33.6817	105.817	93.6479	99.7326	Enhanced
chr18	20784810	20786923	7.48958	10.9522	13.4066	10.6161	13.7638	48.9577	31.3607	Enhanced
chr4	10037629	10038880	33.7231	22.1912	18.1096	24.6746	71.5079	73.9634	72.7357	Enhanced
chr6	112602456	112603844	34.1965	60.0074	48.9701	47.7247	167.583	113.728	140.656	Enhanced
chr4	121870820	121871049	390.088	342.26	172.513	301.62	496.296	1278.9	887.6	Enhanced
chr9	15412362	15413358	31.7612	27.867	11.3707	23.6663	13.4696	125.662	69.5659	Enhanced
chr5	127910490	127911332	12.5211	27.4648	13.4479	17.8113	39.8256	64.6167	52.2211	Enhanced
chrX	73709503	73710273	34.2261	30.0297	44.1112	36.1223	119.022	91.8462	105.434	Enhanced
chr4	42716789	42717138	60.3161	39.6906	48.5854	49.5307	102.318	186.761	144.539	Enhanced
chr16	12595897	12596787	35.5398	72.7587	69.9789	59.4258	168.304	177.293	172.799	Enhanced
chr6	107997112	107997838	58.076	44.586	31.1873	44.6164	153.934	104.898	129.416	Enhanced
chr1	130516873	130517649	54.3388	5.95955	14.5902	24.9629	60.4918	84.1264	72.3091	Enhanced
chr5	98417558	98419042	67.5256	34.3005	61.0725	54.2995	177.85	135.721	156.786	Enhanced
chr5	69922684	69924142	50.6424	41.2594	42.7356	44.8791	165.679	93.3377	129.508	Enhanced
chr4	9133840	9134546	7.46486	32.748	16.0348	18.7492	69.6469	38.5232	54.0851	Enhanced
chr13	38734073	38735613	85.6207	126.206	132.42	114.749	258.533	402.972	330.752	Enhanced
chr12	43666998	43667805	45.7223	34.3854	28.0608	36.0562	119.112	87.6404	103.376	Enhanced
chr4	80795140	80795764	50.6655	29.6357	36.2771	38.8594	118.177	104.586	111.381	Enhanced
chr11	17951804	17952725	40.069	35.1562	43.0348	39.42	143.225	82.7122	112.969	Enhanced
chr16	53530271	53530915	90.0066	21.5375	96.6685	69.4042	277.606	118.234	197.92	Enhanced
chr4	117379785	117380868	29.2121	34.174	5.22905	22.8717	105.303	25.1254	65.214	Enhanced
chr2	178182492	178183852	50.4111	51.035	74.9664	58.8042	210.499	124.073	167.286	Enhanced
chr10	50754033	50754940	52.3116	91.7955	93.6392	79.2488	216.918	233.965	225.441	Enhanced
chr6	20976278	20977215	39.3855	29.6199	24.1718	31.0591	83.5149	92.9158	88.2153	Enhanced
chrX	95161347	95163147	84.9817	43.7089	72.388	67.0262	201.326	178.448	189.887	Enhanced
chr5	24723510	24724085	18.3252	16.0784	29.5224	21.3086	54.4006	66.1985	60.2995	Enhanced
chr4	136930216	136931168	22.1518	63.1663	23.7914	36.3698	79.8518	125.748	102.8	Enhanced
chr10	84879401	84882249	18.5246	1.62533	3.97914	8.04302	10.9985	34.4154	22.7069	Enhanced
chr5	71733538	71734033	53.2022	102.694	34.284	63.3935	203.062	153.751	178.407	Enhanced
chr6	58295662	58296416	62.9125	61.3321	45.046	56.4302	166.012	151.511	158.762	Enhanced
chr4	14559625	14560681	54.9236	83.2364	48.2636	62.1412	158.813	190.677	174.745	Enhanced
chr4	26494998	26495923	45.5953	25.0031	55.0914	41.8966	94.2654	141.18	117.723	Enhanced
chr9	63323885	63324224	108.658	108.955	33.3429	83.6517	197.488	272.359	234.924	Enhanced
chr7	106053867	106055199	11.8777	13.8952	4.25228	10.0084	23.507	32.6913	28.0991	Enhanced
chr18	84938932	84939847	5.76163	10.1104	24.7524	13.5415	34.2083	41.627	37.9176	Enhanced
chr10	48551127	48552054	85.307	64.8679	158.81	102.995	335.247	240.662	287.955	Enhanced
chr10	15500103	15500939	37.8327	55.3235	54.1772	49.1111	144.4	130.16	137.28	Enhanced
chr14	72456819	72457436	76.8591	59.9427	45.86	60.8872	137.624	202.727	170.175	Enhanced
chr14	46514406	46515307	11.7021	25.6684	25.1365	20.8357	62.0343	54.3511	58.1927	Enhanced
chr15	98237613	98238500	29.7165	10.4292	19.1496	19.7651	42.8484	67.4764	55.1624	Enhanced
chr3	75583578	75583975	26.5209	69.8076	14.2419	36.8568	95.6014	109.491	102.546	Enhanced
chr3	153367855	153368587	36.0004	25.2692	15.466	25.5785	51.9091	89.1763	70.5427	Enhanced
chr17	70405517	70406300	20.1951	5.90634	36.1498	20.7504	65.6614	48.6356	57.1485	Enhanced
chr18	45182527	45184624	62.8892	44.1427	51.3334	52.7884	155.756	135.011	145.384	Enhanced
chr13	47835402	47836092	38.1885	46.9088	49.2182	44.7719	119.846	126.129	122.987	Enhanced
chr3	127283580	127284127	125.2	0	0	41.7333	89.8547	139.162	114.508	Enhanced
chr11	17116821	17118079	134.142	36.7798	36.0177	68.9799	200.887	177.391	189.139	Enhanced
chr3	52131951	52133141	39.8815	15.5519	9.51854	21.6507	22.5511	96.0461	59.2986	Enhanced
chr7	128151675	128152389	36.9067	19.429	31.7107	29.3488	84.5194	76.1844	80.3519	Enhanced
chr15	76163301	76166046	5.76583	23.6082	12.3852	13.9197	28.5277	47.6083	38.068	Enhanced
chr6	142911544	142913720	33.9399	25.5245	41.6595	33.708	61.6867	122.605	92.1461	Enhanced
chr2	57405426	57406224	59.448	69.5455	35.4712	54.8215	142.864	156.803	149.833	Enhanced
chr2	40791003	40791607	61.0638	45.923	28.1072	45.0314	110.985	135.054	123.02	Enhanced
chrX	141479733	141480748	31.1673	36.4612	44.6322	37.4202	107.945	96.5053	102.225	Enhanced
chr12	97321633	97322485	68.0589	76	79.7415	74.6001	196.793	210.735	203.764	Enhanced
chr1	44341671	44342476	39.2878	74.6867	28.1305	47.3683	116.631	141.924	129.277	Enhanced
chr6	101711352	101711943	53.4898	31.2877	38.2993	41.0256	113.422	110.416	111.919	Enhanced
chr3	6607793	6608876	82.7677	85.4349	94.1229	87.4418	280.807	195.978	238.393	Enhanced
chr11	119320463	119321174	111.187	65.0361	39.8054	72.0094	201.186	191.264	196.225	Enhanced
chr4	151662539	151663762	51.7417	18.9157	18.5238	29.7271	85.9439	75.6554	80.7996	Enhanced
chr10	71470480	71471486	68.1326	91.9677	106.949	89.0164	251.158	232.601	241.88	Enhanced
chr16	22830751	22831808	4.98833	21.8836	16.0727	14.3149	21.155	56.6343	38.8946	Enhanced
chr11	119140863	119142265	7.52339	23.1034	0	10.2089	12.7624	42.7078	27.7351	Enhanced
chr5	151246565	151248483	22.0017	12.0651	0	11.3556	10.497	51.094	30.7955	Enhanced
chr9	99377514	99379051	44.6096	9.03233	11.0565	21.5661	81.4949	35.4173	58.4561	Enhanced
chr1	16493158	16494452	36.6787	46.4845	52.5247	45.2293	122.712	121.983	122.348	Enhanced
chr1	46619668	46620490	38.4762	50.6381	41.3241	43.4795	122.38	112.518	117.449	Enhanced
chr10	66589245	66590682	29.3611	51.5224	35.4761	38.7865	57.5892	151.521	104.555	Enhanced
chr1	69278030	69279262	8.56068	11.2666	27.5829	15.8034	45.3811	39.7605	42.5708	Enhanced
chr6	117350063	117350471	77.4228	33.9651	69.2945	60.2275	164.171	159.82	161.995	Enhanced
chr6	45124129	45124789	95.8122	105.081	111.479	104.124	345.38	214.262	279.821	Enhanced
chr3	66437763	66440149	81.807	62.0772	73.6142	72.4995	213.787	175.716	194.751	Enhanced
chr8	7350889	7351886	58.1706	60.3181	39.7576	52.7487	141.289	141.911	141.6	Enhanced
chr13	75309095	75309634	39.0938	25.7254	31.4905	32.1032	91.1858	80.6991	85.9425	Enhanced
chr6	50585685	50586560	96.3956	84.5767	32.3533	71.1085	81.7607	298.476	190.118	Enhanced
chr8	108116595	108117298	29.9867	32.8876	24.1547	29.0096	69.9437	85.1123	77.528	Enhanced
chr4	17235889	17236981	57.9432	67.7851	67.4179	64.3821	194.537	149.511	172.024	Enhanced
chr10	73044975	73045851	84.2499	121.44	51.7062	85.7988	283.284	173.912	228.598	Enhanced
chr13	111399509	111400146	16.5444	43.5477	62.1913	40.7611	140.326	76.8412	108.584	Enhanced
chr4	6576357	6577398	25.3247	53.3271	54.3982	44.35	120.287	115.008	117.647	Enhanced
chr2	108943482	108944392	52.1393	45.7466	43.5544	47.1468	142.498	107.628	125.063	Enhanced
chr12	54278782	54279209	61.6549	129.829	52.9747	81.4862	266.701	165.452	216.077	Enhanced
chr9	85519797	85520703	23.2752	30.6322	43.7465	32.5513	76.4985	96.0915	86.295	Enhanced
chr5	145571060	145571997	50.6385	4.93664	6.04295	20.5394	33.4059	75.4941	54.45	Enhanced
chr13	103262390	103263060	47.1922	55.208	16.8951	39.7651	113.411	97.4162	105.414	Enhanced
chr2	11990552	11991774	107.883	49.2211	74.1559	77.0868	212.29	195.974	204.132	Enhanced
chr17	25178899	25180438	51.4058	90.206	33.1264	58.246	159.871	148.56	154.215	Enhanced
chr8	88472265	88473319	45.0227	39.5025	48.3551	44.2934	120.926	113.591	117.258	Enhanced
chr9	41650184	41651505	11.9765	35.027	12.863	19.9555	35.5538	70.047	52.8004	Enhanced
chr16	83040908	83041471	37.4302	41.0512	50.2508	42.9107	91.274	135.214	113.244	Enhanced
chr5	61120013	61121154	97.0497	117.589	114.16	109.6	301.824	276.652	289.238	Enhanced
chr10	32542452	32543449	58.1706	51.0384	45.4372	51.5487	130.076	141.911	135.993	Enhanced
chr2	125590713	125593080	91.3784	70.3972	71.8111	77.8622	159.736	250.736	205.236	Enhanced
chr16	42984692	42985912	103.738	83.4337	106.774	97.9817	296.96	218.601	257.781	Enhanced
chr3	75896588	75897172	72.1731	31.662	38.7575	47.5309	118.605	130.36	124.483	Enhanced
chrX	39097466	39098315	55.8811	27.2387	40.0115	41.0437	131.659	83.3099	107.484	Enhanced
chr15	50314296	50315360	19.8222	73.9152	26.6117	40.1164	128.197	81.8357	105.016	Enhanced
chr9	40712500	40713039	87.961	102.902	94.4715	95.1114	285.992	211.835	248.914	Enhanced
chr14	50504035	50504797	62.2528	42.4823	66.8606	57.1986	155.471	142.783	149.127	Enhanced
chr5	24272431	24273649	51.954	49.3826	79.0492	60.1286	183.609	129.589	156.599	Enhanced
chr19	35309081	35309661	45.4187	47.82	19.5122	37.5837	92.4557	103.131	97.7933	Enhanced
chr13	84974173	84975190	57.0277	45.487	55.6807	52.7318	167.095	107.017	137.056	Enhanced
chr17	37990427	37991310	59.702	26.191	44.8847	43.5926	108.872	117.078	112.975	Enhanced
chr3	152225831	152226369	29.3747	8.59104	84.1305	40.6987	99.66	111.167	105.414	Enhanced
chr13	85608384	85610217	126.618	113.618	126.718	122.318	372.219	261.37	316.795	Enhanced
chr5	137302719	137303902	4.45748	15.6438	28.7245	16.2753	15.123	69.01	42.0665	Enhanced
chr4	104321299	104321789	21.4976	28.2927	34.6331	28.1411	45.5845	99.8466	72.7155	Enhanced
chr7	5392868	5393924	59.9166	48.1895	80.4393	62.8485	154.578	170.064	162.321	Enhanced
chr1	9040473	9041375	46.7567	46.1519	25.1087	39.3391	106.581	96.5172	101.549	Enhanced
chr7	22937119	22938153	50.9919	44.7398	38.3363	44.6893	114.613	115.786	115.199	Enhanced
chr3	70491644	70492810	149.24	126.974	131.143	135.785	381.664	317.402	349.533	Enhanced
chr15	60857893	60859163	91.3521	65.5785	93.6539	83.5282	232.449	197.144	214.797	Enhanced
chrX	111028437	111029042	52.254	30.5648	37.4145	40.0778	107.108	98.8763	102.992	Enhanced
chr16	3648149	3650838	7.84782	6.88561	6.32151	7.01831	15.8088	20.2498	18.0293	Enhanced
chrX	27455378	27456276	35.2235	87.5637	69.3562	64.0478	134.441	193.893	164.167	Enhanced
chr11	13446244	13447463	77.8671	60.7288	41.8153	60.1371	165.113	142.877	153.995	Enhanced
chr3	71960666	71961502	56.749	16.597	60.9494	44.7651	98.9407	130.16	114.55	Enhanced
chr13	97629448	97630452	42.0112	73.7206	78.9613	64.8977	169.257	162.603	165.93	Enhanced
chr5	77367737	77368593	49.2663	32.4194	13.2282	31.638	60.0683	101.698	80.883	Enhanced
chr9	52687153	52687619	101.711	39.6623	48.5507	63.3079	148.574	174.963	161.769	Enhanced
chr3	149092613	149093318	22.4263	32.7944	32.115	29.1119	79.2563	69.4401	74.3482	Enhanced
chr4	32443642	32444146	73.1556	27.5084	56.1217	52.2619	137.394	129.438	133.416	Enhanced
chr1	107764073	107764686	77.3598	52.7915	92.3175	74.1563	218.716	159.69	189.203	Enhanced
chr17	67598968	67600372	26.2944	6.59156	32.275	21.7203	52.5698	58.155	55.3624	Enhanced
chr11	23351294	23351897	26.2135	30.666	65.6921	40.8572	100.052	108.222	104.137	Enhanced
chrX	21604289	21605341	30.0721	21.9875	37.681	29.9135	85.0218	67.2492	76.1355	Enhanced
chr12	92473355	92474812	79.6354	76.2234	120.519	92.126	147.371	321.302	234.336	Enhanced
chr7	46686361	46687392	30.6841	35.8959	21.9701	29.5167	86.7519	63.3394	75.0456	Enhanced
chr3	106069172	106070009	107.065	99.4634	108.225	104.918	277.772	253.509	265.64	Enhanced
chr16	53653983	53654677	106.313	53.3016	48.9349	69.5163	186.785	164.591	175.688	Enhanced
chr12	95158522	95159177	40.226	21.1764	77.7662	46.3895	126.24	107.947	117.094	Enhanced
chr2	26958610	26960099	7.0841	3.10777	11.4127	7.20151	18.0258	18.2792	18.1525	Enhanced
chr11	13715949	13717383	73.5562	119.395	110.601	101.184	247.995	261.92	254.958	Enhanced
chr14	116363353	116364292	44.9162	29.5568	54.2709	42.9147	111.91	104.308	108.109	Enhanced
chr6	24018743	24019570	38.2439	39.1474	47.9203	41.7705	91.9067	118.417	105.162	Enhanced
chr17	30351586	30354286	23.4476	10.2864	8.39436	14.0428	32.3176	38.3179	35.3177	Enhanced
chr15	67968002	67969343	23.5961	44.8565	59.1327	42.5284	71.7157	142.065	106.89	Enhanced
chr9	92914060	92916387	58.9429	47.7379	48.6967	51.7925	161.519	98.274	129.897	Enhanced
chr14	58177998	58178803	78.5755	22.9805	56.261	52.6057	33.323	229.782	131.553	Enhanced
chr14	124191977	124192926	44.4434	73.1143	107.399	74.9856	162.564	212.154	187.359	Enhanced
chr12	72185331	72185788	69.1396	30.3313	24.7524	41.4077	87.9641	118.934	103.449	Enhanced
chrX	95103201	95103915	66.4321	38.858	63.4214	56.2372	128.344	152.369	140.357	Enhanced
chr5	145060874	145062421	3.40934	2.99133	43.9402	16.7803	20.2421	63.3394	41.7907	Enhanced
chr19	55069456	55070098	57.4551	36.0076	44.0769	45.8465	100.945	127.073	114.009	Enhanced
chr5	151213999	151215333	35.5797	24.2802	16.9836	25.6145	33.5311	93.8467	63.6889	Enhanced
chr3	4190075	4190606	49.602	104.449	53.2734	69.1082	138.836	204.781	171.809	Enhanced
chr7	99935472	99936930	61.4943	57.1284	50.5057	56.3761	171.815	108.272	140.043	Enhanced
chr2	98636922	98637986	14.8666	30.4357	63.8681	36.3901	63.0478	117.639	90.3433	Enhanced
chr10	122933648	122934288	49.4009	79.4638	61.9002	63.5883	153.636	161.461	157.549	Enhanced
chr2	156704269	156705629	19.3889	3.40233	4.1648	8.98534	16.4452	28.0164	22.2308	Enhanced
chr8	82932311	82933175	54.912	42.8261	52.4235	50.0539	121.613	125.947	123.78	Enhanced
chr14	95614081	95614676	79.6962	139.85	114.127	111.224	394.313	155.373	274.843	Enhanced
chr16	52281101	52282144	70.7732	66.5312	108.588	81.9641	274.415	130.44	202.428	Enhanced
chr11	3014966	3016029	9.92041	8.70408	5.32734	7.98395	18.9321	20.4781	19.7051	Enhanced
chr8	87276445	87278118	15.7636	27.6617	13.5443	18.9899	25.4037	68.3339	46.8688	Enhanced
chrX	105697157	105697789	58.3627	51.207	53.7279	54.4325	130.827	137.686	134.256	Enhanced
chr5	78628206	78628603	79.5627	58.173	71.2097	69.6485	151.838	191.61	171.724	Enhanced
chr4	16709835	16710861	41.1113	54.106	44.1542	46.4571	143.837	84.8637	114.351	Enhanced
chr17	88719420	88720105	0	13.5002	41.3141	18.2714	26.1014	63.524	44.8127	Enhanced
chrX	56928682	56929815	27.9241	32.6672	54.9834	38.5249	92.7648	96.0703	94.4176	Enhanced
chr17	52233990	52235727	72.879	71.9364	88.0575	77.6243	176.429	203.721	190.075	Enhanced
chr14	110315971	110317108	37.1013	28.4833	19.9237	28.5028	62.937	76.5861	69.7616	Enhanced
chr3	77406232	77407067	31.5649	44.3117	20.3408	32.0725	72.2863	84.7051	78.4957	Enhanced
chr15	37471415	37473085	25.2671	66.5073	44.098	45.2908	120.549	101.055	110.802	Enhanced
chr16	50030540	50030912	127.343	136.558	60.786	108.229	222.02	306.678	264.349	Enhanced
chrX	39129652	39130228	64.027	72.2273	39.2949	58.5164	143.524	141.608	142.566	Enhanced
chr4	54688897	54689739	68.8662	54.9297	47.0677	56.9545	180.543	96.925	138.734	Enhanced
chrX	97371623	97373152	113.832	57.5038	77.8001	83.0453	212.117	192.254	202.185	Enhanced
chr6	107279556	107280323	48.1036	36.1764	44.2835	42.8545	102.001	106.39	104.196	Enhanced
chr7	110249155	110250752	39.632	40.5682	35.4712	38.5571	102.246	85.2188	93.7322	Enhanced
chrX	9295539	9296036	63.5862	65.0884	45.5284	58.0677	161.797	120.319	141.058	Enhanced
chr13	11347434	11348467	76.5618	103.001	49.3372	76.3	186.156	184.383	185.269	Enhanced
chr6	22594768	22596387	146.602	177.219	164.45	162.757	464.219	326.159	395.189	Enhanced
chr1	100097721	100098139	125.958	55.2574	13.5281	64.9147	106.835	208.007	157.421	Enhanced
chr13	12201348	12202253	17.4757	35.7771	25.0256	26.0928	54.3492	72.1482	63.2487	Enhanced
chr9	54204806	54205786	96.8378	84.9646	109.783	97.1953	260.096	211.002	235.549	Enhanced
chr14	37409397	37410645	42.2551	48.1965	45.3826	45.2781	145.151	74.1411	109.646	Enhanced
chr4	19596621	19597672	35.1175	39.6152	43.1049	39.2792	102.123	88.0249	95.074	Enhanced
chr15	95558921	95560333	63.4962	72.0967	52.1499	62.5809	159.984	142.637	151.311	Enhanced
chr13	113169932	113171154	4.31534	18.9312	18.539	13.9285	18.3009	48.9935	33.6472	Enhanced
chrY	816702	817627	56.9941	65.008	61.2127	61.0716	159.526	135.297	147.412	Enhanced
chr13	64749531	64750762	51.4058	26.3101	36.8071	38.1743	109.003	75.1641	92.0836	Enhanced
chr15	89490092	89490974	83.6775	57.6855	51.3549	64.2393	179.968	129.548	154.758	Enhanced
chr3	10810120	10810936	96.897	79.3489	131.821	102.689	301.349	193.352	247.35	Enhanced
chr2	125743697	125744263	65.1563	73.5012	29.991	56.2161	59.2116	211.355	135.283	Enhanced
chr1	93825257	93826207	22.1983	9.73832	17.881	16.6059	28.2422	51.5507	39.8965	Enhanced
chr6	111412694	111413736	60.7209	93.233	130.43	94.7948	236.052	219.35	227.701	Enhanced
chr7	110350062	110350611	47.9787	58.9346	30.918	45.9437	101.736	118.848	110.292	Enhanced
chr8	44877057	44877635	109.382	39.9877	29.3694	59.5795	135.297	150.527	142.912	Enhanced
chrX	79227538	79228244	67.1838	45.8473	56.1217	56.3842	139.294	130.979	135.136	Enhanced
chr3	18752642	18753856	52.125	45.7341	41.9873	46.6155	106.844	116.565	111.705	Enhanced
chr8	60574077	60575638	131.773	148.226	163.299	147.766	401.213	306.884	354.049	Enhanced
chr8	128328692	128330179	35.4681	28.0075	30.4747	31.3168	76.7124	73.2149	74.9637	Enhanced
chr8	28429761	28430826	19.8036	17.3755	21.2694	19.4828	41.9925	51.0993	46.5459	Enhanced
chr3	151286612	151287953	74.7209	65.5595	76.0278	72.1027	161.777	182.655	172.216	Enhanced
chr5	67775517	67776684	81.3338	63.4325	97.0598	80.6087	203.124	181.884	192.504	Enhanced
chr16	78350459	78352182	33.6741	48.347	62.4696	48.1636	119.44	110.587	115.013	Enhanced
chr3	149747596	149749345	93.4899	47.6287	61.5415	67.5534	185.451	136.958	161.204	Enhanced
chr12	15878538	15879192	40.2875	70.6958	69.231	60.0714	136.684	149.694	143.189	Enhanced
chr14	7387883	7390085	91.0354	71.4659	61.7517	74.751	175.764	180.501	178.133	Enhanced
chr3	57990613	57991621	41.8447	68.839	61.7951	57.4929	144.185	129.566	136.876	Enhanced
chr14	19353395	19354391	37.0548	27.867	34.1121	33.0113	69.5929	87.4172	78.5051	Enhanced
chr1	70681459	70682096	115.811	145.159	124.383	128.451	371.864	239.061	305.463	Enhanced
chrX	47564865	47565517	56.5752	42.5474	86.8039	61.9755	102.827	191.861	147.344	Enhanced
chr19	40403167	40404615	3.64228	44.7398	0	16.1274	27.8037	48.8706	38.3371	Enhanced
chr4	100328519	100329649	60.6627	61.4134	115.27	79.1155	221.643	154.12	187.882	Enhanced
chr13	57771469	57772176	14.9086	39.2421	80.0606	44.7371	50.5807	161.569	106.075	Enhanced
chr18	77334268	77334811	48.5079	51.0725	10.4197	36.6667	53.4863	120.159	86.8224	Enhanced
chr3	78579497	78581151	41.4559	53.1607	34.2495	42.9554	124.419	78.9924	101.706	Enhanced
chr5	78557226	78558332	42.9078	41.8299	66.5653	50.4343	135.465	103.334	119.399	Enhanced
chr18	85867310	85867771	376.976	170.389	147.228	231.531	445.702	648.475	547.088	Enhanced
chr17	57797530	57798667	13.913	28.4833	19.9237	20.7733	55.0699	43.0797	49.0748	Enhanced
chr16	42850848	42852433	43.2595	37.9555	35.7395	38.9848	94.5519	89.2981	91.925	Enhanced
chr3	3934944	3935771	44.6179	50.3323	47.9203	47.6235	118.938	105.26	112.099	Enhanced
chr13	63323928	63325043	47.2908	29.0448	25.3956	33.9104	52.1444	107.382	79.7631	Enhanced
chr14	13085365	13086568	48.2178	73.0738	61.2025	60.8314	172.884	113.106	142.995	Enhanced
chr4	43092048	43093232	204.871	93.7838	9.56674	102.741	179.434	303.388	241.411	Enhanced
chr19	47489659	47490896	4.26305	11.2211	18.3144	11.2662	30.7345	21.9999	26.3672	Enhanced
chr10	51860117	51860980	61.084	101.83	78.7263	80.5467	212.422	163.92	188.171	Enhanced
chr19	56425547	56426523	27.0095	4.73958	11.6035	14.4509	22.9089	44.6034	33.7561	Enhanced
chr10	107282420	107284265	97.205	105.354	101.329	101.296	269.166	203.606	236.386	Enhanced
chr14	114374071	114374621	105.362	75.6355	82.2982	87.7651	231.538	177.948	204.743	Enhanced
chrX	32680456	32681781	11.9404	10.4764	12.8242	11.747	21.9431	32.8639	27.4035	Enhanced
chr3	41146665	41147337	101.946	61.9245	109.492	91.1206	206.194	218.535	212.364	Enhanced
chr13	110557997	110559098	43.1025	37.8177	20.5746	33.8316	93.4275	64.259	78.8433	Enhanced
chrX	140412915	140413661	42.3908	30.9945	37.9404	37.1086	77.9025	94.7971	86.3498	Enhanced
chr6	45435481	45436367	35.7001	31.3229	70.2945	45.7725	108.503	104.399	106.451	Enhanced
chr8	99763209	99763724	81.8241	98.7138	54.9253	78.4877	216.88	147.792	182.336	Enhanced
chr3	110012278	110012750	44.6314	68.5286	35.9511	49.7037	104.102	126.679	115.39	Enhanced
chr5	27744503	27744804	174.757	0	56.3075	77.0215	140.814	216.445	178.629	Enhanced
chr4	121664822	121665612	86.7377	70.2489	64.4938	73.8268	183.923	158.388	171.156	Enhanced
chr8	127715073	127716447	46.0596	53.883	45.3463	48.4296	89.5279	134.694	112.111	Enhanced
chr10	9300652	9301356	37.4302	98.5228	24.1204	53.3578	107.941	139.077	123.509	Enhanced
chr10	74230569	74231373	32.7805	23.0091	70.4136	42.0677	86.1915	108.267	97.2293	Enhanced
chr5	76125276	76125841	37.2979	8.18122	60.0879	35.189	94.9059	67.368	81.137	Enhanced
chr8	96623384	96623826	35.7403	62.7166	51.181	49.8793	131.362	98.3691	114.865	Enhanced
chr15	46041196	46041902	82.1135	98.2441	104.226	94.8612	243.764	192.616	218.19	Enhanced
chr11	60187295	60187731	72.4621	42.3851	51.8837	55.577	143.409	112.185	127.797	Enhanced
chr15	42708403	42709832	66.4321	80.9541	75.313	74.233	192.516	148.56	170.538	Enhanced
chr2	171036058	171036558	21.0685	18.4853	33.9419	24.4986	58.077	54.3631	56.2201	Enhanced
chr11	38722174	38723125	105.331	116.737	113.128	111.732	260.966	251.761	256.364	Enhanced
chr11	43117054	43117780	43.557	25.4777	46.7809	38.6052	64.6522	112.39	88.5213	Enhanced
chr4	46232102	46232599	63.5862	65.0884	68.2927	65.6558	125.842	175.01	150.426	Enhanced
chr4	34290027	34291424	30.2012	49.6843	32.4366	37.4407	62.439	109.1	85.7693	Enhanced
chr1	51313633	51314266	99.8926	153.379	151.989	135.087	335.377	283.529	309.453	Enhanced
chr7	82100230	82101246	77.8416	27.319	66.8825	57.3477	123.244	139.259	131.252	Enhanced
chr5	135003131	135003764	33.2975	51.1262	26.8216	37.0818	49.4239	120.285	84.8544	Enhanced
chr1	99815694	99816525	57.09	22.2624	47.69	42.3475	147.958	45.8297	96.8937	Enhanced
chr8	28839686	28840665	91.5512	103.952	104.111	99.8714	212.4	244.568	228.484	Enhanced
chr5	12164430	12164994	65.3869	49.1742	60.1942	58.2518	150.534	115.692	133.113	Enhanced
chr1	11719352	11720020	55.2221	89.9812	101.673	82.2923	180.662	195.415	188.038	Enhanced
chrX	62254860	62255774	69.2152	131.579	111.507	104.101	291.088	184.549	237.819	Enhanced
chr8	110178064	110178995	152.894	94.4001	60.8186	102.704	194.521	274.697	234.609	Enhanced
chr11	92455907	92457499	66.2606	98.8321	92.5145	85.8691	193.893	198.328	196.111	Enhanced
chr1	15073592	15074498	69.8257	86.7913	99.9919	85.5363	234.431	156.149	195.29	Enhanced
chr14	115678441	115679435	47.7376	23.2692	34.1807	35.0625	83.2295	76.6438	79.9367	Enhanced
chr5	50128762	50130537	104.008	117.329	105.323	108.887	281.035	214.698	247.866	Enhanced
chr8	34333865	34334750	47.6538	15.6791	44.7833	36.0388	65.6808	98.3691	82.0249	Enhanced
chr3	26348695	26350167	50.161	44.0109	19.2406	37.8042	94.2079	77.6585	85.9332	Enhanced
chrX	155587935	155588721	26.8242	35.303	64.8216	42.3163	102.383	89.9789	96.1808	Enhanced
chr5	3613389	3613800	64.0492	22.4785	55.032	47.1866	108.65	105.771	107.211	Enhanced
chr3	108419102	108419579	22.0822	29.0622	35.5751	28.9065	51.5066	79.7705	65.6386	Enhanced
chr11	56545861	56546454	53.3097	46.7735	57.2555	52.4462	128.112	110.044	119.078	Enhanced
chr15	68463775	68464377	61.2663	46.0754	47.0008	51.4475	89.0825	144.536	116.809	Enhanced
chr17	36746886	36747748	48.9238	69.7537	78.8175	65.8317	178.952	119.926	149.439	Enhanced
chr18	88472518	88473141	160.698	89.0495	63.5866	104.445	229.559	244.425	236.992	Enhanced
chr4	10064086	10065224	0	4.06547	59.7186	21.2614	29.4758	66.954	48.2149	Enhanced
chr1	102882936	102883506	73.9427	40.5479	49.6348	54.7085	133.273	114.477	123.875	Enhanced
chr4	15505111	15505837	79.8545	82.8025	163.733	108.797	320.182	172.332	246.257	Enhanced
chr7	138630987	138632594	72.2068	71.9927	98.7016	80.967	186.516	179.54	183.028	Enhanced
chr13	119310953	119311798	37.4302	71.1554	26.8004	45.1287	113.762	90.1426	101.952	Enhanced
chr13	97342014	97342819	26.1918	22.9805	28.1305	25.7676	55.5384	60.8247	58.1815	Enhanced
chr14	42914659	42915413	69.9027	85.8649	97.5997	84.4558	121.545	259.733	190.639	Enhanced
chr6	131880724	131881846	131.589	127.825	131.234	130.216	354.763	232.827	293.795	Enhanced
chr5	39134192	39134839	24.4336	7.14595	26.2421	19.2739	44.9021	42.0308	43.4664	Enhanced
chr1	80690033	80690894	55.1032	85.9503	72.3332	71.1289	181.756	139.023	160.39	Enhanced
chr16	63727425	63728131	22.3946	45.8473	48.1043	38.7821	82.31	92.4558	87.3829	Enhanced
chr13	89296686	89297743	74.825	52.5207	69.6482	65.6646	156.547	139.011	147.779	Enhanced
chr16	62832958	62833631	54.8125	54.9623	50.4596	53.4114	102.944	137.392	120.168	Enhanced
chr10	59299240	59300145	52.4271	81.7761	31.282	55.1617	103.758	144.296	124.027	Enhanced
chr11	58487124	58488662	130.313	93.2734	88.3944	103.993	269.049	198.208	233.629	Enhanced
chr3	49279784	49280940	114.038	80.0445	83.2852	92.4557	245.679	169.489	207.584	Enhanced
chrX	65436043	65436485	71.4807	52.2638	76.7714	66.8386	176.833	122.961	149.897	Enhanced
chr11	11047137	11048453	24.044	17.58	21.5197	21.0479	32.2899	62.0409	47.1654	Enhanced
chrX	61742403	61743234	88.8067	72.3527	81.7542	80.9712	153.338	209.507	181.423	Enhanced
chr5	126848981	126849790	78.1875	51.4508	76.9768	68.8717	174.082	134.498	154.29	Enhanced
chr5	133162620	133163480	36.7781	32.2688	39.5003	36.1824	98.7823	63.2658	81.024	Enhanced
chr7	148953610	148954299	91.7853	80.5317	32.8597	68.3922	116.776	189.467	153.121	Enhanced
chr1	105013510	105014602	67.6004	84.7314	140.022	97.4512	231.396	204.332	217.864	Enhanced
chr4	141813893	141815954	17.9164	13.474	13.7446	15.045	24.9654	42.2672	33.6163	Enhanced
chr6	58380685	58381616	101.929	74.5264	91.2279	89.2278	223.339	175.339	199.339	Enhanced
chr6	142845508	142846256	28.1851	24.7294	52.9747	35.2964	77.6945	79.9987	78.8466	Enhanced
chr10	24811786	24812672	23.8	0	31.952	18.584	27.7567	55.2702	41.5134	Enhanced
chr14	36505677	36505965	54.7854	128.182	58.8404	80.6026	209.105	150.787	179.946	Enhanced
chr16	29516250	29517899	140.738	92.6115	109.931	114.426	286.218	224.49	255.354	Enhanced
chr16	76641524	76642748	81.8575	56.7009	115.679	84.746	173.575	204.547	189.061	Enhanced
chrX	135203506	135205518	99.6279	117.317	123.897	113.614	271.297	235.422	253.36	Enhanced
chr3	32066893	32067436	58.2095	102.145	52.0983	70.8176	185.145	130.172	157.658	Enhanced
chr3	9463214	9464020	32.6992	34.4281	21.0717	29.3997	36.0552	94.4989	65.2771	Enhanced
chr6	115638912	115639405	32.0506	28.1209	34.4228	31.5314	40.7769	99.2402	70.0086	Enhanced
chrX	78927889	78928949	69.6392	74.1939	96.1633	79.9988	149.776	205.36	177.568	Enhanced
chr10	29678953	29679544	71.3197	46.9315	114.898	77.7163	170.133	174.825	172.479	Enhanced
chr16	27735697	27736751	55.0277	74.6159	53.7279	61.1238	142.141	129.08	135.611	Enhanced
chr5	9407311	9408274	43.798	62.4455	29.3999	45.2144	104.48	96.0603	100.27	Enhanced
chr9	115000024	115000929	69.9027	81.7761	68.8203	73.4997	37.0563	288.593	162.824	Enhanced
chr14	120901200	120902372	107.983	47.3716	62.8199	72.7248	122.118	199.684	160.901	Enhanced
chr12	34684757	34685345	62.7226	94.341	48.1179	68.3939	182.4	120.227	151.313	Enhanced
chr2	168235707	168236461	34.9514	36.7993	37.5384	36.4297	38.5385	122.652	80.5952	Enhanced
chrX	77830124	77830688	65.3869	65.5656	30.0971	53.6832	150.534	86.7693	118.652	Enhanced
chr17	90215466	90216517	65.2182	83.632	134.703	94.5177	246.797	170.872	208.835	Enhanced
chrX	23551321	23553120	93.825	69.4586	72.4282	78.5706	192.734	154.337	173.535	Enhanced
chr3	16478312	16479099	60.2778	99.8981	57.5461	72.574	195.984	124.428	160.206	Enhanced
chr9	111707834	111708850	62.2732	68.2975	61.309	63.9599	143.051	139.259	141.155	Enhanced
chr12	40265344	40265845	63.0796	55.3455	79.0399	65.8217	138.215	151.914	145.064	Enhanced
chr1	66627539	66628158	42.5618	104.561	100.566	82.5632	205.77	158.144	181.957	Enhanced
chr14	93448186	93449309	65.7359	45.317	60.5156	57.1895	135.407	116.31	125.859	Enhanced
chr2	169770071	169770687	68.4299	52.5349	36.7474	52.5707	134.219	97.1135	115.666	Enhanced
chr1	44749415	44750846	92.1379	84.0746	94.9993	90.4039	226.633	171.176	198.904	Enhanced
chr9	118523850	118524803	55.3214	14.5615	23.7664	31.2164	51.6146	85.6476	68.6311	Enhanced
chr7	81751263	81752443	62.5633	50.9716	57.5948	57.0432	130.767	119.921	125.344	Enhanced
chr18	46188790	46189767	86.342	85.2253	92.7328	88.1	180.795	206.08	193.437	Enhanced
chrX	94245062	94246088	61.6669	54.106	115.905	77.2259	185.245	153.815	169.53	Enhanced
chr11	79604158	79605834	62.9417	80.0755	67.6004	70.2058	152.149	155.912	154.031	Enhanced
chr9	33714949	33716218	54.0233	72.9224	35.7058	54.2171	130.415	107.228	118.821	Enhanced
chr13	46671322	46672253	50.9645	74.5264	42.573	56.0213	122.476	122.737	122.607	Enhanced
chr16	15315491	15316269	54.1993	41.6098	58.211	51.34	140.785	83.9105	112.348	Enhanced
chr6	135236908	135237821	46.1939	20.2651	49.6131	38.6907	85.7078	83.4361	84.572	Enhanced
chr5	46849711	46851579	76.2422	84.2373	142.541	101.007	243.1	198.186	220.643	Enhanced
chr12	67265880	67266584	82.3464	19.7046	48.2408	50.0973	95.2425	123.624	109.433	Enhanced
chr6	92277335	92278519	97.9818	78.1531	76.5339	84.223	224.764	142.5	183.632	Enhanced
chr11	119489637	119490383	56.5211	61.9889	22.7642	47.0914	95.88	109.381	102.631	Enhanced
chr5	71645117	71646133	41.5155	45.5317	61.309	49.452	118.842	96.4104	107.626	Enhanced
chr17	40678172	40679200	51.2892	54.0009	71.6111	58.967	134.857	121.754	128.306	Enhanced
chr13	69038382	69038768	68.1868	23.9306	73.2337	55.117	127.236	112.603	119.92	Enhanced
chrX	11512891	11514063	31.495	27.6334	48.323	35.8171	62.9672	92.8762	77.9217	Enhanced
chr7	20741787	20742856	64.1211	43.2764	26.4873	44.6283	92.038	101.817	96.9273	Enhanced
chr13	40721429	40722472	55.6075	75.402	70.5822	67.1972	145.783	146.093	145.938	Enhanced
chr5	37976049	37977266	25.9983	57.0268	32.5764	38.5338	104.743	62.6113	83.6773	Enhanced
chr8	16901246	16902220	59.5428	28.4958	29.0682	39.0356	68.8676	100.563	84.7155	Enhanced
chr3	61962971	61963368	106.084	116.346	128.177	116.869	219.321	287.414	253.368	Enhanced
chr1	148292403	148293212	45.6094	80.0346	55.9831	60.5424	154.74	107.599	131.169	Enhanced
chr9	102373043	102374104	44.7259	113.366	69.3859	75.826	164.387	164.134	164.261	Enhanced
chr1	162351472	162352890	130.175	146.847	135.815	137.612	296.534	299.423	297.978	Enhanced
chrX	59324317	59325706	87.3281	66.6269	85.6361	79.8637	177.124	168.51	172.817	Enhanced
chr8	110867637	110868947	80.5135	81.2381	69.1782	76.9766	179.261	153.734	166.498	Enhanced
chr2	151168506	151169108	52.514	61.4338	75.2012	63.0497	118.777	153.569	136.173	Enhanced
chr11	40062129	40062819	30.5508	67.0126	65.6242	54.3959	116.607	118.246	117.426	Enhanced
chr8	53685836	53686567	50.4694	50.6074	54.205	51.7606	119.248	104.181	111.715	Enhanced
chr11	106445428	106446432	68.2682	87.5432	62.041	72.6175	167.03	146.342	156.686	Enhanced
chr10	56426488	56427962	82.2957	119.296	119.13	106.907	250.375	210.501	230.438	Enhanced
chrX	22082928	22084479	112.218	83.5413	153.394	116.385	308.618	193.038	250.828	Enhanced
chr1	187282098	187282715	34.1596	29.9713	27.516	30.549	43.4602	88.1422	65.8012	Enhanced
chr15	88671047	88671438	107.707	118.127	14.4599	80.098	205.549	138.959	172.254	Enhanced
chr17	14150669	14151736	4.94163	13.0072	31.8443	16.5977	35.6267	35.7025	35.6646	Enhanced
chr3	76993958	76994505	38.523	25.3499	41.3744	35.0824	61.2645	89.4611	75.3628	Enhanced
chrX	123558889	123559471	54.3155	31.7707	48.6131	44.8998	80.6212	112.12	96.3708	Enhanced
chr2	142868387	142869174	60.2778	70.5163	43.1596	57.9846	144.858	103.69	124.274	Enhanced
chr10	92695741	92696593	43.3102	108.571	199.354	117.078	233.528	268.208	250.868	Enhanced
chr1	14354490	14355200	37.1143	32.5638	23.9168	31.1983	72.403	61.2904	66.8467	Enhanced
chr8	88443536	88444416	83.8674	52.5604	45.0375	60.4885	160.053	98.9273	129.49	Enhanced
chr14	74454909	74455976	103.774	91.0506	106.148	100.324	230.526	198.914	214.72	Enhanced
chr12	15385329	15386157	63.6629	55.8573	54.7	58.0734	143.093	105.133	124.113	Enhanced
chr14	55249876	55250765	11.8599	41.6231	6.36887	19.9506	30.178	55.0839	42.6309	Enhanced
chr13	8754330	8755084	27.9611	12.2664	0	13.4092	35.574	21.6445	28.6092	Enhanced
chr16	54523427	54524778	89.7826	37.6748	83.8505	70.436	175.48	124.899	150.189	Enhanced
chr1	36858479	36860273	70.5648	46.4347	28.4204	48.4733	54.8639	151.732	103.298	Enhanced
chrX	41740201	41740984	60.5854	70.8761	86.7596	72.7403	157.016	152.855	154.936	Enhanced
chr8	82485583	82486334	28.0726	86.2075	30.1505	48.1435	139.887	65.1924	102.54	Enhanced
chr2	60469512	60470614	38.2786	16.7926	20.5559	25.209	62.9049	44.4467	53.6758	Enhanced
chr7	120572736	120574402	47.4894	50.0002	64.6056	54.0317	122.181	107.833	115.007	Enhanced
chrX	148873380	148874825	102.195	73.6536	62.7197	79.5229	187.29	150.683	168.987	Enhanced
chrX	47303588	47304266	93.2723	68.1969	58.436	73.3017	191.186	120.335	155.761	Enhanced
chr16	75736996	75737900	104.97	71.6332	93.9496	90.1842	190.432	192.608	191.52	Enhanced
chr1	18068063	18069252	39.9151	35.0211	42.8694	39.2685	75.2335	91.5494	83.3915	Enhanced
chr7	49463302	49464079	27.1345	53.567	36.4286	39.0434	74.7984	91.0198	82.9091	Enhanced
chr9	14834320	14834767	94.2439	124.033	101.219	106.499	269.783	182.383	226.083	Enhanced
chr13	14112855	14113756	93.617	30.802	18.8524	47.7571	81.8853	120.78	101.333	Enhanced
chr5	43145242	43146247	36.7233	32.2207	67.6138	45.5193	95.6685	97.4646	96.5665	Enhanced
chr8	101368333	101369752	133.8	143.483	95.8021	124.361	282.139	245.507	263.823	Enhanced
chr4	108315004	108315630	33.6693	125.55	0	53.073	103.521	121.628	112.574	Enhanced
chr15	46700047	46700997	94.343	77.9066	89.4052	87.2183	197.696	171.836	184.766	Enhanced
chr12	14797700	14798916	69.3858	53.2687	41.9183	54.8576	115.864	116.374	116.119	Enhanced
chr8	58028369	58029585	56.376	34.2442	4.65759	31.7592	62.5298	71.6146	67.0722	Enhanced
chrX	97303083	97304667	73.2546	87.6449	103.71	88.2032	210.405	161.525	185.965	Enhanced
chr7	17832685	17834027	110.033	89.6462	160.384	120.021	266.651	239.303	252.977	Enhanced
chr7	3717202	3718120	51.6854	35.271	30.8395	39.2653	70.6287	94.8368	82.7327	Enhanced
chr1	145277097	145277623	50.0727	52.72	53.7789	52.1905	106.176	113.698	109.937	Enhanced
chr9	11796077	11796978	46.8085	20.5347	18.8524	28.7319	54.5902	66.4291	60.5097	Enhanced
chr4	104519174	104520755	96.7459	93.6652	89.5748	93.3286	227.781	165.275	196.528	Enhanced
chr14	93614272	93615807	137.439	126.617	92.2573	118.771	319.118	180.864	249.991	Enhanced
chr16	27077926	27079344	133.894	150.11	139.81	141.271	302.843	291.745	297.294	Enhanced
chr18	52194397	52195054	24.0623	14.0747	43.0721	27.0697	47.6212	66.2272	56.9242	Enhanced
chr14	42055993	42056928	39.4697	24.736	24.2235	29.4764	59.7809	64.0161	61.8985	Enhanced
chr11	48348843	48349648	65.4796	57.4513	63.2936	62.0748	138.846	121.649	130.248	Enhanced
chr17	40263296	40264049	62.9959	79.8375	67.6587	70.164	142.485	151.712	147.098	Enhanced
chrX	147173546	147174577	66.4821	71.7918	87.8805	75.3848	173.504	142.514	158.009	Enhanced
chr13	77715730	77716312	63.3681	63.5413	97.2263	74.7119	172.76	140.151	156.455	Enhanced
chr1	69746097	69747054	33.0542	67.6702	53.2512	51.3252	84.1076	130.778	107.443	Enhanced
chr18	28787353	28789294	108.706	147.835	143.021	133.187	313.486	244.029	278.758	Enhanced
chr4	85644790	85645776	69.5132	103.214	80.4013	84.3763	165.54	187.644	176.592	Enhanced
chr7	58724271	58725631	93.0667	112.277	129.109	111.484	258.19	208.122	233.156	Enhanced
chr8	68360131	68360944	129.672	85.33	62.6715	92.5579	206.222	180.681	193.451	Enhanced
chr6	26910232	26911801	43.7003	44.2411	50.5453	46.1623	102.643	90.2082	96.4258	Enhanced
chr3	151977506	151978204	60.4024	52.9965	81.0914	64.8301	153.696	116.892	135.294	Enhanced
chr4	49479158	49480367	39.2553	19.1346	9.36908	22.5863	22.197	72.0289	47.113	Enhanced
chr12	12099320	12099779	114.732	90.5982	98.579	101.303	209.223	213.151	211.187	Enhanced
chr2	139347866	139348669	65.6425	40.3159	112.802	72.9201	161.462	142.277	151.87	Enhanced
chr10	65125791	65126374	27.1113	39.6453	19.412	28.7228	72.8181	46.6369	59.7275	Enhanced
chr4	25767696	25768333	49.6331	79.8375	35.5379	55.0028	126.293	102.455	114.374	Enhanced
chr5	91846005	91847187	138.299	156.571	191.658	162.176	342.446	331.528	336.987	Enhanced
chr7	142036235	142037694	39.7632	66.6041	66.0007	57.456	52.1224	186.547	119.335	Enhanced
chr2	80672112	80672976	61.0134	26.7663	32.7647	40.1815	72.4503	94.4599	83.4551	Enhanced
chr3	66965125	66966364	93.6359	115.764	118.851	109.417	194.94	259.181	227.06	Enhanced
chr1	178212041	178213470	70.1227	58.2869	99.096	75.8352	165.908	148.56	157.234	Enhanced
chr16	35403920	35405503	39.9823	17.54	14.3139	23.9454	33.9121	65.3387	49.6254	Enhanced
chr13	107321890	107323439	132.793	134.436	175.534	147.588	298.908	312.774	305.841	Enhanced
chr2	76551402	76553057	15.935	22.3699	17.1144	18.4731	33.7892	42.7617	38.2755	Enhanced
chr3	20521898	20523407	66.4076	52.1323	67.569	62.0363	112.651	144.296	128.474	Enhanced
chr17	54251540	54253218	78.5833	104.802	114.784	99.3895	219.954	191.414	205.684	Enhanced
chr13	43368664	43369570	5.81881	25.5269	24.998	18.7812	29.6123	48.0457	38.829	Enhanced
chr11	40050082	40050773	83.8934	80.299	98.2941	87.4955	164.954	196.791	180.873	Enhanced
chr5	51592506	51593438	0	24.8155	6.07534	10.2969	19.1914	23.3534	21.2724	Enhanced
chr10	71286956	71287690	71.8049	56.7009	77.1196	68.5418	149.213	133.4	141.307	Enhanced
chr1	119993405	119994527	98.6917	136.072	166.566	133.777	275.041	276.482	275.762	Enhanced
chr18	42717382	42718723	55.0575	55.208	59.1327	56.4661	106.74	125.829	116.284	Enhanced
chr5	127757851	127758527	85.7522	102.598	58.6086	82.3195	161.997	177.013	169.505	Enhanced
chr2	86682722	86683947	55.9621	71.7625	60.1042	62.6096	124.141	133.292	128.717	Enhanced
chr5	20861693	20862224	119.045	34.8163	31.9641	61.9418	100.971	153.586	127.279	Enhanced
chr6	12570934	12571794	61.2968	59.1595	59.2504	59.9022	163.771	82.2456	123.008	Enhanced
chr5	18329149	18330489	55.0986	75.9676	54.9499	62.0054	128.517	125.923	127.22	Enhanced
chr3	137331285	137333373	116.215	124.132	143.81	128.052	253.927	271.186	262.556	Enhanced
chr6	49287532	49288744	43.5091	41.992	28.0377	37.8463	60.8908	94.3041	77.5975	Enhanced
chr5	125645962	125647354	53.0418	66.4835	56.9678	58.831	69.0901	172.058	120.574	Enhanced
chr1	30366783	30368412	55.0431	71.0211	48.6847	58.2496	155.163	83.5458	119.355	Enhanced
chr1	102650652	102652353	77.5214	73.458	93.2504	81.4099	173.585	160.023	166.804	Enhanced
chr4	54668299	54669465	40.7017	39.6793	19.4286	33.2699	70.9626	65.3476	68.1551	Enhanced
chr5	30670690	30670910	286.57	146.67	282.132	238.457	384.849	591.55	488.199	Enhanced
chr10	105972409	105973339	62.3569	49.7376	48.7071	53.6005	108.184	111.167	109.675	Enhanced
chr3	140433968	140436866	112.872	129.381	154.465	132.239	292.61	248.026	270.318	Enhanced
chr16	97201766	97202369	96.1163	68.9986	28.1538	64.4229	137.108	126.259	131.684	Enhanced
chr1	106864836	106866183	121.37	82.4434	75.6894	93.1678	239.095	141.433	190.264	Enhanced
chr8	124074589	124076491	19.4133	14.5998	20.8503	18.2878	31.7558	42.9363	37.3461	Enhanced
chr1	164199916	164200753	88.1709	77.3604	27.0563	64.1959	125.531	136.505	131.018	Enhanced
chr5	137466150	137467208	24.9181	30.6081	16.0575	23.8612	25.362	72.0119	48.687	Enhanced
chrX	29809397	29810143	120.107	80.5856	83.4688	94.7206	203.745	182.302	193.024	Enhanced
chr2	133301572	133302379	19.5953	34.3854	7.01521	20.332	22.1604	60.6741	41.4172	Enhanced
chr12	108123720	108124413	60.8376	60.0507	24.5027	48.4636	103.202	94.1877	98.6949	Enhanced
chr6	23811773	23812183	102.728	67.5996	55.1659	75.1645	147.035	159.042	153.038	Enhanced
chr16	47557669	47558814	59.8687	36.3658	49.4615	48.5653	140.62	57.0386	98.8292	Enhanced
chrX	159106560	159107837	111.5	72.4659	141.929	108.632	271.456	170.491	220.973	Enhanced
chr1	83459050	83459970	114.607	115.639	73.854	101.367	199.275	212.919	206.097	Enhanced
chr7	57402955	57405172	90.4197	158.667	140.557	129.881	282.55	245.59	264.07	Enhanced
chr10	53867811	53868825	62.396	59.3078	83.7679	68.4905	138.923	139.534	139.228	Enhanced
chrX	42606205	42607101	88.2551	92.9212	63.1917	81.456	209.597	121.453	165.525	Enhanced
chr1	103831021	103831850	76.3035	111.58	95.6097	94.4978	226.516	157.509	192.013	Enhanced
chr6	53056398	53056920	100.911	44.2693	75.8662	73.6823	132.666	166.644	149.655	Enhanced
chr14	107324934	107325871	56.265	83.923	54.3866	64.8582	164.644	98.723	131.683	Enhanced
chr15	59895899	59896984	63.1764	55.4304	62.6331	60.4133	129.84	115.364	122.602	Enhanced
chr2	112974045	112975138	38.5935	42.327	72.5376	51.1527	122.753	84.6455	103.699	Enhanced
chr8	16920244	16920912	55.2221	69.2163	59.3095	61.2493	150.551	97.7074	124.129	Enhanced
chr12	36487241	36488055	25.9026	90.907	55.6397	57.4831	112.596	120.306	116.451	Enhanced
chr13	85811859	85812546	69.0391	53.8439	65.9104	62.9311	120.368	134.596	127.482	Enhanced
chr6	54973994	54975042	35.2179	35.3142	59.4387	43.3236	76.8114	98.6621	87.7367	Enhanced
chr8	103904040	103904848	19.571	45.7906	63.0589	42.8068	85.7653	87.532	86.6487	Enhanced
chr7	57625952	57627607	101.984	109.053	95.8407	102.293	259.501	154.6	207.051	Enhanced
chr15	42769294	42770067	61.3681	65.8092	51.2636	59.4803	156.153	84.4525	120.303	Enhanced
chr16	89962851	89965364	186.838	187.875	148.81	174.508	292.016	413.848	352.932	Enhanced
chr5	124457544	124458758	26.0625	19.0559	23.3263	22.8149	29.4742	62.7659	46.1201	Enhanced
chr19	52562401	52562735	78.771	124.403	50.7608	84.6451	146.986	195.123	171.055	Enhanced
chr2	21923257	21928953	186.205	174.754	201.977	187.645	381.48	375.767	378.623	Enhanced
chr9	20125883	20126972	48.4189	25.4894	36.4019	36.77	88.2959	59.969	74.1325	Enhanced
chr15	3168969	3169549	54.5025	7.97	19.5122	27.3282	53.9325	56.2532	55.0929	Enhanced
chr1	124668602	124670299	105.677	128.173	140.205	124.685	271.536	230.976	251.256	Enhanced
chr16	81035420	81037448	70.23	63.9014	41.9046	58.6787	129.063	107.387	118.225	Enhanced
chr3	104752825	104754400	30.1389	17.6291	10.7899	19.5193	19.8825	58.7577	39.3201	Enhanced
chr4	20101704	20102387	100.306	101.548	41.4349	81.0963	183.244	143.347	163.296	Enhanced
chr11	10757294	10757654	58.4782	76.9624	62.8066	66.0824	130.2	135.802	133.001	Enhanced
chr6	79472669	79473370	75.1803	98.9439	96.8939	90.3393	184.922	178.469	181.696	Enhanced
chr7	14182060	14183058	58.1123	83.4337	136.175	92.5738	208.361	163.579	185.97	Enhanced
chr1	5810081	5810959	48.0333	57.948	38.6914	48.2242	106.945	86.7584	96.8515	Enhanced
chr4	11975713	11976376	174.862	132.501	128.049	145.137	262.921	319.94	291.431	Enhanced
chr4	155510329	155513477	204.469	204.398	243.004	217.29	395.185	477.429	436.307	Enhanced
chr1	64845035	64846773	57.6627	23.965	29.3356	36.9878	1.28706	147.221	74.2542	Enhanced
chr3	6478112	6478818	67.1838	65.4961	64.1391	65.6063	170.951	92.4558	131.704	Enhanced
chr11	11511552	11512550	73.9612	74.1633	119.153	89.0926	161.312	196.295	178.803	Enhanced
chr12	69850578	69851412	56.8849	38.8192	47.5186	47.7409	80.4143	110.901	95.6576	Enhanced
chrX	52063514	52064416	40.9121	25.6399	31.3859	32.646	64.4442	66.3555	65.3999	Enhanced
chr11	105927839	105928317	44.0723	125.673	130.17	99.9717	172.888	227.44	200.164	Enhanced
chr3	22628355	22631174	164.693	162.563	146.732	157.996	325.412	307.129	316.27	Enhanced
chr7	31479242	31481091	79.8781	77.5934	70.4707	75.9807	174.216	129.555	151.886	Enhanced
chr3	78621208	78622489	78.218	133.644	159.172	123.678	247.913	246.441	247.177	Enhanced
chrX	127339997	127340684	53.6971	67.3048	65.9104	62.3041	130.128	118.761	124.445	Enhanced
chr6	79959238	79960080	81.3874	65.9156	60.5156	69.2729	140.717	135.695	138.206	Enhanced
chrX	26017026	26017608	27.1578	39.7133	19.4453	28.7721	30.7128	84.0904	57.4016	Enhanced
chr14	107564779	107566086	125.082	141.608	108.339	125.01	256.674	241.542	249.108	Enhanced
chr13	47622150	47623832	109.755	123.812	90.9352	108.167	239.379	190.959	215.169	Enhanced
chr8	8315740	8316793	60.0872	39.54	48.401	49.3427	72.1999	124.035	98.1173	Enhanced
chr10	90794929	90795752	96.0739	118.012	110.064	108.05	198.287	231.373	214.83	Enhanced
chr5	37890170	37891294	51.6038	32.9285	35.2694	39.9339	71.6223	87.155	79.3887	Enhanced
chr1	97135002	97135929	187.675	99.7968	103.837	130.436	248.421	270.011	259.216	Enhanced
chr2	110186097	110186835	28.5665	68.926	46.0213	47.8379	109.033	81.0813	95.057	Enhanced
chr15	52465149	52465977	44.5641	33.5144	47.8625	41.9803	94.4957	72.2787	83.3872	Enhanced
chr14	124814132	124815701	80.6776	58.9882	50.5453	63.4037	182.477	69.3909	125.934	Enhanced
chrX	13726466	13727589	112.69	65.9156	121.031	99.879	227.006	169.619	198.312	Enhanced
chr18	67099454	67100489	106.98	138.56	142.254	129.265	276.534	236.606	256.57	Enhanced
chr13	86488786	86489582	52.9752	116.2	85.3444	84.8399	165.688	170.865	168.277	Enhanced
chrX	32409337	32410540	48.2178	46.1519	70.6183	54.996	100.384	117.63	109.007	Enhanced
chr14	88292204	88292689	65.1563	38.1117	58.3158	53.8612	101.318	112.082	106.7	Enhanced
chr16	89312194	89312631	36.1483	52.8604	38.8239	42.6109	81.7607	87.0555	84.4081	Enhanced
chr13	6434904	6436087	49.0323	39.1096	43.0867	43.7428	71.8341	101.215	86.5243	Enhanced
chr2	140564575	140565763	62.1423	46.7341	90.5783	66.4849	139.299	123.696	131.497	Enhanced
chr2	49102940	49104166	283.884	249.077	286.417	273.126	435.965	643.718	539.842	Enhanced
chr2	77850834	77852346	97.6698	100.997	101.153	99.9399	204.145	190.814	197.479	Enhanced
chr13	42189972	42191035	163.687	47.8725	58.6008	90.0533	201.943	153.586	177.764	Enhanced
chr13	28566747	28568144	45.3018	69.558	52.7094	55.8564	115.272	105.203	110.238	Enhanced
chrX	26106322	26108062	90.9418	82.4513	87.9057	87.0996	196.694	147.052	171.873	Enhanced
chr8	104671545	104672418	12.077	26.4907	32.4273	23.665	43.5347	49.8598	46.6973	Enhanced
chr17	41189626	41190544	68.9139	90.6967	104.854	88.1549	199.709	148.182	173.946	Enhanced
chr3	31368876	31370102	73.1216	60.3824	78.5338	70.6792	136.809	142.062	139.436	Enhanced
chr9	94542335	94543039	59.8883	78.8183	64.321	67.6759	158.737	108.171	133.454	Enhanced
chr11	8382856	8383711	18.4965	10.8191	26.4873	18.601	28.7619	44.5448	36.6533	Enhanced
chr14	47303611	47304722	0	16.6567	20.3895	12.3488	24.1532	24.4927	24.323	Enhanced
chr2	13538304	13539426	112.791	111.332	90.8542	104.992	195.319	218.276	206.797	Enhanced
chr13	104786118	104786953	88.3818	116.318	101.704	102.135	232.923	169.41	201.166	Enhanced
chr6	76797128	76798409	119.385	119.196	190.122	142.901	295.051	267.685	281.368	Enhanced
chr4	7629892	7630667	27.2044	47.7379	58.436	44.4594	83.644	91.2544	87.4492	Enhanced
chr18	6668020	6668896	84.2499	63.3602	45.2429	64.2843	109.741	142.857	126.299	Enhanced
chr3	25148954	25149319	115.359	113.867	61.9485	97.0579	232.381	148.83	190.606	Enhanced
chr3	9501376	9503099	128.574	102.066	85.4847	105.375	132.422	281.206	206.814	Enhanced
chr16	89804686	89805992	24.228	21.2574	13.0106	19.4987	22.2621	54.1801	38.2211	Enhanced
chr3	21222611	21223797	97.8167	89.7247	71.6296	86.3903	173.474	165.205	169.34	Enhanced
chr2	21221641	21222412	68.3634	65.9797	80.7658	71.703	168.155	112.895	140.525	Enhanced
chr14	10918932	10919410	99.1627	87.0045	94.6688	93.612	196.251	170.58	183.416	Enhanced
chrX	29273134	29274159	51.4392	99.291	60.7712	70.5005	122.163	153.965	138.064	Enhanced
chr14	15260749	15261625	90.2678	79.2002	96.9491	88.8057	186.304	161.49	173.897	Enhanced
chrX	164932920	164935220	169.729	154.956	93.6093	139.432	233.45	312.485	272.967	Enhanced
chr3	133438844	133439098	103.483	127.114	111.143	113.913	210.654	234.977	222.815	Enhanced
chr4	81350333	81351642	88.6324	77.7653	95.1927	87.1968	191.357	149.694	170.526	Enhanced
chr11	32159652	32160161	41.3934	181.591	0	74.3282	162.379	128.169	145.274	Enhanced
chr5	116436327	116438636	31.9858	28.0641	31.8995	30.6498	34.881	84.8912	59.8861	Enhanced
chr7	71644620	71645566	33.4382	4.88973	53.8697	30.7325	56.7231	63.2725	59.9978	Enhanced
chrX	67325044	67326107	24.801	26.1123	53.2734	34.7289	84.1428	51.1954	67.6691	Enhanced
chr7	12381570	12382924	112.954	105.939	171.513	130.135	294.022	213.063	253.542	Enhanced
chr1	164775302	164776136	69.526	38.8192	33.9419	47.429	80.4143	104.377	92.3958	Enhanced
chr15	29972190	29973851	79.3871	128.163	85.2631	97.6043	196.617	183.539	190.078	Enhanced
chr8	65133457	65134305	37.2979	32.7249	60.0879	43.3702	79.0883	89.824	84.4562	Enhanced
chr10	67687388	67688488	210.915	180.849	195.636	195.8	396.411	366.114	381.263	Enhanced
chr1	68635199	68636268	93.7154	60.5869	10.5949	54.9658	117.139	96.7257	106.933	Enhanced
chrX	21613723	21614997	78.6474	69.0046	71.1315	72.9279	159.746	123.897	141.821	Enhanced
chr3	22520368	22521150	80.8836	23.6555	21.7176	42.0856	80.0377	83.4818	81.7598	Enhanced
chr5	92059990	92060825	82.0688	66.4676	61.0223	69.8529	160.636	110.768	135.702	Enhanced
chr6	63535030	63536268	97.971	104.646	128.097	110.238	238.452	189.047	213.749	Enhanced
chr10	75831269	75832787	27.7954	15.2422	7.46319	16.8336	22.102	43.0324	32.5672	Enhanced
chr15	49080363	49081177	58.2809	73.8619	97.3694	76.5041	162.029	133.673	147.851	Enhanced
chr18	15853612	15854846	55.5543	89.9868	78.0251	74.5221	146.797	141.142	143.969	Enhanced
chr10	75844475	75845407	28.2833	49.631	6.07534	27.9965	26.3882	81.737	54.0626	Enhanced
chr12	59017206	59018026	77.1399	45.1213	20.7124	47.6579	84.5117	99.5223	92.017	Enhanced
chrX	64396513	64397409	141.208	113.57	139.022	131.267	269.482	236.834	253.158	Enhanced
chr12	97244111	97245500	60.75	89.9464	73.4023	74.6996	154.581	133.241	143.911	Enhanced
chr10	111943068	111943651	99.4079	87.2197	67.9419	84.8565	149.469	177.22	163.344	Enhanced
chr2	95639356	95640027	62.8293	117.142	25.3049	68.4255	149.879	113.483	131.681	Enhanced
chr5	115661137	115662244	19.0529	25.0753	15.3474	19.8252	22.2204	54.0786	38.1495	Enhanced
chr6	23429876	23431448	117.43	132.47	82.8803	110.927	212.01	214.702	213.356	Enhanced
chr16	70667643	70668466	70.4542	44.957	68.7899	61.4004	130.38	105.771	118.076	Enhanced
chr12	43453280	43453752	89.2627	39.1592	131.821	86.7475	160.885	172.744	166.815	Enhanced
chrX	51530380	51531457	24.4789	38.6597	47.3234	36.8207	70.5925	70.7427	70.6676	Enhanced
chrX	83827907	83828687	54.0605	41.5032	87.0928	60.8855	128.961	104.619	116.79	Enhanced
chr19	30640658	30641593	56.3852	14.8416	84.7821	52.003	100.432	98.9339	99.683	Enhanced
chr17	28111687	28112709	56.749	13.5794	11.0817	27.1367	24.0666	79.8708	51.9687	Enhanced
chr17	6444372	6447664	32.0538	19.6866	17.2132	22.9845	33.3045	54.5877	43.9461	Enhanced
chr5	96448531	96450402	149.421	175.625	163.508	162.852	322.817	299.712	311.264	Enhanced
chrX	76936620	76937545	22.7977	50.0062	42.8489	38.5509	53.1753	94.1199	73.6476	Enhanced
chr11	91965477	91966236	55.5543	54.8357	29.8331	46.741	85.4049	93.1756	89.2902	Enhanced
chr1	8678359	8679489	125.992	106.45	145.341	125.928	269.138	211.915	240.527	Enhanced
chr16	78642964	78643608	49.0945	64.6126	79.0924	64.2665	76.3416	168.905	122.623	Enhanced
chr8	74757926	74759332	78.771	65.8219	44.315	62.9693	124.079	116.145	120.112	Enhanced
chr7	138945887	138946413	20.0291	35.1467	53.7789	36.3182	76.447	62.0173	69.2321	Enhanced
chr15	61668703	61670103	82.8754	49.5779	117.331	83.2614	177.33	139.971	158.65	Enhanced
chr9	101312217	101312706	53.8536	37.8006	46.2718	45.9753	63.9485	111.167	87.5578	Enhanced
chr5	97450141	97450595	46.397	40.7083	49.8311	45.6455	54.1103	119.718	86.9143	Enhanced
chr6	87353211	87354684	32.2245	28.2735	19.2276	26.5752	53.1458	48.0417	50.5937	Enhanced
chr1	175190248	175191340	101.401	67.7851	108.906	92.6972	223.205	129.576	176.391	Enhanced
chr6	125108482	125109444	21.9217	24.0424	11.7722	19.2454	27.8903	45.2518	36.5711	Enhanced
chr12	11663991	11664877	47.6001	114.851	108.637	90.3626	201.867	141.246	171.556	Enhanced
chr2	159463616	159465198	113.355	131.633	89.5182	111.502	261.571	161.729	211.65	Enhanced
chr14	38656378	38657151	54.5494	11.9653	29.2935	31.9361	57.8346	63.3394	60.587	Enhanced
chr3	27338710	27340014	32.3535	7.09666	8.68704	16.0457	27.4415	33.3927	30.4171	Enhanced
chr1	150225813	150227079	170.784	244.868	246.058	220.57	487.563	348.242	417.902	Enhanced
chr12	111751665	111754025	17.8828	13.7289	19.2064	16.9394	18.0118	46.143	32.0774	Enhanced
chr18	90599371	90600092	43.8587	32.0677	39.2541	38.3935	77.4999	67.9012	72.7006	Enhanced
chr2	77795616	77797168	98.5525	119.268	113.147	110.322	193.122	224.482	208.802	Enhanced
chr5	94483618	94485347	100.672	58.8859	75.3588	78.3056	151.369	144.838	148.104	Enhanced
chr12	89767896	89768785	59.2995	10.4058	50.9509	40.2187	103.108	48.9635	76.0357	Enhanced
chr7	83168024	83168729	127.082	52.4711	96.3449	91.9661	177.534	169.742	173.638	Enhanced
chr5	51246016	51246755	85.5836	93.863	130.218	103.221	205.672	184.027	194.849	Enhanced
chr6	3596866	3597334	78.771	39.4932	48.3436	55.5359	104.99	104.53	104.76	Enhanced
chr5	145554405	145556903	35.9024	24.0886	4.53645	21.5092	33.1386	47.9544	40.5465	Enhanced
chr12	113105822	113106999	120.965	19.6544	14.4354	51.6849	93.0999	101.73	97.415	Enhanced
chrX	9009967	9011391	111.109	100.735	83.5327	98.4589	183.768	187.307	185.537	Enhanced
chrX	27423922	27424739	45.1633	45.2868	62.3651	50.9384	98.5026	93.2281	95.8654	Enhanced
chr4	21133167	21133980	77.8033	79.6413	62.6715	73.372	115.484	160.605	138.045	Enhanced
chrX	106248166	106248984	96.6604	67.8472	76.1309	80.2128	142.108	159.625	150.866	Enhanced
chr17	59184297	59185815	204.991	176.809	160.459	180.753	363.947	315.571	339.759	Enhanced
chr14	121229469	121230124	297.673	479.998	699.896	492.522	580.021	1270.46	925.239	Enhanced
chr4	25654795	25656423	116.633	96.6479	93.9496	102.41	207.47	177.226	192.348	Enhanced
chr10	89827970	89828628	56.0601	91.3467	60.2095	69.2054	135.854	123.988	129.921	Enhanced
chr11	68804406	68805653	29.6022	14.8416	9.0838	17.8425	23.3146	43.6473	33.4809	Enhanced
chr18	64208335	64209663	111.192	125.433	145.013	127.213	313.247	163.948	238.598	Enhanced
chrX	47517089	47518124	112.074	84.9236	71.1272	89.3749	151.23	184.027	167.628	Enhanced
chr8	125694498	125695036	88.1242	68.7284	63.0979	73.3168	153.643	121.273	137.458	Enhanced
chr16	60730155	60731188	56.1453	76.1313	43.8553	58.7106	114.724	105.361	110.043	Enhanced
chr4	117839748	117840475	28.9981	31.8034	31.1445	30.6487	39.9678	74.824	57.3959	Enhanced
chr4	102377805	102378760	44.1645	24.2185	53.3626	40.5819	100.672	51.281	75.9766	Enhanced
chrX	60379284	60380121	44.0854	82.8861	67.6407	64.8708	138.886	104.004	121.445	Enhanced
chr13	115183886	115184652	61.9282	24.149	36.9511	41.0094	110.889	42.6116	76.7501	Enhanced
chr10	69648818	69652347	43.3575	22.3002	14.4517	26.7032	44.3835	55.552	49.9678	Enhanced
chr8	42511162	42511979	58.0671	50.9476	41.5767	50.1972	101.239	86.569	93.9039	Enhanced
chr12	36925902	36926881	64.6244	14.1752	75.1916	51.3304	114.194	77.817	96.0054	Enhanced
chr2	150725389	150725844	23.1476	71.0834	124.305	72.8452	93.2582	179.184	136.221	Enhanced
chr5	94474785	94476426	19.285	28.2008	31.0686	26.1848	38.1666	59.7134	48.94	Enhanced
chr7	32156525	32157803	45.3903	68.7888	39.8863	51.3552	136.497	55.3662	95.9315	Enhanced
chr9	112391896	112392554	40.0429	49.1867	25.8041	38.3445	101.891	41.3292	71.6099	Enhanced
chr7	20643659	20644892	106.922	97.5647	142.396	115.628	228.536	203.056	215.796	Enhanced
chr19	7987685	7988810	168.735	164.496	140.952	158.061	337.916	251.557	294.737	Enhanced
chr18	24830194	24832044	34.215	12.5083	27.5606	24.7613	62.8775	29.4283	46.1529	Enhanced
chr4	33263191	33264203	31.2596	82.2807	27.9777	47.1727	57.4463	118.3	87.8733	Enhanced
chrX	47046992	47048142	59.6086	16.0923	54.1713	43.2908	85.561	75.7211	80.6411	Enhanced
chr10	46305152	46307897	115.317	124.786	156.879	132.327	252.673	240.025	246.349	Enhanced
chr8	112269077	112269930	61.7993	43.3777	53.0988	52.7586	94.3503	102.055	98.2026	Enhanced
chr9	9625411	9626775	123.725	125.517	145.341	131.528	282.029	207.512	244.771	Enhanced
chr17	50559383	50559983	79.0331	77.0478	75.4515	77.1775	96.8272	190.334	143.581	Enhanced
chr8	95640773	95641665	65.0103	93.3374	101.56	86.6358	145.37	176.896	161.133	Enhanced
chr4	106357494	106359489	63.4588	25.5192	53.9567	47.6449	76.2512	100.975	88.6131	Enhanced
chr10	89789068	89789729	31.8892	34.9741	59.9366	42.2666	91.286	65.827	78.5565	Enhanced
chr17	23013068	23013747	263.883	163.432	108.364	178.56	246.86	416.55	331.705	Enhanced
chr4	74718634	74719116	43.7073	47.9355	46.9424	46.1951	92.679	78.9447	85.8119	Enhanced
chr19	11667562	11668412	74.4206	81.62	59.9467	71.9957	139.394	128.018	133.706	Enhanced
chr7	125412983	125414240	58.7339	22.0854	31.5406	37.4533	48.0376	90.9308	69.4842	Enhanced
chr2	5759595	5761104	13.9805	33.7327	15.0153	20.9095	41.503	36.0741	38.7885	Enhanced
chr19	41544491	41545845	42.8445	20.5044	20.9162	28.0883	47.9024	56.2809	52.0916	Enhanced
chr1	104501131	104502535	52.5888	39.5494	40.3437	44.1606	93.9884	69.786	81.8872	Enhanced
chr14	123500715	123501830	99.3108	128.627	111.741	113.226	224.622	195.24	209.931	Enhanced
chr1	139051780	139053009	51.4893	56.4704	73.7339	60.5645	118.279	106.287	112.283	Enhanced
chr13	97133472	97134371	29.3203	46.3057	75.5772	50.4011	101.962	84.734	93.3482	Enhanced
chr3	4818119	4818882	103.619	109.097	66.7731	93.1631	202.141	142.597	172.369	Enhanced
chr4	35813856	35815172	96.176	52.74	43.0394	63.9851	120.662	115.81	118.236	Enhanced
chr10	15292393	15293501	33.3125	33.4036	40.8894	35.8685	68.6192	63.8534	66.2363	Enhanced
chr3	72829663	72830320	48.1245	49.2614	17.2288	38.2049	74.8334	66.2272	70.5303	Enhanced
chr7	23903715	23904929	39.0938	45.7341	27.9916	37.6065	62.6327	76.2158	69.4242	Enhanced
chr1	96378038	96378799	145.447	66.8455	141.335	117.876	234.981	200.159	217.57	Enhanced
chrX	78658336	78659018	131.362	101.696	91.2902	108.116	183.513	215.335	199.424	Enhanced
chr2	165670135	165671852	33.7918	40.4299	19.7961	31.3393	29.9642	85.6077	57.786	Enhanced
chr9	83581807	83582444	57.9053	145.159	88.8447	97.303	0	358.592	179.296	Enhanced
chr14	71127602	71128809	61.1649	72.8319	93.8459	75.9476	176.017	103.713	139.865	Enhanced
chr14	102542475	102543639	77.013	99.3685	77.8478	84.7431	190.199	121.568	155.883	Enhanced
chr1	44431585	44432717	83.8463	77.653	105.061	88.8534	211.374	115.386	163.38	Enhanced
chr6	145732367	145735358	12.3475	37.1436	24.6283	24.7065	47.1278	43.694	45.4109	Enhanced
chr2	92500634	92501522	100.923	119.801	114.769	111.831	251.766	159.31	205.538	Enhanced
chr19	11297336	11298435	71.9681	75.773	139.131	95.624	217.716	133.704	175.71	Enhanced
chr18	89539413	89540364	77.6126	58.3686	95.2654	77.0822	145.765	137.324	141.545	Enhanced
chr8	102383951	102384365	76.3035	122.738	122.927	107.323	210.337	183.761	197.049	Enhanced
chr10	35029791	35031042	155.969	118.353	104.13	126.151	241.339	221.89	231.615	Enhanced
chr5	96149200	96150921	79.6859	69.9157	102.042	83.8813	155.972	151.838	153.905	Enhanced
chr12	31730513	31731071	132.177	66.2694	81.1205	93.1891	176.173	165.657	170.915	Enhanced
chr11	91503869	91505337	61.0757	69.3483	77.1721	69.1987	146.268	107.535	126.901	Enhanced
chr2	10475030	10476484	119.699	120.936	97.3933	112.676	192.285	220.882	206.584	Enhanced
chr7	66138153	66139735	76.6811	78.9801	89.5182	81.7264	165.426	134.201	149.813	Enhanced
chr11	113228105	113229528	18.5311	6.50361	31.8443	18.9597	23.5765	45.9033	34.7399	Enhanced
chr7	5510479	5511502	51.5396	99.485	77.4962	76.1736	124.587	154.266	139.427	Enhanced
chr18	15888579	15890203	116.92	105.435	97.669	106.675	249.301	140.789	195.045	Enhanced
chr11	99577994	99578527	69.1828	112.729	74.3034	85.4052	159.273	153.011	156.142	Enhanced
chr7	47364106	47365115	120.184	87.1098	145.916	117.737	279.221	151.011	215.116	Enhanced
chr7	62395083	62396371	102.36	57.478	123.128	94.3219	213.575	131.003	172.289	Enhanced
chr11	119297116	119298681	30.3314	14.7847	21.7176	22.2779	25.7264	55.6545	40.6905	Enhanced
chr16	89329407	89330821	11.1894	29.4524	24.0352	21.559	36.3806	42.3456	39.3631	Enhanced
chr11	46316926	46318549	168.989	171.08	146.594	162.221	277.018	315.293	296.156	Enhanced
chr9	38704122	38704859	78.6643	119.215	168.973	122.284	239.59	206.668	223.129	Enhanced
chr16	51251984	51252739	83.7723	61.251	74.9774	73.3336	145.068	122.49	133.779	Enhanced
chr16	64967839	64968329	64.4928	103.74	34.6331	67.6219	91.169	155.317	123.243	Enhanced
chr16	21597612	21598206	44.3501	31.1299	104.792	60.0906	109.089	109.859	109.474	Enhanced
chr5	11064190	11065387	79.297	100.497	89.8978	89.8971	158.804	168.235	163.52	Enhanced
chr18	36445479	36446919	29.3	32.1344	31.4687	30.9677	55.9161	56.7022	56.3091	Enhanced
chr4	27815227	27816376	36.7141	56.3722	49.2895	47.4586	77.8504	94.7337	86.292	Enhanced
chr4	49341407	49343104	111.894	125.445	126.852	121.397	206.948	234.184	220.566	Enhanced
chr3	13225335	13226294	54.9756	67.5292	64.9492	62.4847	118.904	107.809	113.357	Enhanced
chr5	143634594	143635840	25.3937	37.1337	27.2733	29.9336	43.0768	65.5235	54.3001	Enhanced
chr2	4117510	4119449	106.097	88.3151	78.8886	91.1003	159.212	171.278	165.245	Enhanced
chr9	74487673	74488656	75.0886	47.0587	28.8023	50.3165	77.3361	105.179	91.2578	Enhanced
chr4	63954310	63954983	31.3214	34.3514	16.8199	27.4976	43.17	56.5732	49.8716	Enhanced
chr10	33297634	33298429	66.3022	75.6249	64.0887	68.672	146.214	102.648	124.431	Enhanced
chr2	162420098	162422714	239.985	256.566	327.058	274.537	553.349	441.27	497.309	Enhanced
chr7	140877210	140877748	68.541	68.7284	21.0326	52.7673	120.423	70.7427	95.5826	Enhanced
chr6	41828819	41831276	173.918	210.994	219.076	201.329	378.8	350.145	364.472	Enhanced
chr2	31467675	31468473	13.2107	23.1818	7.09423	14.4956	25.2112	27.27	26.2406	Enhanced
chr2	59656501	59657644	64.5867	20.2385	19.8192	34.8815	54.7811	71.4229	63.102	Enhanced
chrX	104932104	104932804	67.7588	33.0283	88.9461	63.2444	127.715	101.018	114.366	Enhanced
chr13	109190446	109191164	73.4027	57.9627	31.5343	54.2999	90.275	106.065	98.1699	Enhanced
chr10	125438485	125438859	98.5163	49.3928	15.1154	54.3415	65.6538	130.732	98.1931	Enhanced
chr1	34936546	34937863	20.0215	31.62	12.902	21.5145	61.1344	16.5317	38.833	Enhanced
chr14	23836111	23836691	54.5025	87.6701	48.7805	63.651	107.865	121.882	114.873	Enhanced
chrX	37286690	37287681	53.2022	60.6829	62.854	58.913	108.3	104.331	106.316	Enhanced
chrX	69330325	69331552	81.6576	86.729	133.86	100.749	195.022	168.561	181.792	Enhanced
chrX	60143864	60144749	113.178	125.433	147.145	128.585	242.514	221.33	231.922	Enhanced
chr13	39845653	39846863	74.0877	61.1802	74.8907	70.0529	112.742	139.441	126.091	Enhanced
chr14	123943750	123945088	51.2394	72.6229	71.9649	65.2757	117.008	117.975	117.492	Enhanced
chr15	11985891	11986727	37.8327	88.5175	33.8608	53.4037	74.874	117.144	96.0089	Enhanced
chr4	147761251	147761906	8.04521	0	51.8441	19.9631	13.6475	58.1255	35.8865	Enhanced
chr16	71481699	71482532	139.219	105.493	81.5582	108.757	260.318	130.628	195.473	Enhanced
chr12	62470270	62471257	160.253	140.604	160.64	153.832	299.03	253.614	276.322	Enhanced
chr5	147549569	147550601	35.7634	40.3438	5.48721	27.1981	23.8337	73.8244	48.829	Enhanced
chr7	122220842	122221762	91.6857	65.361	73.854	76.9669	116.649	159.69	138.169	Enhanced
chr11	9264416	9265477	64.6041	56.6831	53.3737	58.2203	101.161	107.713	104.437	Enhanced
chrX	15169947	15170819	84.636	79.5631	58.436	74.2117	110.243	155.99	133.117	Enhanced
chr9	23488413	23489292	29.9867	15.786	57.9712	34.5813	55.9549	68.0898	62.0224	Enhanced
chr14	76110183	76111002	32.1808	22.5882	20.7377	25.1689	43.6722	46.5004	45.0863	Enhanced
chr12	45332403	45333155	63.0796	49.196	82.8037	65.0264	109.978	122.978	116.478	Enhanced
chr4	31614624	31615603	59.239	51.9758	57.8397	56.3515	107.342	94.492	100.917	Enhanced
chr3	58656081	58657019	78.6871	64.108	54.3287	65.7079	119.18	116.021	117.6	Enhanced
chr11	46417981	46418661	61.9989	81.596	58.2644	67.2864	144.612	95.9857	120.299	Enhanced
chr16	90057884	90058752	18.2198	53.2862	45.6594	39.0551	64.39	75.2201	69.8051	Enhanced
chr17	25387533	25389843	20.5534	8.01484	9.81098	12.7931	17.433	28.2848	22.8589	Enhanced
chr2	55199343	55200096	111.993	73.6961	127.8	104.496	228.569	144.488	186.529	Enhanced
chr1	81562487	81563198	44.4746	65.0361	39.8054	49.7721	62.8707	114.758	88.8144	Enhanced
chr6	125974205	125975695	95.5713	105.593	98.8434	100.003	174.132	182.669	178.401	Enhanced
chr13	25257373	25258527	50.2634	20.0458	49.0761	39.7951	52.3215	89.6074	70.9645	Enhanced
chr1	33102693	33103667	43.3039	66.4903	52.3227	54.0389	103.301	89.3897	96.3456	Enhanced
chr13	69224130	69224905	88.4144	83.5413	87.654	86.5365	147.098	161.45	154.274	Enhanced
chr2	63982783	63983526	106.404	56.015	91.4241	84.6145	162.45	139.108	150.779	Enhanced
chr5	80171743	80172088	198.293	107.065	65.5294	123.629	219.939	220.406	220.172	Enhanced
chr3	8831679	8832995	132.242	80.868	159.246	124.119	231.128	210.939	221.033	Enhanced
chr12	32290730	32291257	99.9556	70.1602	0	56.7053	67.8242	134.116	100.97	Enhanced
chrX	89519657	89520514	104.569	118.733	138.734	120.679	213.907	215.856	214.881	Enhanced
chr1	114452656	114453691	56.0369	89.3933	87.5412	77.6571	155.55	120.932	138.241	Enhanced
chr17	55312893	55313932	55.8214	71.2396	103.555	76.8721	126.975	146.655	136.815	Enhanced
chr10	112825590	112826382	59.8978	58.3931	64.3312	60.874	141.122	75.56	108.341	Enhanced
chr4	104735878	104737260	72.5058	77.0088	77.8724	75.7957	127.851	141.792	134.822	Enhanced
chr5	59701896	59702399	94.2439	64.3135	56.2331	71.5968	146.549	108.079	127.314	Enhanced
chr4	89469285	89470678	102.221	96.3319	81.3241	93.2925	191.066	140.673	165.87	Enhanced
chrX	123098802	123099498	68.1477	53.1486	48.7945	56.6969	115.603	85.9671	100.785	Enhanced
chr7	48426719	48430897	186.909	187.262	207.525	193.899	357.233	331.081	344.157	Enhanced
chr17	6299432	6301241	40.8217	17.9083	21.9216	26.8838	32.1509	63.1994	47.6752	Enhanced
chr11	61073973	61075466	35.3257	40.2928	15.1761	30.2649	59.925	47.3985	53.6618	Enhanced
chrX	79513969	79514645	85.7522	54.7187	100.472	80.3143	171.915	112.645	142.28	Enhanced
chr6	126384348	126385980	58.1738	42.5343	118.017	72.9084	78.1245	180.127	129.126	Enhanced
chr13	61523389	61524173	168.078	123.875	93.8698	128.608	268.014	187.355	227.684	Enhanced
chr10	120805616	120807159	17.0909	14.9954	25.6982	19.2615	43.4883	24.6958	34.092	Enhanced
chr14	72710884	72711582	52.8521	119.242	97.3097	89.8013	169.706	148.064	158.885	Enhanced
chr5	54139125	54139705	27.2512	31.88	48.7805	35.9706	61.6371	65.6288	63.6329	Enhanced
chrX	108075317	108078147	123.04	127.582	110.122	120.248	225.322	200.109	212.715	Enhanced
chr10	121013307	121015181	168.885	409.96	275.101	284.649	475.095	531.645	503.37	Enhanced
chr1	151143595	151144816	95.0151	87.1548	78.8551	87.0083	174.001	133.728	153.864	Enhanced
chr8	43902082	43902831	98.5163	80.2633	113.366	97.3818	220.836	123.47	172.153	Enhanced
chrX	107178607	107179965	100.971	105.627	141.812	116.137	214.103	196.403	205.253	Enhanced
chr17	70057777	70058432	88.4973	42.3528	60.4848	63.7783	109.18	116.251	112.716	Enhanced
chr3	120750037	120751731	130.774	139.327	170.55	146.884	281.26	237.812	259.536	Enhanced
chr17	13413463	13414604	27.7285	12.1644	19.8539	19.9156	27.4385	42.9288	35.1836	Enhanced
chr1	34307384	34308345	27.4307	38.5079	11.7844	25.9076	34.8991	56.6236	45.7614	Enhanced
chr12	92402056	92403499	91.3722	80.1692	66.732	79.4245	167.4	113.169	140.284	Enhanced
chr1	96290711	96291226	51.1401	53.8439	76.8954	60.6265	108.44	105.566	107.003	Enhanced
chr15	56778810	56780502	93.5202	101.2	130.575	108.432	208.881	173.744	191.312	Enhanced
chr13	21858636	21859852	60.7126	38.0491	46.5759	48.4459	99.312	71.6146	85.4633	Enhanced
chr18	86066822	86067734	98.2696	76.0773	62.0842	78.8104	134.831	143.19	139.011	Enhanced
chr6	33220493	33221217	138.311	83.031	39.0917	86.8112	43.2204	262.968	153.094	Enhanced
chrX	122231505	122232655	77.9498	56.3232	83.7193	72.6641	128.342	127.779	128.06	Enhanced
chr18	67996404	67996760	206.967	168.62	142.898	172.828	288.395	320.423	304.409	Enhanced
chr12	107307579	107310047	32.0635	22.5058	20.6621	25.0771	35.3543	52.9496	44.1519	Enhanced
chr13	101150012	101150779	82.4634	108.529	59.0447	83.3457	201.088	92.205	146.647	Enhanced
chr7	53744365	53745162	52.9088	92.8436	7.10312	50.9518	117.8	61.4344	89.6172	Enhanced
chr11	32514241	32515035	46.4699	58.2462	21.3898	42.0353	45.0455	102.777	73.9113	Enhanced
chr3	92356699	92358206	143.491	144.322	180.423	156.078	292.391	256.466	274.428	Enhanced
chr14	124824492	124825158	71.2128	41.6543	59.4873	57.4515	104.024	98.0004	101.012	Enhanced
chr6	136531928	136533521	52.9752	46.48	64.0083	54.4879	85.6525	105.937	95.7945	Enhanced
chr13	39147158	39148570	70.9664	91.7594	108.311	90.3457	171.072	146.492	158.782	Enhanced
chr10	86613170	86613936	20.6427	24.149	44.3413	29.711	26.2631	78.1213	52.1922	Enhanced
chr2	46864198	46865687	127.514	146.065	155.973	143.184	294.421	208.382	251.401	Enhanced
chr9	87391060	87391805	42.4476	37.2432	37.9912	39.2274	72.0064	65.7167	68.8616	Enhanced
chr5	79678495	79679282	87.068	47.0109	86.3192	73.466	133.497	124.428	128.962	Enhanced
chr12	64269264	64270071	32.6588	97.4254	56.1217	62.0686	130.192	87.6404	108.916	Enhanced
chr3	18455333	18457074	99.9786	93.0368	136.664	109.893	204.29	181.364	192.827	Enhanced
chr1	61632407	61634089	128.57	99.0497	161.663	129.761	231.4	223.325	227.363	Enhanced
chr9	107035860	107036891	61.3681	49.3569	87.8805	66.2018	147.478	84.4525	115.965	Enhanced
chr10	22167965	22168499	473.509	346.211	286.063	368.595	619.165	671.989	645.577	Enhanced
chr1	27250777	27252221	113.223	128.182	101.99	114.465	246.279	154.557	200.418	Enhanced
chr17	87837094	87837715	16.97	29.7786	100.243	48.9972	57.5742	113.848	85.7111	Enhanced
chr2	66927493	66928760	91.5682	135.119	160.929	129.206	284.188	167.54	225.864	Enhanced
chrX	16167588	16168794	113.686	118.929	75.1389	102.585	178.017	180.52	179.269	Enhanced
chr2	36298353	36299579	77.4228	101.895	133.969	104.429	200.653	164.259	182.456	Enhanced
chr6	66604447	66606159	172.533	178.411	208.466	186.47	368.46	283.012	325.736	Enhanced
chr12	113258654	113260136	28.4702	24.9795	30.5774	28.009	31.694	66.1156	48.9048	Enhanced
chr8	41453439	41454155	36.8037	38.7496	39.5278	38.3604	65.5539	68.3747	66.9643	Enhanced
chr3	16391421	16392326	75.728	127.775	131.384	111.629	202.574	186.383	194.478	Enhanced
chr10	35396287	35398224	166.118	183.98	213.511	187.87	325.682	328.855	327.268	Enhanced
chr4	31862435	31865918	199.957	151.517	187.099	179.524	305.793	318.951	312.372	Enhanced
chr8	26112178	26113998	40.5751	81.372	43.5783	55.1751	108.161	83.7569	95.959	Enhanced
chrX	114968014	114969758	208.687	153.91	217.636	193.411	366.834	305.917	336.375	Enhanced
chr1	168531052	168532352	73.0191	96.0995	100.208	89.7756	153.113	159.103	156.108	Enhanced
chr15	35046225	35048371	204.027	155.287	179.527	179.614	342.975	281.62	312.297	Enhanced
chr5	125975833	125978870	46.9048	155.47	26.1212	76.1654	151.767	112.96	132.364	Enhanced
chr17	71787577	71789228	25.5577	36.4391	10.2935	24.0968	24.3871	59.3519	41.8695	Enhanced
chr9	16863446	16864365	80.3122	105.698	98.579	94.863	187.327	142.101	164.714	Enhanced
chr17	7136266	7142560	127.435	99.3054	56.7279	94.4895	193.776	134.125	163.95	Enhanced
chr1	20476101	20477802	80.6223	70.7373	76.5985	75.986	142.024	121.618	131.821	Enhanced
chr15	9921486	9922272	120.709	82.3736	100.834	101.305	247.425	103.822	175.623	Enhanced
chr15	49209537	49211233	146.17	147.349	113.566	135.695	229.491	240.742	235.117	Enhanced
chr16	3039320	3040484	99.6639	87.4443	68.1168	85.075	149.854	144.947	147.4	Enhanced
chrX	60184445	60185890	145.993	108.879	137.199	130.691	249.205	203.422	226.313	Enhanced
chr17	60582541	60583446	139.805	86.8871	118.871	115.188	212.456	186.383	199.419	Enhanced
chr10	121015805	121017605	126.007	182.549	107.008	138.522	125.518	353.871	239.694	Enhanced
chr16	79946421	79947374	55.3214	29.1231	23.7664	36.0703	56.3069	68.5181	62.4125	Enhanced
chr1	97413806	97414690	83.4884	130.807	96.0727	103.456	222.555	135.41	178.983	Enhanced
chr8	98584260	98585097	69.2771	77.3604	54.1126	66.9167	101.493	130.004	115.749	Enhanced
chr3	93725940	93727375	58.804	74.1666	67.1037	66.6914	116.898	113.799	115.348	Enhanced
chrX	105266318	105267381	94.2439	73.9847	106.547	91.5918	168.286	148.467	158.376	Enhanced
chrX	84711216	84712058	106.43	175.775	114.307	132.171	276.124	180.927	228.525	Enhanced
chr17	43323782	43324831	70.3688	92.6115	64.7805	75.9202	117.239	145.258	131.249	Enhanced
chr11	4459993	4460803	13.0152	39.968	55.9141	36.2991	71.7548	53.733	62.7439	Enhanced
chr1	61717228	61718168	100.954	108.26	84.3316	97.8486	176.011	162.084	169.048	Enhanced
chr1	147968111	147970707	69.0952	90.9354	65.4789	75.1699	129.276	130.045	129.66	Enhanced
chr9	113803366	113803876	72.2967	108.741	33.2776	71.4386	118.261	127.918	123.09	Enhanced
chr2	173824134	173824585	93.4099	92.2017	75.2428	86.9514	118.842	180.769	149.806	Enhanced
chr1	29642824	29643455	58.4551	65.9417	80.7193	68.372	106.244	129.284	117.764	Enhanced
chrX	93853851	93855362	52.3577	61.251	41.2376	51.6154	94.7385	82.8606	88.7996	Enhanced
chr11	33505318	33506301	21.4539	9.41173	28.8023	19.8893	29.5697	38.7503	34.16	Enhanced
chr6	81955029	81955768	57.0558	56.3178	53.619	55.6642	102.836	88.3328	95.5844	Enhanced
chr2	84924405	84925473	88.8661	134.282	95.4436	106.197	211.467	152.868	182.167	Enhanced
chr11	116022708	116024750	36.166	58.9304	33.2939	42.7968	66.8282	79.9881	73.4081	Enhanced
chr7	84671282	84671961	46.5676	13.6193	58.3501	39.5123	95.4526	40.0528	67.7527	Enhanced
chr2	136695109	136696131	82.544	76.9499	94.1945	84.5628	172.842	117.144	144.993	Enhanced
chr13	108629425	108630304	41.9814	10.524	32.2062	28.2372	53.4115	43.3299	48.3707	Enhanced
chr13	14900896	14903201	93.8352	98.3947	108.155	100.128	177.619	165.353	171.486	Enhanced
chr7	7249954	7250854	175.727	113.066	169.86	152.884	275.738	247.874	261.806	Enhanced
chr7	65312569	65313600	143.192	170.506	225.194	179.631	340.501	274.471	307.486	Enhanced
chr3	7199066	7199937	66.576	90.2749	71.5037	76.1182	166.838	93.7016	130.27	Enhanced
chr18	50791771	50792429	56.0601	56.2133	60.2095	57.4943	64.5307	132.253	98.3921	Enhanced
chr6	28481611	28482060	199.378	123.482	239.328	187.396	447.64	193.678	320.659	Enhanced
chr1	151353510	151354450	56.0856	39.3673	54.2132	49.8887	107.034	63.6759	85.3549	Enhanced
chr9	3940933	3942327	52.9657	39.8329	20.3165	37.705	62.5733	66.3815	64.4774	Enhanced
chr4	82711655	82713087	243.074	229.428	253.155	241.886	401.407	425.74	413.574	Enhanced
chr8	71206000	71207638	173.883	189.291	221.337	194.837	376.902	289.143	333.023	Enhanced
chr1	187138894	187140256	27.1046	6.79468	12.4761	15.4585	32.8422	19.9823	26.4123	Enhanced
chr14	40365926	40366917	85.1235	93.3583	97.1381	91.8733	160.194	153.751	156.972	Enhanced
chr14	124733051	124733865	51.8052	73.8619	27.8198	51.1623	87.8802	86.8876	87.3839	Enhanced
chr10	78905223	78906261	91.432	102.505	109.111	101.016	198.185	146.796	172.491	Enhanced
chr16	64379844	64380368	30.158	44.1007	32.3902	35.5497	38.3691	83.0048	60.6869	Enhanced
chr12	64452177	64454129	94.5817	90.0982	78.3635	87.6811	137.524	161.77	149.647	Enhanced
chrX	133031378	133032944	67.36	53.191	57.8766	59.4759	129.978	73	101.489	Enhanced
chr15	4802837	4804480	51.3641	30.9832	37.9265	40.0912	57.1802	79.521	68.3506	Enhanced
chr5	143202723	143204306	6.66371	26.3101	17.8923	16.9554	26.8471	30.9499	28.8985	Enhanced
chr3	59089365	59090765	109.245	72.7142	80.9178	87.6256	158.16	139.971	149.065	Enhanced
chr3	128728025	128729056	40.9121	13.461	16.4776	23.6169	43.3759	36.948	40.162	Enhanced
chr15	86075610	86076974	131.458	57.6701	66.4415	85.1899	90.1838	199.531	144.857	Enhanced
chr18	90250873	90251931	94.6889	83.0792	90.9924	89.5868	160.626	144.024	152.325	Enhanced
chr13	16698414	16699858	116.875	70.5001	113.758	100.378	216.85	124.399	170.625	Enhanced
chr12	41619945	41620357	89.4518	56.0602	41.174	62.2287	119.226	92.3252	105.776	Enhanced
chr16	13824884	13826163	20.6158	101.294	163.849	95.2529	195.842	127.668	161.755	Enhanced
chr11	55483145	55484412	83.2438	62.0818	58.1134	67.813	97.0827	133.173	115.128	Enhanced
chr8	40331690	40332889	65.9707	100.329	51.9593	72.753	138.022	108.944	123.483	Enhanced
chrX	137430547	137431422	66.272	68.7185	51.7652	62.2519	86.8707	124.365	105.618	Enhanced
chrX	33400027	33401839	98.9743	109.826	131.312	113.371	222.215	162.244	192.229	Enhanced
chr7	6503521	6504679	54.6436	47.9438	73.3601	58.6492	90.7639	108.098	99.4308	Enhanced
chr6	116188541	116189902	30.9995	71.3965	49.9409	50.779	36.153	135.98	86.0663	Enhanced
chr7	109990991	109991865	72.3793	95.2575	51.8244	73.1537	148.361	99.6057	123.983	Enhanced
chr8	77269573	77271001	70.1718	81.0107	83.2989	78.1605	158.193	106.733	132.463	Enhanced
chr3	151619886	151621191	153.561	216.283	195.309	188.384	354.753	283.621	319.187	Enhanced
chr7	26758102	26759414	48.2345	77.5877	77.707	67.843	126.144	103.716	114.93	Enhanced
chr6	106973897	106974946	110.579	123.482	113.366	115.809	200.372	191.948	196.16	Enhanced
chr14	36345790	36347033	89.0923	59.5572	63.7911	70.8135	125.944	113.848	119.896	Enhanced
chr4	20430846	20432102	92.3695	103.147	135.281	110.266	217.232	156.005	186.618	Enhanced
chr1	64226226	64227336	33.2526	25.0076	30.6118	29.624	46.3353	53.9325	50.1339	Enhanced
chr12	43341221	43342940	95.1206	129.225	108.752	111.033	195.192	180.517	187.854	Enhanced
chr8	58026470	58027140	94.3843	117.317	67.5802	93.0939	120.082	194.832	157.457	Enhanced
chr3	86745978	86746819	56.412	60.4944	74.0513	63.6526	111.644	103.509	107.577	Enhanced
chr4	39721329	39722241	57.8057	86.221	93.1264	79.051	129.928	137.224	133.576	Enhanced
chr10	78799802	78800362	94.0759	99.0497	90.9352	94.6869	203.473	116.517	159.995	Enhanced
chr7	115931952	115933352	131.847	92.5454	101.147	108.513	246.026	120.53	183.278	Enhanced
chr14	59206262	59207303	45.5844	31.1075	65.2778	47.3232	70.8834	88.8697	79.8765	Enhanced
chr14	82764091	82765368	90.8517	90.5824	84.2704	88.5682	183.89	115.081	149.485	Enhanced
chr15	61868382	61869959	30.1007	32.279	35.9207	32.7668	31.2043	79.395	55.2996	Enhanced
chr2	83253689	83254684	21.1954	32.5442	11.3821	21.7072	40.4494	32.8144	36.6319	Enhanced
chr4	66016082	66017123	45.5844	22.2196	21.7593	29.8544	53.6996	47.0486	50.3741	Enhanced
chr8	109432870	109434720	68.4299	15.01	18.3737	33.9379	35.0663	79.4565	57.2614	Enhanced
chr1	185978145	185979238	139.901	110.05	88.0813	112.678	175.946	204.145	190.046	Enhanced
chrX	9086020	9087188	67.7202	63.3782	67.8837	66.3274	107.219	116.492	111.856	Enhanced
chr17	80046505	80047451	72.4494	58.6767	59.8552	63.6605	111.083	103.537	107.31	Enhanced
chr4	5746559	5747799	114.824	138.059	168.998	140.627	284.96	188.742	236.851	Enhanced
chr18	28512461	28513343	95.6314	115.371	96.2903	102.431	215.455	129.548	172.502	Enhanced
chr12	70034613	70036498	109.135	112.941	126.229	116.102	214.801	176.182	195.491	Enhanced
chrX	36947156	36948468	140.684	126.962	159.731	142.459	255.697	224.027	239.862	Enhanced
chr5	145436141	145438893	86.2676	79.0545	76.1812	80.5011	146.341	124.654	135.497	Enhanced
chrX	63072044	63072724	69.7488	81.596	83.2348	78.1932	151.185	111.983	131.584	Enhanced
chrX	149329221	149329847	33.6693	36.9264	72.3227	47.6395	82.103	78.1893	80.1461	Enhanced
chr11	11925388	11927467	68.5081	66.7871	57.2279	64.1744	79.6282	136.18	107.904	Enhanced
chr9	110873137	110873870	93.4735	82.0129	54.0573	76.5145	131.121	126.161	128.641	Enhanced
chr16	36766421	36767703	49.3623	32.4826	35.344	39.063	50.5906	80.6676	65.6291	Enhanced
chr9	119772428	119773785	42.7498	61.3773	29.218	44.4484	60.9818	88.246	74.6139	Enhanced
chr3	52797319	52798155	113.498	99.5822	47.4051	86.8284	96.2666	195.24	145.753	Enhanced
chr3	77616016	77617232	82.3956	60.8785	88.4943	77.2561	156.324	102.946	129.635	Enhanced
chr3	11732698	11733502	78.6732	109.293	63.3722	83.7795	139.019	142.101	140.56	Enhanced
chr9	30453974	30454840	48.6981	32.0455	52.3026	44.3487	67.1201	81.6764	74.3983	Enhanced
chr6	116695839	116697548	92.5905	154.352	152.48	133.141	232.982	213.428	223.205	Enhanced
chr5	133797683	133798965	111.065	129.93	150.212	130.403	245.975	191.055	218.515	Enhanced
chr8	124512739	124513760	30.9843	13.5927	22.1851	22.254	37.2303	37.3095	37.2699	Enhanced
chr3	9450146	9454151	231.869	129.462	144.325	168.552	186.051	378.012	282.032	Enhanced
chr9	17660390	17661098	59.5504	58.7802	71.9529	63.4279	119.96	92.195	106.077	Enhanced
chr15	92880263	92881070	117.572	80.2327	98.213	98.6724	141.272	188.764	165.018	Enhanced
chr13	50825891	50826818	79.6198	109.777	152.702	114.033	205.007	176.094	190.551	Enhanced
chr16	31026341	31027326	53.5259	14.089	11.4975	26.3708	27.2397	60.7698	44.0048	Enhanced
chr19	24059441	24060803	34.8488	6.79468	16.6348	19.4261	32.8422	31.9717	32.407	Enhanced
chr1	83979761	83980959	52.8206	19.3101	37.8201	36.6503	54.1349	68.1466	61.1408	Enhanced
chr5	131276621	131277721	81.4897	42.0579	82.373	68.6402	75.2165	153.372	114.294	Enhanced
chrX	123015441	123016607	113.06	87.2944	126.286	108.88	180.283	182.04	181.161	Enhanced
chrX	18202454	18203446	69.0932	41.9689	45.666	52.2427	96.921	76.7982	86.8596	Enhanced
chrX	165723128	165724198	78.8446	112.414	121.728	104.329	229.88	116.98	173.43	Enhanced
chr4	53071011	53072052	25.3247	26.6636	21.7593	24.5825	45.1076	36.5934	40.8505	Enhanced
chr7	18448120	18448791	70.6829	62.0166	75.9146	69.538	93.2582	137.801	115.53	Enhanced
chr14	116631942	116633330	140.586	133.35	163.234	145.723	272.322	211.77	242.046	Enhanced
chr17	11292411	11293419	47.0752	55.0712	22.4709	41.5391	73.2017	64.7832	68.9925	Enhanced
chr16	28500355	28501498	207.6	186.194	173.418	189.071	299.339	328.545	313.942	Enhanced
chrX	60762295	60763523	77.2969	101.729	110.691	96.5724	156.619	163.992	160.306	Enhanced
chr3	10712448	10715319	23.8891	35.471	45.3937	34.9179	77.9317	37.9331	57.9324	Enhanced
chr2	16182216	16183444	60.1198	75.3551	64.5696	66.6815	114.733	106.373	110.553	Enhanced
chr16	45570622	45571399	54.269	71.4227	58.2858	61.3258	112.198	91.0198	101.609	Enhanced
chr14	41657617	41658899	106.952	90.2294	145.794	114.325	204.107	174.072	189.09	Enhanced
chr17	17147178	17147729	66.9268	125.831	143.761	112.173	223.009	148.021	185.515	Enhanced
chrX	3261716	3262549	50.625	44.418	27.1861	40.743	56.3575	78.3768	67.3671	Enhanced
chr11	5910231	5911196	60.0975	52.7291	41.0746	51.3004	101.947	67.6669	84.8069	Enhanced
chr7	111069910	111071340	62.6975	110.021	174.287	115.668	195.51	186.521	191.016	Enhanced
chr19	8326424	8327305	137.626	78.7512	102.826	106.401	116.731	234.686	175.709	Enhanced
chr19	53422794	53425734	91.5201	107.065	65.5294	88.0382	159.056	131.503	145.279	Enhanced
chrX	18298224	18299895	192.546	224.328	162.726	193.2	327.966	309.499	318.732	Enhanced
chr17	45246181	45247870	165.512	172.619	137.515	158.549	278.119	244.962	261.541	Enhanced
chr2	122781692	122782750	79.738	65.5889	42.82	62.7156	114.129	92.5867	103.358	Enhanced
chr10	121550223	121551965	96.8933	122.207	139.837	119.646	200.321	193.761	197.041	Enhanced
chr15	3756961	3758051	82.2366	33.9547	83.128	66.4398	153.863	64.9069	109.385	Enhanced
chr3	125667834	125668952	146.209	144.835	162.096	151.046	268.024	228.792	248.408	Enhanced
chrX	68001044	68001907	91.626	139.346	104.968	111.98	235.736	132.397	184.067	Enhanced
chr5	132108127	132110522	46.2566	30.922	44.9489	40.7092	22.4193	111.399	66.9092	Enhanced
chr16	83365741	83366391	97.284	71.1302	43.5353	70.6498	106.581	125.511	116.046	Enhanced
chr2	51954870	51955537	71.1062	48.524	67.8837	62.5046	50.2589	154.935	102.597	Enhanced
chr7	52679069	52680998	10.9382	38.3882	20.5586	23.295	31.3116	45.158	38.2348	Enhanced
chr7	79128577	79129404	70.1138	123.035	95.8407	96.3297	164.891	151.311	158.101	Enhanced
chr3	113981093	113981949	92.3744	108.065	125.668	108.702	127.972	228.82	178.396	Enhanced
chr15	30023440	30025198	162.02	168.48	206.237	178.912	366.459	219.869	293.164	Enhanced
chr2	105698679	105699814	83.6249	61.1431	49.8969	64.8883	92.6015	119.876	106.239	Enhanced
chr7	58382007	58382724	66.1545	58.0434	71.051	65.083	137.16	75.8661	106.513	Enhanced
chr6	102634231	102634778	105.938	25.3499	62.0616	64.4499	81.6861	129.222	105.454	Enhanced
chr8	122876093	122877760	41.1328	24.9851	27.1861	31.1013	20.1277	81.6425	50.8851	Enhanced
chr2	133796166	133797752	63.1856	99.2057	71.434	77.9418	138.213	116.701	127.457	Enhanced
chr1	145718660	145719045	232.436	155.952	73.4235	153.937	347.906	155.231	251.569	Enhanced
chr17	6208979	6209712	35.9513	88.3216	84.9471	69.74	131.121	96.4761	113.798	Enhanced
chr11	75656132	75657349	25.9983	7.60357	18.6151	17.4057	16.5384	40.2501	28.3943	Enhanced
chr15	44306233	44307883	127.866	78.5318	109.864	105.42	178.947	164.966	171.957	Enhanced
chr8	62797453	62798782	107.14	114.894	110.809	110.948	210.357	151.538	180.948	Enhanced
chr12	62863166	62864503	86.7776	100.364	105.91	97.6837	184.007	134.348	159.177	Enhanced
chr4	101536966	101538893	120.444	88.8647	97.0195	102.11	179.938	152.566	166.252	Enhanced
chr5	66857386	66858425	45.672	71.2396	43.6022	53.5046	90.3888	83.8029	87.0958	Enhanced
chr8	60776423	60777662	89.3797	149.373	100.566	113.106	196.745	171.323	184.034	Enhanced
chr5	19468364	19468818	92.794	50.8854	37.3734	60.3509	88.5441	107.747	98.1453	Enhanced
chr1	108196089	108197294	96.2757	134.386	131.602	120.755	202.292	189.703	195.997	Enhanced
chr3	91685111	91686314	179.721	107.688	150.652	146.02	297.435	176.445	236.94	Enhanced
chr18	86213489	86214985	123.392	142.289	204.467	156.716	315.471	192.853	254.162	Enhanced
chr3	21090836	21091824	138.745	149.826	120.358	136.31	221.783	220.311	221.047	Enhanced
chr13	13865272	13866215	72.6796	78.4843	42.0318	64.3986	128.033	80.7846	104.409	Enhanced
chr17	5146091	5148817	102.573	101.883	37.4145	80.6233	171.538	89.8876	130.713	Enhanced
chr11	29231788	29232697	52.1966	91.5937	93.4334	79.0746	130.357	125.704	128.03	Enhanced
chr11	71196319	71198356	189.043	179.497	241.973	203.504	390.971	267.281	329.126	Enhanced
chr2	95141586	95142342	62.7463	42.819	82.3662	62.6438	94.6134	107.936	101.275	Enhanced
chr7	129684384	129686628	150.454	144.383	171.69	155.509	255.224	247.489	251.357	Enhanced
chr14	38043857	38044838	26.872	23.5773	28.861	26.4367	41.026	44.3763	42.7011	Enhanced
chrX	62659769	62660839	137.978	121.061	137.606	132.215	213.162	213.615	213.388	Enhanced
chr10	93773763	93775413	25.5731	19.633	13.733	19.6464	27.1132	36.2926	31.7029	Enhanced
chr17	54189088	54189765	77.8416	61.4678	83.6031	74.3042	135.348	104.445	119.896	Enhanced
chr1	91561130	91563784	25.8416	29.6496	25.6194	27.0369	23.6043	63.6018	43.6031	Enhanced
chr18	80439029	80439657	75.515	44.1708	45.058	54.9146	81.8419	95.2608	88.5514	Enhanced
chr18	82868398	82870274	89.976	76.4772	81.5364	82.6632	156.209	110.279	133.244	Enhanced
chr13	99757515	99759481	93.9085	115.352	100.859	103.373	200.266	132.926	166.596	Enhanced
chr15	92627921	92628844	57.1175	55.1259	24.5381	45.5938	70.2465	76.6379	73.4422	Enhanced
chr1	35851467	35852177	44.5372	58.6148	79.7228	60.9583	66.1071	130.242	98.1746	Enhanced
chr4	144241875	144243228	85.7522	109.437	125.59	106.927	211.587	132.76	172.174	Enhanced
chr5	6222271	6223293	30.954	49.7911	27.7043	36.1498	52.509	63.8966	58.2028	Enhanced
chr11	12854175	12855014	75.3951	38.5881	47.2358	53.7397	69.2776	103.756	86.5167	Enhanced
chr9	91156149	91157027	36.025	21.072	51.5885	36.2285	48.3797	68.1673	58.2735	Enhanced
chr10	20933818	20934563	42.4476	24.8288	30.393	32.5565	39.0035	65.7167	52.3601	Enhanced
chr1	159812904	159814370	107.928	116.79	150.691	125.136	224.278	178.231	201.254	Enhanced
chrX	161053143	161054159	57.0838	50.0849	11.1471	39.4386	57.2204	69.6297	63.4251	Enhanced
chr12	33995687	33996004	82.982	29.1231	178.248	96.7844	105.575	205.554	155.565	Enhanced
chr10	10304154	10305490	102.632	114.292	144.145	120.356	207.582	179.264	193.423	Enhanced
chr4	74585669	74586195	110.16	131.8	204.36	148.773	250.576	227.397	238.987	Enhanced
chr2	153475120	153477124	39.4837	64.6664	50.8874	51.6792	68.0948	97.8049	82.9498	Enhanced
chr14	75345943	75347823	109.425	49.2352	93.4168	84.0257	78.5333	191.129	134.831	Enhanced
chr3	24138172	24138586	76.3035	55.79	136.585	89.5596	129.438	157.509	143.473	Enhanced
chr6	105612958	105614339	80.196	117.272	110.741	102.736	218.637	110.363	164.5	Enhanced
chr7	25962599	25967440	33.7892	49.7294	18.7304	34.083	49.4604	59.6243	54.5423	Enhanced
chr6	140566451	140567550	167.925	101.031	66.9889	111.982	105.806	252.551	179.179	Enhanced
chr18	26165264	26166136	54.4088	42.4337	51.9431	49.5952	102.552	56.1566	79.3543	Enhanced
chrX	20837475	20839033	104.944	115.839	163.613	128.132	228.27	181.689	204.98	Enhanced
chr1	47685804	47687833	103.993	159.675	203.835	155.834	315.332	182.467	248.9	Enhanced
chrX	141255446	141256896	94.5686	121.269	82.0359	99.2913	174.305	142.655	158.48	Enhanced
chr18	75216432	75217357	56.9941	40.0049	91.819	62.9394	77.3459	123.532	100.439	Enhanced
chr1	20274046	20274832	53.6484	23.5353	36.012	37.7319	51.1913	69.2146	60.2029	Enhanced
chr9	78736421	78738090	142.212	119.23	145.95	135.798	227.841	205.493	216.667	Enhanced
chr5	145940403	145941952	6.80988	29.8747	40.2266	25.637	36.1	45.6861	40.893	Enhanced
chr8	74748584	74749860	119.853	54.392	62.1426	78.7958	148.98	102.375	125.677	Enhanced
chr12	10977991	10978773	40.4418	106.45	79.6312	75.5076	108.623	132.18	120.401	Enhanced
chrX	152498689	152499429	21.367	24.9963	45.8971	30.7535	39.2666	58.809	49.0378	Enhanced
chr2	100386419	100387868	163.789	194.803	207.186	188.593	319.522	281.751	300.637	Enhanced
chr5	112777707	112778850	18.4533	32.3816	24.774	25.203	46.9552	33.3307	40.1429	Enhanced
chr12	47145592	47146619	97.5443	144.142	143.361	128.349	228.61	180.16	204.385	Enhanced
chr16	66754572	66755334	159.091	163.86	89.1474	137.366	287.475	149.923	218.699	Enhanced
chr15	43354162	43355483	87.8279	59.5459	102.904	83.4259	133.75	131.853	132.802	Enhanced
chr10	121884563	121887318	42.1293	47.045	39.0775	42.7506	47.1029	88.9417	68.0223	Enhanced
chr4	152267703	152268787	72.963	72.5528	62.6908	69.4022	35.0685	185.757	110.413	Enhanced
chr2	157385316	157386346	71.6656	40.4221	43.9829	52.0235	65.127	100.385	82.7558	Enhanced
chr8	44091112	44092077	278.634	311.581	487.027	359.081	713.628	428.557	571.093	Enhanced
chr4	102691432	102691903	78.2703	88.2948	24.0182	63.5278	132.774	69.2439	101.009	Enhanced
chr2	21228678	21230012	98.8325	65.9033	84.9182	83.218	162.626	102.007	132.316	Enhanced
chr15	67567327	67568043	36.8037	58.1243	47.4334	47.4538	74.9188	75.9719	75.4453	Enhanced
chr3	41682477	41683466	37.3168	46.7735	40.0788	41.3897	65.5634	66.0265	65.7949	Enhanced
chr1	145228281	145229066	107.433	117.826	158.654	127.971	267.673	138.605	203.139	Enhanced
chr7	31097339	31099413	20.3476	26.7792	32.7805	26.6358	39.91	44.6276	42.2688	Enhanced
chr17	52009809	52010861	70.1683	61.5651	43.0639	58.2658	65.8919	118.979	92.4356	Enhanced
chr8	69559266	69560435	40.5974	55.4086	38.7575	44.9212	72.6936	69.8357	71.2647	Enhanced
chr11	12045061	12047197	172.876	164.681	161.8	166.452	270.218	257.448	263.833	Enhanced
chr10	87558011	87559002	69.1629	65.3508	68.568	67.6939	99.2749	115.313	107.294	Enhanced
chr14	69093514	69096105	207.686	187.581	247.113	214.127	365.261	313.129	339.195	Enhanced
chr12	36201952	36203116	49.832	3.97474	9.73097	21.1792	24.9756	42.0813	33.5284	Enhanced
chr2	150985452	150986945	169.563	297.547	299.729	255.613	455.43	353.666	404.548	Enhanced
chr5	12167805	12168429	135.108	125.952	72.5541	111.205	125.339	226.603	175.971	Enhanced
chr8	42317235	42318155	68.7643	115.639	92.3175	92.2401	167.683	124.203	145.943	Enhanced
chr8	53921468	53923774	139.548	128.46	179.361	149.123	292.023	179.448	235.736	Enhanced
chr4	143679631	143680262	66.8058	73.2686	26.9064	55.6603	63.7461	112.047	87.8964	Enhanced
chr3	75225424	75226701	37.1666	39.8563	31.047	36.0233	45.5345	68.1964	56.8655	Enhanced
chr13	64689728	64690757	56.3633	62.9398	77.0447	65.4493	132.553	74.0394	103.296	Enhanced
chr14	65715969	65717522	40.7541	62.5753	51.0657	51.465	43.2085	119.179	81.1938	Enhanced
chr18	76523272	76524525	130.468	99.7013	108.484	112.885	190.979	165.066	178.022	Enhanced
chr5	85969602	85970183	81.6133	95.4757	87.654	88.2477	119.217	159.11	139.163	Enhanced
chr19	53062999	53064099	62.3157	29.4405	20.5932	37.4498	48.7891	69.2649	59.027	Enhanced
chr13	100589187	100590318	23.3112	61.3592	45.0659	43.2454	59.3162	76.992	68.1541	Enhanced
chr1	13307777	13309107	51.5474	34.7902	4.25867	30.1987	70.6268	24.5553	47.5911	Enhanced
chr10	126929414	126931114	24.8214	24.5004	36.6556	28.6591	48.6851	41.6305	45.1578	Enhanced
chr5	123349216	123351577	98.3137	109.785	59.9946	89.3644	94.7586	186.8	140.779	Enhanced
chrX	112195282	112195845	112.291	73.8921	90.4515	92.2114	174.611	115.898	145.254	Enhanced
chr7	135830095	135832609	62.9542	55.2355	47.3297	55.1731	67.6354	106.128	86.8817	Enhanced
chr3	3123317	3124368	25.0839	13.2051	37.7168	25.3352	38.2962	41.4235	39.8598	Enhanced
chr2	58739479	58740399	74.4946	135.75	104.626	104.957	157.962	171.518	164.74	Enhanced
chr5	133732334	133733499	95.0522	119.14	77.781	97.3244	174.679	130.807	152.743	Enhanced
chr5	131526159	131527315	68.4225	124.069	73.4869	88.6595	160.562	117.701	139.131	Enhanced
chr2	165906722	165908093	30.7735	10.1252	28.9199	23.2728	29.3641	43.6728	36.5184	Enhanced
chr12	16420904	16422554	70.3261	98.1648	130.463	99.6514	187.081	125.374	156.228	Enhanced
chr1	149927940	149929243	72.8511	60.3679	126.059	86.4259	166.492	104.432	135.462	Enhanced
chr17	6304177	6305169	31.8892	51.2954	51.3742	44.8529	47.3335	93.255	70.2942	Enhanced
chr8	25872592	25873241	73.0753	92.6115	61.0431	75.5766	144.622	92.1832	118.403	Enhanced
chr12	114353169	114354588	33.4499	22.8268	19.9588	25.4118	22.0667	57.5407	39.8037	Enhanced
chr3	6297351	6307998	273.102	244.836	277.346	265.095	381.301	449.158	415.229	Enhanced
chr6	56196038	56198778	161.738	177.384	198.525	179.216	320.909	240.463	280.686	Enhanced
chr13	87468326	87470532	16.7393	31.4719	25.6832	24.6315	42.5937	34.554	38.5738	Enhanced
chrX	47436459	47438074	120.837	157.6	154.335	144.257	279.775	171.91	225.842	Enhanced
chr12	63635457	63636461	52.514	27.6452	62.041	47.4001	77.9472	70.4611	74.2042	Enhanced
chr9	43828332	43829232	41.0029	51.3937	50.3289	47.5752	52.1667	96.7314	74.449	Enhanced
chr4	8319351	8321283	98.2906	74.2616	49.8505	74.1342	138.947	92.9939	115.97	Enhanced
chr1	66322987	66324514	62.1714	60.6096	85.3211	69.3674	142.085	74.8632	108.474	Enhanced
chr16	64402489	64403374	95.3076	114.98	70.3738	93.5539	181.885	110.665	146.275	Enhanced
chr15	77727116	77728315	43.9805	46.3057	23.6179	37.968	59.6853	59.0112	59.3482	Enhanced
chr18	59664248	59664950	75.0734	59.2819	137.071	90.4754	143.27	139.473	141.371	Enhanced
chr1	193764212	193765089	84.154	73.836	83.9269	80.639	140.206	111.674	125.94	Enhanced
chr12	4923592	4924375	20.1951	29.5317	21.6899	23.8056	25.6936	48.6356	37.1646	Enhanced
chr16	11488480	11489729	67.554	81.4981	90.6927	79.9149	136.082	113.301	124.692	Enhanced
chr7	22479330	22480625	44.7949	57.1676	34.9895	45.6507	70.8072	71.4523	71.1297	Enhanced
chr14	6747088	6749182	42.8259	48.6265	62.2295	51.2273	97.2201	62.4021	79.8111	Enhanced
chr15	27670914	27672318	33.8071	92.2819	12.1031	46.064	89.2093	54.278	71.7437	Enhanced
chr12	115568397	115569821	88.8869	103.985	99.4437	97.4385	169.632	133.791	151.711	Enhanced
chr3	96398111	96399037	85.399	34.9666	36.688	52.3512	74.848	88.1422	81.4951	Enhanced
chr16	26262466	26262914	117.542	92.8177	126.243	112.201	179.455	169.845	174.65	Enhanced
chr10	25662098	25662855	13.9252	24.4357	14.9559	17.7723	26.5749	28.745	27.66	Enhanced
chr15	24628812	24629274	56.9941	50.0062	48.9701	51.9902	67.6777	94.1199	80.8988	Enhanced
chr13	86916186	86917440	50.4637	59.0352	72.2651	60.588	101.655	86.8078	94.2315	Enhanced
chr2	32787964	32790350	26.532	21.339	18.9972	22.2894	32.8182	36.5124	34.6653	Enhanced
chr13	111858919	111859441	100.911	141.662	32.5141	91.6957	149.784	135.399	142.591	Enhanced
chrX	62406254	62407119	54.8486	53.4708	71.9991	60.1062	111.135	75.4806	93.3076	Enhanced
chr17	46456212	46456947	50.1951	62.9154	23.1044	45.405	66.9027	74.0107	70.4567	Enhanced
chr3	17633616	17635326	188.157	230.04	265.028	227.742	432.989	273.792	353.39	Enhanced
chrX	69858206	69859625	141.233	130.439	171.645	147.772	274.258	184.13	229.194	Enhanced
chr9	91137715	91138832	94.4125	57.9857	50.7003	67.6995	122.12	87.7007	104.91	Enhanced
chr1	176944172	176945625	98.0033	114.65	144.241	118.965	218.586	149.854	184.22	Enhanced
chr16	65176726	65177783	74.825	91.9112	80.3633	82.3665	105.775	149.309	127.542	Enhanced
chr5	133405361	133406027	63.3002	90.251	59.4873	71.0129	97.313	122.5	109.907	Enhanced
chr2	176864313	176865183	60.5931	53.1639	19.5234	44.4268	43.6847	93.8092	68.7469	Enhanced
chr10	30540170	30540766	61.8821	77.564	104.441	81.2957	123.719	127.74	125.73	Enhanced
chr7	65496030	65497651	94.3601	85.6456	87.3658	89.1238	161.448	114.183	137.816	Enhanced
chrX	121851788	121852348	75.2607	57.779	40.4156	57.8184	71.8138	106.808	89.3107	Enhanced
chr3	136946118	136947066	38.929	53.6737	59.7291	50.7772	70.7544	86.0988	78.4266	Enhanced
chr12	113261535	113264371	27.9044	34.2764	15.9839	26.0549	22.879	57.6016	40.2403	Enhanced
chr13	85983485	85985404	173.173	200.176	209.609	194.319	359.044	241.151	300.098	Enhanced
chr18	21425879	21427342	50.4694	56.9333	42.5896	49.9974	68.7971	85.5774	77.1872	Enhanced
chrX	79490877	79493202	29.4968	57.7329	43.8647	43.6981	69.2821	65.5723	67.4272	Enhanced
chr18	6372791	6373489	113.254	112.618	81.0914	102.321	144.09	171.442	157.766	Enhanced
chr1	37833100	37834236	37.1339	61.0894	34.8971	44.3735	64.9609	71.8626	68.4118	Enhanced
chr2	106946858	106947826	81.6975	71.6807	70.1956	74.5246	133.969	95.5647	114.767	Enhanced
chr13	7949955	7950866	98.3774	40.6191	18.6457	52.5474	66.2624	95.5647	80.9136	Enhanced
chr14	106662389	106663228	62.8293	22.0503	33.7398	39.5398	37.3033	84.3017	60.8025	Enhanced
chr19	22002481	22004313	166.996	189.467	160.803	172.422	295.496	234.767	265.131	Enhanced
chr13	101697278	101697853	100.789	64.3135	108.249	91.1169	147.659	132.397	140.028	Enhanced
chr16	91818232	91819404	35.9943	15.7905	24.1615	25.3154	26.7134	51.0819	38.8976	Enhanced
chr12	92694496	92695292	92.7067	29.05	142.241	87.9991	140.414	129.858	135.136	Enhanced
chr7	83853861	83855121	50.2235	58.7543	76.4163	61.798	81.6472	107.993	94.8203	Enhanced
chrX	47818884	47820125	50.9919	33.5549	27.3831	37.3099	48.6565	65.7873	57.2219	Enhanced
chr16	29442797	29443921	56.295	53.5088	65.5003	58.4347	111.413	67.7872	89.5999	Enhanced
chr7	49653415	49654433	62.151	81.7962	61.1886	68.3786	81.2692	128.295	104.782	Enhanced
chr3	115616298	115617353	49.9778	48.2351	64.4124	54.2085	78.4217	87.6915	83.0566	Enhanced
chr10	104279026	104279705	93.1351	47.6677	66.6858	69.1629	75.7038	136.18	105.942	Enhanced
chrY	334994	335778	100.847	106.179	36.1038	81.0432	151.114	97.1473	124.131	Enhanced
chr5	111390990	111394041	0	74.3441	13.0007	29.1149	24.9341	64.2525	44.5933	Enhanced
chr11	56619601	56620955	85.6889	102.522	125.497	104.569	191.61	128.642	160.126	Enhanced
chr7	137977876	137978477	131.503	99.9958	84.7419	105.414	159.871	162.873	161.372	Enhanced
chr12	61570864	61571690	114.87	117.584	212.475	148.31	230.045	223.947	226.996	Enhanced
chr6	53430850	53431756	98.9197	81.686	87.4929	89.3662	165.335	108.103	136.719	Enhanced
chr2	15298784	15299584	72.4772	63.5909	84.9182	73.6621	136.918	88.4063	112.662	Enhanced
chr17	30934400	30936203	73.1383	74.4383	43.989	63.8552	32.2578	163.053	97.6556	Enhanced
chr1	89930946	89931991	100.911	101.819	70.4472	91.0593	132.666	145.814	139.24	Enhanced
chr10	19259949	19261297	74.3332	51.4889	50.4222	58.7481	74.6619	104.987	89.8242	Enhanced
chr2	165967646	165968939	28.5499	25.0495	17.5218	23.7071	34.5935	37.8862	36.2398	Enhanced
chr12	63639220	63640051	76.1201	105.746	61.3157	81.0607	110.296	137.489	123.892	Enhanced
chr10	53619209	53620170	235.904	274.369	282.825	264.366	360.624	447.326	403.975	Enhanced
chrX	74588160	74589584	122.219	142.979	107.399	124.199	215.181	164.371	189.776	Enhanced
chr14	101054212	101055129	155.225	141.238	197.588	164.683	265.756	237.35	251.553	Enhanced
chr7	54520174	54521075	70.2127	77.0051	100.546	82.588	131.513	120.78	126.146	Enhanced
chr12	64220136	64221570	154.468	141.983	134.301	143.584	279.19	159.43	219.31	Enhanced
chr12	40626117	40626706	71.5615	39.2421	86.4655	65.7564	117.6	83.0927	100.346	Enhanced
chr4	154215026	154215978	16.6138	19.4358	29.7392	21.9296	21.1372	45.7266	33.4319	Enhanced
chr3	52939000	52940217	103.993	110.252	167.536	127.26	235.213	152.056	193.635	Enhanced
chr2	50625186	50626155	43.5271	71.6068	128.559	81.231	129.216	117.929	123.572	Enhanced
chr2	106980146	106981158	109.408	68.5672	162.271	113.416	194.434	150.564	172.499	Enhanced
chr4	26109514	26110100	53.9454	23.6656	48.2819	41.9643	53.3812	74.2376	63.8094	Enhanced
chr5	109293842	109294453	120.731	52.9641	101.881	91.8586	128.002	151.311	139.656	Enhanced
chr14	10249905	10251339	73.5562	35.4957	27.6502	45.5674	96.7026	41.7554	69.229	Enhanced
chr12	111144706	111147202	33.8176	42.6525	56.751	44.407	67.2266	67.6263	67.4264	Enhanced
chr4	20755402	20755871	89.8325	59.1137	60.301	69.749	119.053	92.7181	105.886	Enhanced
chr6	14604155	14604880	72.695	57.4038	62.4605	64.1864	104.819	90.0361	97.4277	Enhanced
chrX	22141262	22142122	67.4265	69.9157	52.6671	63.3364	90.9837	101.225	96.1045	Enhanced
chr17	79060678	79061455	61.0526	59.5189	29.1429	49.9048	60.4141	91.0198	75.717	Enhanced
chr18	41624139	41625471	43.5516	38.2118	51.0274	44.2636	97.386	36.7777	67.0818	Enhanced
chr17	83442061	83442864	39.3855	51.8348	28.2005	39.8069	52.8927	67.7511	60.3219	Enhanced
chr15	25736758	25738896	32.0755	30.3076	18.5498	26.9777	28.2521	53.4787	40.8654	Enhanced
chr14	114197937	114199094	68.3634	95.9704	102.793	89.0422	166.222	103.487	134.855	Enhanced
chr10	105643475	105644686	30.4815	15.2824	32.7377	26.1672	38.7807	40.4494	39.615	Enhanced
chr16	62709883	62711180	134.178	110.591	161.577	135.449	237.959	172.061	205.01	Enhanced
chr8	113245529	113246424	159.037	41.3444	56.936	85.7723	64.9477	194.542	129.745	Enhanced
chr10	105517225	105518219	74.2585	116.346	131.026	107.21	170.958	153.288	162.123	Enhanced
chr1	9625455	9625933	66.1084	38.6687	82.8352	62.5374	98.1256	90.976	94.5508	Enhanced
chr5	88580541	88581989	94.6992	76.6969	82.1492	84.5151	157.554	97.7411	127.648	Enhanced
chr6	140783112	140784547	150.685	167.681	161.838	160.068	236.912	246.565	241.739	Enhanced
chr15	17098464	17099353	100.809	109.261	140.115	116.728	181.068	171.372	176.22	Enhanced
chr18	16099524	16100569	45.4101	39.8424	54.1902	46.4809	62.0533	78.1145	70.0839	Enhanced
chr15	36926098	36927032	33.8673	39.6199	48.4988	40.662	52.6635	69.9104	61.287	Enhanced
chr3	82781283	82781858	73.3008	48.2351	68.8855	63.4738	77.7152	113.483	95.5991	Enhanced
chr16	47912618	47913669	65.2182	83.632	145.479	98.1097	165.95	129.448	147.699	Enhanced
chr3	144491233	144492807	23.4563	17.6403	28.7913	23.296	35.527	34.5853	35.0561	Enhanced
chr3	125835269	125835871	87.5233	84.4715	37.6006	69.8651	92.7943	117.435	105.115	Enhanced
chr6	35294927	35297419	152.423	167.169	211.453	177.015	309.739	222.869	266.304	Enhanced
chr3	90898847	90904530	250.698	307.945	340.058	299.567	479.614	421.668	450.641	Enhanced
chrX	95170260	95172111	116.838	190.024	189.759	165.54	294.881	202.946	248.914	Enhanced
chr1	119149989	119151846	178.952	246.731	237.958	221.214	415.597	249.199	332.398	Enhanced
chr16	19589197	19590305	52.3483	50.1054	30.667	44.3736	64.5828	68.7652	66.674	Enhanced
chrX	33047301	33048951	127.866	165.478	181.962	158.435	261.643	214.456	238.049	Enhanced
chr4	49744318	49745599	98.8017	119.196	92.8503	103.616	171.095	140.216	155.655	Enhanced
chr14	121632788	121634564	38.6098	39.0876	22.3287	33.342	54.1601	45.9808	50.0704	Enhanced
chr8	104652848	104654494	44.8617	44.9843	44.7406	44.8622	65.2298	69.4541	67.342	Enhanced
chr5	69866769	69867445	116.935	123.117	125.59	121.881	204.975	160.921	182.948	Enhanced
chr15	10993152	10993974	44.8889	22.5058	82.6482	50.0143	70.7086	79.4244	75.0665	Enhanced
chr8	124323425	124325311	13.9843	22.0854	6.00773	14.0258	18.9778	23.0935	21.0357	Enhanced
chrX	123355704	123356728	133.872	94.8703	171.431	133.391	213.994	186.002	199.998	Enhanced
chr6	126908911	126911003	143.73	73.0095	27.0821	81.2738	22.4568	221.219	121.838	Enhanced
chr17	12208969	12212300	215.415	226.526	234.761	225.567	332.505	343.31	337.908	Enhanced
chr5	84018819	84019670	68.1388	81.5242	99.7939	83.1523	133.977	115.081	124.529	Enhanced
chr1	19121847	19122355	145.162	127.363	122.497	131.674	180.287	214.035	197.161	Enhanced
chr16	41491009	41491588	127.392	95.805	107.502	110.233	169.794	159.659	164.727	Enhanced
chr1	197177865	197179491	77.8511	56.9216	31.355	55.3759	78.4126	87.0479	82.7302	Enhanced
chr18	23563254	23563993	121.243	143.923	153.197	139.455	269.189	147.221	208.205	Enhanced
chr12	60135790	60140086	38.0748	22.6302	39.5738	33.4263	54.171	45.6362	49.9036	Enhanced
chr5	126651936	126652449	143.749	81.0801	99.2502	108.027	174.179	148.367	161.273	Enhanced
chr7	5226303	5227982	135.083	162.621	188.943	162.216	263.788	220.481	242.134	Enhanced
chr17	30899978	30900712	50.2634	37.8006	77.1196	55.0612	45.6775	118.578	82.1279	Enhanced
chr6	94846874	94847372	105.765	46.3985	113.593	88.5854	165.959	98.2459	132.102	Enhanced
chr1	52950161	52950957	52.9752	69.72	85.3444	69.3466	117.948	88.85	103.399	Enhanced
chr5	134503874	134505522	144.023	154.446	185.62	161.363	302.679	178.38	240.529	Enhanced
chrX	8099389	8100154	48.2292	78.5867	44.3992	57.0717	84.736	85.3345	85.0352	Enhanced
chr5	114186874	114188162	45.0382	35.9238	17.5897	32.8506	26.0457	71.8403	48.943	Enhanced
chr1	178970583	178970944	72.8958	102.333	140.924	105.384	148.389	165.522	156.956	Enhanced
chr12	63277704	63279564	164.484	196.569	176.658	179.237	325.928	207.819	266.873	Enhanced
chr13	75814464	75816662	69.6008	80.019	54.131	67.9169	95.6756	106.516	101.096	Enhanced
chr7	79794810	79799794	196.92	212.718	239.922	216.52	324.168	320.166	322.167	Enhanced
chr12	24768924	24769875	127.506	58.3686	47.6327	77.8359	145.765	85.8275	115.796	Enhanced
chr16	27423413	27425660	143.21	191.567	214.326	183.035	333.539	210.812	272.176	Enhanced
chr15	91820557	91824787	316.834	378.676	416.648	370.719	583.487	518.841	551.164	Enhanced
chr8	60642827	60643865	132.068	102.505	136.388	123.654	252.04	115.34	183.69	Enhanced
chr4	105023336	105023884	67.2925	42.1728	20.6495	43.3716	69.3067	59.5321	64.4194	Enhanced
chrX	121397868	121398530	111.444	118.733	94.0441	108.073	205.928	115.024	160.476	Enhanced
chr13	119647741	119648568	127.48	50.3323	102.686	93.4995	145.969	131.575	138.772	Enhanced
chr11	5078257	5079359	28.7089	20.9908	35.9728	28.5575	30.4379	54.3237	42.3808	Enhanced
chr2	174878109	174879774	47.5179	50.0302	71.4491	56.3324	65.8294	101.358	83.5938	Enhanced
chr14	112795391	112795930	146.602	102.902	178.446	142.65	211.385	211.835	211.61	Enhanced
chr6	108221530	108223322	126.57	108.469	161.229	132.089	224.694	167.092	195.893	Enhanced
chr11	77872098	77873826	39.6816	5.35636	9.83509	18.291	25.8901	28.3544	27.1222	Enhanced
chr11	113778137	113779521	38.1058	56.8374	65.4821	53.4751	75.9533	82.5927	79.273	Enhanced
chrX	101467666	101468418	133.168	79.9435	52.6933	88.6016	139.702	122.978	131.34	Enhanced
chr17	84858147	84863918	1311.19	1308.47	1468.14	1362.6	1922.55	2116.78	2019.67	Enhanced
chr10	27537921	27545634	277.771	294.138	331.397	301.102	424.776	467.467	446.121	Enhanced
chr2	137177104	137178734	152.085	173.185	142.489	155.92	241.522	220.426	230.974	Enhanced
chr8	33691585	33692402	77.4228	50.9476	48.5062	58.9589	101.239	73.2507	87.2447	Enhanced
chrX	86137316	86138701	91.388	116.934	155.408	121.243	221.236	137.555	179.396	Enhanced
chr4	90323451	90324920	61.0341	94.5015	119.535	91.6903	167.484	103.756	135.62	Enhanced
chr7	73686029	73686987	27.5165	43.4569	5.91063	25.628	30.3405	45.4406	37.8905	Enhanced
chr3	49267829	49268624	99.4533	157.067	156.661	137.727	283.992	123.178	203.585	Enhanced
chr10	34154232	34155871	106.197	183.529	190.095	159.94	296.152	176.037	236.094	Enhanced
chr3	108948172	108948532	102.337	64.1354	94.2098	86.894	105.4	150.892	128.146	Enhanced
chr18	68546604	68547570	54.5776	100.561	87.9259	81.0214	131.931	107.028	119.48	Enhanced
chr4	144190775	144191629	117.281	167.892	159.11	148.094	277.484	159.274	218.379	Enhanced
chr12	55879687	55883001	101.891	85.2081	104.303	97.1343	141.786	144.601	143.194	Enhanced
chr11	44309038	44309492	46.397	81.4167	137.036	88.2831	152.493	107.747	130.12	Enhanced
chrX	94799564	94800918	194.748	157.2	246.811	199.586	383.219	205.023	294.121	Enhanced
chr7	24343491	24344072	72.5451	79.5631	87.654	79.9207	123.062	112.313	117.688	Enhanced
chr6	117642041	117643974	144.631	167.601	216.884	176.372	319.412	199.974	259.693	Enhanced
chr16	64384833	64385353	111.428	97.7664	87.0371	98.744	154.655	135.918	145.287	Enhanced
chr1	34474219	34475500	65.8678	65.0158	44.2144	58.366	90.7849	80.7305	85.7577	Enhanced
chr17	50214062	50215240	58.193	39.2754	48.0771	48.5152	77.8339	64.6825	71.2582	Enhanced
chr4	12639622	12640645	108.233	76.8747	66.4253	83.8444	139.887	106.39	123.139	Enhanced
chr6	27587647	27588040	133.951	129.28	201.411	154.881	261.312	193.555	227.434	Enhanced
chr2	17051667	17052966	40.5974	49.8677	47.9625	46.1425	51.6507	83.8029	67.7268	Enhanced
chr2	174152239	174154782	37.3419	52.7856	66.8431	52.3235	57.1867	96.3535	76.7701	Enhanced
chr16	41575284	41576709	18.5051	16.2362	19.8748	18.2054	26.6826	26.7393	26.711	Enhanced
chrX	14975957	14977980	132.984	125.831	170.833	143.216	272.034	148.021	210.028	Enhanced
chr6	101087702	101089425	48.9806	56.4049	32.8787	46.0881	68.8077	66.352	67.5799	Enhanced
chr12	117815098	117816663	47.1821	14.7847	10.8588	24.2752	8.57547	62.6113	35.5934	Enhanced
chr5	114519214	114520110	29.4184	20.6492	18.9575	23.0083	24.952	42.5087	33.7304	Enhanced
chr14	123175734	123177090	81.6734	37.536	41.7708	53.66	89.0661	68.2404	78.6532	Enhanced
chr10	120306316	120307371	29.9867	30.6951	26.8385	29.1734	33.9121	51.5832	42.7476	Enhanced
chr7	96718031	96719239	43.6531	38.3009	42.1957	41.3832	53.6871	67.583	60.635	Enhanced
chr1	19988889	19989963	68.7323	111.995	89.6381	90.1219	137.415	126.679	132.047	Enhanced
chr3	29928819	29930434	218.814	197.716	210.456	208.995	355.951	256.18	306.065	Enhanced
chrX	127296313	127297162	99.3441	168.88	193.389	153.871	258.051	192.254	225.152	Enhanced
chr2	14045818	14047236	55.7892	62.002	87.8805	68.5572	93.0611	107.485	100.273	Enhanced
chr4	119324606	119325679	58.9682	43.1152	47.4997	49.861	64.6035	81.1499	72.8767	Enhanced
chr8	6495104	6495718	102.979	22.5882	9.21673	44.9279	69.1476	62.0005	65.574	Enhanced
chr10	92522493	92523645	32.0413	64.2577	54.0774	50.1255	66.0006	80.3141	73.1574	Enhanced
chr1	103503156	103503939	87.5122	70.8761	79.5296	79.306	134.178	97.2712	115.724	Enhanced
chr6	55209603	55211214	19.6439	8.61769	24.6142	17.6252	27.7692	23.654	25.7116	Enhanced
chr12	112158669	112159875	61.2156	38.3643	42.2656	47.2818	61.1935	76.7209	68.9572	Enhanced
chr1	84259916	84261617	189.152	174.123	186.501	183.259	259.063	275.24	267.151	Enhanced
chr7	36216074	36217916	14.3181	35.1753	18.4535	22.649	15.7876	50.2453	33.0165	Enhanced
chr9	78675839	78677334	84.6683	114.526	87.1462	95.4469	110.713	167.494	139.103	Enhanced
chr17	93548321	93549547	68.8203	22.6434	32.3374	41.267	49.2513	71.031	60.1411	Enhanced
chr3	64617734	64618718	160.741	126.929	149.62	145.763	247.679	176.964	212.322	Enhanced
chr13	99660572	99661383	58.4962	34.2161	62.8259	51.8461	77.1792	73.7919	75.4856	Enhanced
chr1	26472885	26474197	48.2345	52.9007	60.4388	53.858	61.3672	95.4191	78.3932	Enhanced
chr1	194294753	194295990	119.365	108.471	86.9932	104.943	177.176	127.6	152.388	Enhanced
chr3	41920051	41921137	67.9735	110.759	109.507	96.0798	158.548	120.269	139.408	Enhanced
chr6	73652139	73653409	66.4379	61.9353	102.573	76.9822	116.224	107.144	111.684	Enhanced
chr19	3264549	3265713	18.1207	27.8232	14.5965	20.1801	21.1332	37.4056	29.2694	Enhanced
chr14	42272534	42273281	42.3342	49.5248	30.3117	40.7236	59.8449	58.2587	59.0518	Enhanced
chr7	122960655	122962587	128.324	174.874	184.74	162.646	307.998	163.444	235.721	Enhanced
chr19	6904821	6906915	17.6342	11.0515	40.5844	23.09	33.1189	33.8012	33.46	Enhanced
chr2	20996432	20998644	66.7756	71.143	53.7886	63.9024	94.0589	91.0736	92.5663	Enhanced
chr9	111156093	111157028	16.9156	39.5775	30.2793	28.9242	43.0423	40.7375	41.8899	Enhanced
chr5	77364859	77367543	84.5211	75.8828	101.333	87.2455	135.042	117.667	126.355	Enhanced
chr12	83264467	83265170	134.94	144.705	88.5671	122.738	146.246	208.912	177.579	Enhanced
chr16	88104256	88104906	137.819	135.147	104.485	125.817	213.162	150.613	181.888	Enhanced
chr11	50837406	50838090	61.6369	54.0797	49.6493	55.1219	71.8837	87.4731	79.6784	Enhanced
chr2	125854376	125855254	36.025	63.216	70.9343	56.7251	58.5649	105.349	81.9572	Enhanced
chr1	184193041	184195313	78.9443	87.5999	77.3062	81.2835	143.765	91.066	117.415	Enhanced
chr15	97396561	97397537	43.2152	85.3125	75.4225	67.9834	84.7629	111.508	98.1357	Enhanced
chr11	109292172	109293101	62.4239	54.7702	115.804	77.666	141.993	82.0007	111.997	Enhanced
chr3	25319428	25320394	38.2043	57.4632	64.479	53.3822	69.4374	84.4962	76.9668	Enhanced
chr13	5176355	5177749	128.631	122.818	158.468	136.639	245.48	148.382	196.931	Enhanced
chr16	64572093	64572791	60.4024	52.9965	72.9823	62.1271	108.868	70.1355	89.5017	Enhanced
chr3	67922789	67923489	45.1725	59.451	88.9461	64.5232	92.5931	93.2471	92.9201	Enhanced
chr10	22407301	22411496	60.3736	57.3856	49.9826	55.9139	80.5453	80.4875	80.5164	Enhanced
chrX	72109097	72111596	124.553	157.439	167.781	149.925	265.898	165.594	215.746	Enhanced
chr16	90071051	90071693	106.702	165.635	149.862	140.733	184.486	220.259	202.373	Enhanced
chr8	8317038	8317729	83.8934	60.2242	81.9117	75.3431	90.5629	125.947	108.255	Enhanced
chr4	9512432	9514082	156.636	114.993	178.529	150.052	233.174	197.96	215.567	Enhanced
chr4	95176461	95177877	111.736	120.911	156.008	129.552	206.919	165.299	186.109	Enhanced
chr4	100799924	100802465	62.2855	47.3623	44.5971	51.415	74.8414	72.8577	73.8496	Enhanced
chr8	50659064	50660040	48.6171	28.4375	23.2069	33.4205	45.8178	50.1788	47.9983	Enhanced
chr16	80305625	80306076	198.496	133.18	125.405	152.36	232.733	204.872	218.803	Enhanced
chr7	94525189	94526378	79.8301	97.2809	157.188	111.433	191.846	128.169	160.007	Enhanced
chr19	29700389	29701225	56.749	49.7911	67.7215	58.0872	56.1555	110.636	83.3957	Enhanced
chr3	78142218	78143837	61.8985	94.3265	122.463	92.896	158.884	107.599	133.242	Enhanced
chr5	134429840	134430679	75.3951	55.1259	53.9837	61.5016	98.5873	77.817	88.2021	Enhanced
chr14	103395063	103396031	98.037	148.14	93.5941	113.257	161.686	163.022	162.354	Enhanced
chr16	4300743	4301663	63.0339	55.3054	49.236	55.8584	53.464	106.46	79.9618	Enhanced
chr9	120334628	120336138	24.4498	30.6458	3.75135	19.6156	23.7003	32.4452	28.0727	Enhanced
chrX	13767786	13769078	130.615	146.832	214.808	164.085	292.541	176.939	234.74	Enhanced
chr6	28600931	28602378	65.6062	70.354	82.2059	72.722	98.9259	109.094	104.01	Enhanced
chr3	32524454	32525545	106.326	144.175	160.913	137.138	192.665	199.531	196.098	Enhanced
chr2	151008814	151010081	49.9463	43.8225	31.2918	41.6869	54.7194	64.4383	59.5788	Enhanced
chr12	59220693	59222524	129.637	171.877	126.856	142.79	229.684	178.401	204.043	Enhanced
chr2	150937267	150938316	40.2107	35.2806	32.3902	35.9605	40.5007	62.2536	51.3771	Enhanced
chr10	41560338	41562418	98.9085	104.583	111.677	105.056	124.763	175.378	150.07	Enhanced
chrX	66826066	66827339	86.9944	123.579	137.925	116.166	195.008	136.821	165.914	Enhanced
chr6	6912228	6913264	30.5361	44.6535	0	25.0632	45.3251	26.2642	35.7946	Enhanced
chr8	11530738	11532868	19.8129	52.151	21.2794	31.0811	50.4146	38.3425	44.3785	Enhanced
chr14	101406874	101407788	23.0717	25.3037	18.5846	22.32	22.0151	41.6725	31.8438	Enhanced
chr19	32206251	32207259	36.6141	78.0176	44.9419	53.1912	22.1823	129.566	75.8744	Enhanced
chr1	116704739	116706120	87.8337	123.973	147.654	119.821	215.398	126.129	170.763	Enhanced
chr4	72955547	72958015	213.757	210.054	268.607	230.806	441.475	216.211	328.843	Enhanced
chrX	89067061	89067864	59.0783	57.5942	49.3508	55.3411	69.5957	88.0764	78.8361	Enhanced
chr8	9508773	9509320	163.723	126.749	124.123	138.198	294.07	99.4012	196.736	Enhanced
chr1	56154694	56156084	117.619	113.184	154.849	128.551	244.577	121.397	182.987	Enhanced
chr8	103732226	103732998	109.24	173.721	124.658	135.873	231.638	155.03	193.334	Enhanced
chr1	144482578	144483989	56.0658	32.7944	32.115	40.3251	49.1389	65.5823	57.3606	Enhanced
chr5	62305242	62306269	92.4103	63.0623	77.1946	77.5558	119.748	100.678	110.213	Enhanced
chr4	59984725	59985426	112.77	65.9626	56.5214	78.4182	153.039	69.8357	111.437	Enhanced
chr4	8743951	8745252	72.963	32.0086	30.4747	45.1488	73.919	54.3882	64.1536	Enhanced
chr19	60423332	60424958	139.483	76.8442	97.549	104.625	149.947	147.312	148.629	Enhanced
chr9	98066765	98067811	90.7334	84.0314	54.1384	76.3011	128.263	88.4452	108.354	Enhanced
chr5	48360952	48362564	65.439	63.1572	80.825	69.8071	83.256	114.82	99.0379	Enhanced
chr18	84197809	84200779	28.4223	24.9375	17.1709	23.5102	26.3672	40.336	33.3516	Enhanced
chr8	37367350	37367917	167.25	154.896	189.608	170.585	311.299	172.622	241.96	Enhanced
chr3	66473876	66475641	140.459	217.632	202.21	186.767	325.717	203.575	264.646	Enhanced
chr18	47934441	47935568	65.5028	49.2614	50.2508	55.005	83.3372	72.436	77.8866	Enhanced
chr13	86334176	86335618	76.8058	35.2989	27.4969	46.5339	71.3493	60.3985	65.8739	Enhanced
chr2	168579808	168582555	44.1725	45.4969	43.3166	44.3287	52.1269	73.3428	62.7348	Enhanced
chr7	113456523	113457265	85.2381	68.5549	61.0314	71.6081	114.47	87.9761	101.223	Enhanced
chr12	111900856	111907012	47.1449	29.3312	17.4919	31.3227	15.9949	72.5466	44.2708	Enhanced
chr5	110813410	110816889	39.4308	55.8862	29.3187	41.5452	25.0833	92.3517	58.7175	Enhanced
chr4	131359735	131361436	83.7231	43.5307	53.2859	60.1799	42.0813	128.018	85.0499	Enhanced
chr7	65843887	65845155	87.3371	58.3839	89.3348	78.3519	126.99	94.4351	110.713	Enhanced
chr10	86276103	86277924	26.0697	20.3318	6.22205	17.5412	19.6549	29.8967	24.7758	Enhanced
chrX	77453460	77454475	103.891	127.614	150.634	127.38	220.295	139.397	179.846	Enhanced
chr7	67148597	67149617	36.1837	13.606	55.5171	35.1023	35.0746	64.0218	49.5482	Enhanced
chr16	95730565	95732867	210.831	150.8	174.75	178.794	241.994	262.544	252.269	Enhanced
chrX	8872267	8873306	15.224	40.0723	10.9006	22.0656	15.0648	47.1391	31.102	Enhanced
chr11	23125076	23126318	50.9508	33.5279	59.2822	47.9203	64.8231	70.1166	67.4699	Enhanced
chr18	17985223	17986088	134.074	117.636	143.998	131.903	201.593	169.831	185.712	Enhanced
chr2	154182897	154185197	61.9282	46.2856	32.0242	46.746	70.0349	61.5501	65.7925	Enhanced
chr1	53189881	53190882	115.877	106.291	79.1977	100.455	125.089	157.653	141.371	Enhanced
chr17	42143197	42144672	92.9669	122.353	107.529	107.616	177.418	125.477	151.448	Enhanced
chr18	81082404	81083876	53.744	69.1599	34.6331	52.5124	77.4936	70.2624	73.878	Enhanced
chr17	24996644	24997969	31.8411	20.9528	21.3736	24.7225	20.2552	49.2958	34.7755	Enhanced
chrX	97101615	97104023	85.4415	98.0321	80.0008	87.8248	122.641	124.365	123.503	Enhanced
chr19	41546149	41547408	62.8293	51.4508	76.4769	63.5857	92.3701	86.4633	89.4167	Enhanced
chr3	158543130	158544348	43.295	56.98	18.5998	39.6249	53.2467	58.0914	55.6691	Enhanced
chr18	50380994	50381515	20.2209	88.7083	32.5764	47.1685	38.5896	93.917	66.2533	Enhanced
chr6	10643897	10644711	71.2322	79.5436	55.6397	68.8051	79.6414	113.622	96.6319	Enhanced
chr3	141665887	141667652	92.6429	136.348	150.855	126.615	145.749	209.744	177.747	Enhanced
chr7	27772713	27773550	100.767	93.9376	60.8766	85.1937	96.1517	143.005	119.578	Enhanced
chr18	6375404	6376036	91.7128	58.5222	80.5918	76.9423	95.4682	120.475	107.972	Enhanced
chr10	86642693	86643558	73.1315	53.4708	45.8176	57.4733	54.275	106.931	80.603	Enhanced
chr7	98012235	98013675	80.5749	112.471	129.808	107.618	177.068	124.745	150.906	Enhanced
chr8	3993912	3995458	57.9962	41.9056	51.2968	50.3995	70.8931	70.4226	70.6579	Enhanced
chr2	80067705	80068820	47.2908	33.1941	25.3956	35.2935	50.1388	48.8099	49.4744	Enhanced
chr10	25193717	25195803	15.1729	4.43754	51.604	23.7382	48.2601	18.2704	33.2653	Enhanced
chr8	22785837	22786853	46.7049	45.5317	44.5883	45.6083	52.8188	74.9859	63.9023	Enhanced
chr8	34261605	34262898	146.828	135.983	192.739	158.517	271.559	172.592	222.076	Enhanced
chr7	136128165	136128805	115.269	65.0158	97.2718	92.5188	97.7684	161.461	129.615	Enhanced
chr1	106186153	106186913	62.4164	85.1879	74.4848	74.0297	99.9983	107.369	103.684	Enhanced
chr1	164268403	164269979	90.3594	117.453	115.019	107.61	163.217	138.166	150.691	Enhanced
chr16	75291963	75292502	68.4141	25.7254	73.4779	55.8724	116.055	40.3495	78.2021	Enhanced
chr11	6650556	6652960	87.7781	84.7173	106.06	92.8516	148.903	110.982	129.943	Enhanced
chr5	44528103	44533662	79.7344	82.4508	79.5192	80.5681	116.741	108.748	112.744	Enhanced
chr7	33539995	33541096	71.8374	37.8177	66.8673	58.8408	95.4585	69.202	82.3303	Enhanced
chr14	63263454	63265085	74.3788	59.5846	62.5179	65.4938	86.401	96.7944	91.5977	Enhanced
chr12	48965994	48967237	84.8498	104.225	50.1215	79.7322	113.349	109.469	111.409	Enhanced
chr19	55145682	55146659	10.7928	23.6737	34.7748	23.0804	36.6167	27.8486	32.2327	Enhanced
chr8	85242535	85243992	191.849	142.919	264.365	199.711	348.471	209.22	278.845	Enhanced
chr1	194401146	194401999	105.059	97.5999	92.9228	98.5272	172.975	102.055	137.515	Enhanced
chr13	63965009	63965580	110.72	129.527	59.4576	99.9014	164.343	114.277	139.31	Enhanced
chr5	144192350	144193375	72.0148	85.7513	82.8698	80.212	106.892	116.801	111.847	Enhanced
chr6	148587571	148588916	66.6569	44.7232	42.1121	51.1641	69.8398	72.845	71.3424	Enhanced
chr1	179940469	179941443	54.1298	37.9944	29.0682	40.3975	34.4338	78.216	56.3249	Enhanced
chr13	87488573	87489497	62.7613	65.0783	49.0231	58.9542	70.1705	94.2216	82.1961	Enhanced
chr3	153692105	153693210	186.102	188.405	235.752	203.419	291.411	275.807	283.609	Enhanced
chr5	132600450	132602184	94.2982	98.75	150.283	114.444	187.054	131.863	159.458	Enhanced
chr6	12089332	12090039	59.6345	163.509	48.0364	90.3933	98.0002	153.875	125.938	Enhanced
chr18	5750357	5752333	24.0258	28.1067	5.73424	19.2889	31.6993	22.0422	26.8708	Enhanced
chr3	5435426	5436954	186.392	215.023	177.945	193.12	345.464	192.379	268.922	Enhanced
chr5	41880707	41881801	115.675	156.467	160.472	144.205	237.106	164.162	200.634	Enhanced
chr1	112509567	112510030	125.117	129.736	97.7292	117.527	197.772	129.136	163.454	Enhanced
chr10	59998432	59999993	10.1363	8.89355	18.1443	12.3914	10.0303	24.4112	17.2208	Enhanced
chr9	73083075	73084492	74.438	94.7014	123.919	97.6861	156.263	115.244	135.754	Enhanced
chr1	63932622	63934456	100.664	146.361	129.737	125.588	197.596	151.393	174.494	Enhanced
chr10	41160675	41164516	108.52	77.136	91.4716	92.376	130.494	126.184	128.339	Enhanced
chr5	47138677	47139173	74.3332	93.1705	91.2401	86.2479	108.082	131.522	119.802	Enhanced
chr8	116096060	116097699	74.0159	53.6469	38.019	55.2273	73.6968	79.7149	76.7058	Enhanced
chr3	9092333	9093616	78.0962	86.5528	61.8038	75.4842	99.3593	110.301	104.83	Enhanced
chr7	6385717	6386553	69.3599	94.0499	27.0886	63.4995	72.1999	104.128	88.1639	Enhanced
chrX	77031423	77032500	63.6452	115.979	110.421	96.6819	172.329	96.0079	134.168	Enhanced
chrX	56537055	56538079	164.766	140.047	199.081	167.965	264.217	201.944	233.081	Enhanced
chr9	7064305	7064866	93.9085	90.634	100.859	95.1339	147.355	116.31	131.832	Enhanced
chr11	6653147	6654068	183.172	95.424	98.3651	125.654	152.935	194.964	173.95	Enhanced
chr6	5277150	5278140	74.5582	79.4347	80.0768	78.0232	94.858	120.926	107.892	Enhanced
chr6	137972471	137973681	209.189	198.836	257.437	221.82	365.948	247.395	306.672	Enhanced
chr14	29000999	29002722	88.7773	91.3222	111.788	97.2957	151.896	116.906	134.401	Enhanced
chr8	87649749	87650141	161.15	129.609	144.231	144.997	261.977	138.605	200.291	Enhanced
chr12	50293720	50294303	27.1113	55.5034	145.59	76.0681	107.311	102.601	104.956	Enhanced
chr1	91099135	91099665	109.33	87.2048	117.422	104.652	134.882	153.875	144.379	Enhanced
chr5	106241664	106243432	38.7844	36.6467	19.2254	31.5522	31.6308	55.4264	43.5286	Enhanced
chr4	52098722	52100449	39.7046	42.8757	26.2421	36.2741	40.1529	59.8938	50.0233	Enhanced
chr6	106265302	106265985	84.8746	148.937	165.74	133.184	215.966	151.311	183.639	Enhanced
chr9	114899684	114900410	21.7785	63.6943	77.9682	54.4803	67.7309	82.4196	75.0752	Enhanced
chrX	166628913	166634045	55.5218	41.4974	18.7728	38.5974	40.5518	65.795	53.1734	Enhanced
chr7	10334177	10335162	58.8785	126.801	103.478	96.3857	138.469	127.064	132.766	Enhanced
chr9	53475021	53475994	54.1854	57.0502	52.3764	54.5373	55.1507	95.0741	75.1124	Enhanced
chr4	61345607	61349737	256.792	266.782	322.452	282.009	374.388	402.177	388.282	Enhanced
chr13	78277630	78278352	80.2963	89.6653	47.0398	72.3338	123.828	75.3414	99.5849	Enhanced
chr17	57295297	57296308	46.9357	13.727	22.4043	27.689	33.1749	43.0608	38.1178	Enhanced
chr13	56814057	56816223	51.1448	44.874	47.0832	47.7007	60.9385	70.3836	65.661	Enhanced
chr7	33681662	33683076	48.4873	78.5398	76.1113	67.7128	90.1606	96.24	93.2003	Enhanced
chr9	78672763	78673320	122.956	107.881	30.4747	87.1039	112.311	126.906	119.608	Enhanced
chr7	71275493	71279247	82.9246	87.5554	90.5719	87.0173	125.768	113.151	119.459	Enhanced
chr7	16863216	16864290	24.5472	21.5375	21.0913	22.392	20.8204	40.5372	30.6788	Enhanced
chr19	32267515	32267867	74.7544	39.3533	208.747	107.618	171.194	123.449	147.321	Enhanced
chr1	56835218	56836029	51.9966	85.5401	69.8065	69.1144	101.987	87.2087	94.5978	Enhanced
chr3	116462490	116464566	81.312	95.8665	79.1432	85.4406	89.4417	144.244	116.843	Enhanced
chr10	21977830	21978024	514.233	308.705	377.886	400.275	619.809	474.883	547.346	Enhanced
chr7	107091124	107091479	133.424	117.065	111.455	120.648	207.473	122.409	164.941	Enhanced
chr9	105236080	105237622	181.281	243.083	271.843	232.069	387.297	247.118	317.207	Enhanced
chrX	53334545	53335610	64.3617	60.8143	79.7602	68.3121	104.981	81.7589	93.37	Enhanced
chr2	9696701	9697978	61.9443	54.3494	70.9645	62.4194	68.3018	102.295	85.2982	Enhanced
chr7	94133276	94134058	188.728	183.33	144.784	172.281	282.991	187.834	235.412	Enhanced
chr16	73552835	73554374	130.228	90.206	80.9756	100.47	161.325	113.188	137.256	Enhanced
chrX	3260412	3261254	87.6479	76.9016	73.9635	79.5043	100.891	116.31	108.601	Enhanced
chr7	55887956	55889675	159.557	156.147	158.185	157.963	244.64	186.851	215.746	Enhanced
chr1	48146208	48147715	73.4952	82.9081	63.8998	73.4344	99.4425	101.141	100.292	Enhanced
chr3	5522688	5523275	98.7317	78.7512	38.5598	72.0142	76.1292	120.431	98.2801	Enhanced
chr2	165711985	165713127	32.3216	44.5637	24.7957	33.8937	35.2472	57.1883	46.2178	Enhanced
chr4	149104821	149106372	23.8039	35.8034	18.2612	25.9562	21.6321	49.137	35.3845	Enhanced
chr6	42072688	42074132	160.704	189.068	231.439	193.737	328.372	199.793	264.083	Enhanced
chr17	89552940	89553696	69.7181	61.1701	67.3905	66.0929	65.0467	115.132	90.0894	Enhanced
chr15	86152075	86153550	14.3026	31.3724	34.5628	26.7459	21.2295	51.6671	36.4483	Enhanced
chr2	125443145	125444025	95.8485	0	32.1696	42.6727	48.2699	68.0125	58.1412	Enhanced
chr12	11038243	11038998	41.8862	67.3761	67.4797	58.914	74.0145	86.4633	80.2389	Enhanced
chr13	25142047	25142542	627.786	569.486	845.673	680.981	866.399	988.401	927.4	Enhanced
chr10	80777799	80779823	36.4875	25.1537	47.5857	36.409	26.5268	72.6292	49.578	Enhanced
chr7	123575634	123578103	72.6479	88.1121	78.0251	79.595	119.612	97.0349	108.324	Enhanced
chr18	84778780	84779819	101.493	97.9544	92.6548	97.3675	154.952	109.991	132.472	Enhanced
chr4	68621923	68625413	42.3301	43.7722	32.4737	39.5254	54.4964	53.0519	53.7742	Enhanced
chr2	54570163	54570838	62.4575	54.7997	75.4654	64.2409	86.0845	88.6377	87.3611	Enhanced
chr5	111673803	111675127	35.8482	13.9791	21.3898	23.739	15.2029	49.333	32.2679	Enhanced
chr12	70653527	70657082	93.5018	72.9224	73.3244	79.9162	114.553	102.633	108.593	Enhanced
chr14	53632077	53633175	201.694	198.032	268.199	222.642	376.767	227.999	302.383	Enhanced
chr3	61516642	61518119	146.403	147.251	118.888	137.514	181.721	191.647	186.684	Enhanced
chr6	66956042	66960042	200.501	221.055	223.842	215.132	304.878	279.099	291.988	Enhanced
chr11	26455638	26456247	43.2595	106.275	74.3383	74.6244	95.3986	107.158	101.278	Enhanced
chr5	71152710	71154319	144.234	129.426	225.323	166.328	244.673	206.384	225.528	Enhanced
chr14	114609325	114610012	76.7101	87.4963	57.6716	73.9593	97.5958	102.926	100.261	Enhanced
chr17	34767144	34771050	44.5771	34.3708	65.2862	48.078	61.8698	68.3164	65.0931	Enhanced
chr10	24409016	24409650	24.9338	72.9224	71.4115	56.4226	66.9697	85.7825	76.3761	Enhanced
chr7	47486981	47487783	131.449	149.931	105.883	129.088	234.133	115.32	174.727	Enhanced
chr14	14472449	14474773	138.468	187.215	187.724	171.135	294.576	168.687	231.631	Enhanced
chr14	11012743	11013763	51.6911	54.424	44.4136	50.1762	50.4197	85.3624	67.8911	Enhanced
chr18	15350861	15351299	84.154	94.932	77.471	85.519	107.066	124.082	115.574	Enhanced
chr15	47379784	47381281	52.847	148.376	132.437	111.22	173.318	127.271	150.295	Enhanced
chr14	31278307	31279351	95.9574	79.7611	65.0904	80.2696	81.389	135.528	108.459	Enhanced
chr7	95148604	95149996	109.872	86.4285	122.074	106.125	165.495	121.222	143.359	Enhanced
chr13	33043839	33045687	94.1929	80.1397	70.5088	81.6138	90.7868	129.625	110.206	Enhanced
chr16	49466518	49467043	90.3021	79.2303	96.986	88.8395	136.164	103.559	119.861	Enhanced
chr10	24825516	24826275	62.4986	54.8357	52.2079	56.5141	73.6249	78.8409	76.2329	Enhanced
chr3	51043767	51045579	69.8642	79.1769	59.4029	69.4814	85.1824	102.154	93.668	Enhanced
chr17	8409714	8410507	152.879	110.807	142.778	135.488	166.314	198.953	182.634	Enhanced
chr7	32719612	32720355	99.3108	68.4628	45.712	71.1619	111.308	80.5364	95.9223	Enhanced
chr4	139018370	139021006	24.0166	26.34	36.5419	28.9662	30.5556	47.5105	39.0331	Enhanced
chr3	22614223	22615165	100.74	78.5675	90.1637	89.8237	149.53	92.4231	120.976	Enhanced
chr18	58661302	58661874	64.474	96.9753	148.385	103.278	164.056	114.077	139.067	Enhanced
chr7	4143719	4145250	99.9034	108.812	136.897	115.204	168.011	142.224	155.118	Enhanced
chr2	28458279	28458965	15.3644	128.065	24.7524	56.0607	71.6745	79.2895	75.482	Enhanced
chr10	79743409	79744609	35.1551	19.278	14.1589	22.864	29.8178	31.7488	30.7833	Enhanced
chr9	78413289	78416120	74.5432	68.6738	80.0606	74.4259	100.371	100.019	100.195	Enhanced
chr11	113080455	113081830	53.6971	43.7481	70.0298	55.825	82.9565	67.2981	75.1273	Enhanced
chr2	174123459	174126753	97.7047	63.24	67.0906	76.0118	67.2478	137.213	102.23	Enhanced
chr17	46381473	46382509	55.9829	8.93071	10.9321	25.2819	25.9001	42.0227	33.9614	Enhanced
chr14	36018744	36019811	212.49	225.459	217.603	218.517	352.076	234.617	293.346	Enhanced
chr10	15061557	15062676	94.2439	107.495	101.219	100.986	129.895	141.043	135.469	Enhanced
chr2	130700158	130701488	3.96518	3.47902	42.5867	16.677	20.1791	24.5553	22.3672	Enhanced
chr9	21323815	21324665	62.0171	59.8546	66.6074	62.8264	78.9024	89.6129	84.2577	Enhanced
chr18	6866705	6868371	85.481	86.1114	78.2068	83.2664	115.468	107.833	111.65	Enhanced
chr17	47086978	47088874	47.2958	234.336	116.533	132.722	100.288	255.561	177.925	Enhanced
chr6	83165896	83168731	24.1924	37.554	17.9882	26.5782	48.1418	23.0487	35.5953	Enhanced
chr8	122871452	122872396	55.8482	34.3005	77.9765	56.0418	52.1062	97.9917	75.049	Enhanced
chr18	67711009	67711515	62.4575	136.999	55.9003	85.119	88.2918	139.671	113.982	Enhanced
chr9	11216395	11217344	55.5543	63.3657	47.733	55.551	68.3239	80.2743	74.2991	Enhanced
chr2	15352132	15352868	71.61	87.962	92.2924	83.9548	106.292	118.256	112.274	Enhanced
chr6	49566281	49567549	128.926	160.556	201.003	163.495	261.035	175.993	218.514	Enhanced
chr2	37196002	37196767	137.798	90.677	103.598	110.691	160.706	135.113	147.91	Enhanced
chrX	59883408	59884171	13.8159	48.4877	44.5154	35.6063	38.0845	57.0386	47.5616	Enhanced
chr4	28693088	28693704	111.199	90.0598	91.8686	97.709	119.709	141.256	130.483	Enhanced
chr3	36751964	36752560	167.966	116.346	104.441	129.584	172.457	173.361	172.909	Enhanced
chrX	15051349	15058891	100.054	104.361	81.9096	95.4415	132.636	122.044	127.34	Enhanced
chrX	120361231	120362056	70.2836	67.2722	41.174	59.5766	73.1614	85.7305	79.446	Enhanced
chrX	11808347	11809379	61.3087	85.1703	38.4105	61.6298	69.3343	94.9171	82.1257	Enhanced
chr7	122732107	122733685	100.272	155.428	179.49	145.063	238.136	148.34	193.238	Enhanced
chr7	30402743	30407733	94.1117	83.5006	72.685	83.4324	120.632	101.5	111.066	Enhanced
chr5	46238999	46240338	86.6481	107.125	207.273	133.682	205.447	150.407	177.927	Enhanced
chr11	88751573	88752493	74.4946	80.4443	104.626	86.5218	165.252	65.0587	115.156	Enhanced
chr2	6021139	6022291	68.6599	40.1611	93.4064	67.4091	66.0006	113.385	89.6926	Enhanced
chr10	80541968	80543380	59.7612	58.9882	24.0692	47.6062	38.0161	88.6662	63.3411	Enhanced
chr7	86486297	86488411	57.393	43.7879	40.2006	47.1272	45.5047	79.8406	62.6726	Enhanced
chr10	93825068	93826339	70.5347	43.6846	75.7555	63.325	82.7007	85.6476	84.1742	Enhanced
chr4	141318539	141320939	13.1886	21.2146	11.804	15.4024	20.5083	20.4184	20.4634	Enhanced
chr7	142050279	142051858	50.1043	29.3074	46.6378	42.0165	49.5803	62.0566	55.8184	Enhanced
chr8	126060991	126115585	657.448	685.065	601.039	647.851	809.843	910.542	860.192	Enhanced
chr5	132012752	132014975	92.5489	64.5449	114.691	90.595	110.702	129.812	120.257	Enhanced
chr13	101003864	101005106	114.639	104.309	68.4026	95.7836	131.447	122.704	127.075	Enhanced
chr9	21035071	21036392	59.8827	28.0216	12.863	33.5891	35.5538	53.5654	44.5596	Enhanced
chr18	11423696	11424734	71.1138	124.789	114.566	103.49	148.639	125.825	137.232	Enhanced
chrX	39058042	39059244	100.903	146.269	117.795	121.656	213.959	108.672	161.316	Enhanced
chr4	90547313	90548396	73.0303	72.6197	41.8324	62.4941	70.2018	95.4765	82.8392	Enhanced
chr9	105357363	105358852	49.5887	80.8019	53.2591	61.2166	52.5751	109.675	81.125	Enhanced
chr9	39701493	39703388	58.4551	46.4034	59.7921	54.8835	64.9266	80.4437	72.6852	Enhanced
chr13	101358905	101359642	107.269	94.1173	76.8061	92.731	127.377	118.096	122.737	Enhanced
chr2	164332393	164333818	92.5256	68.1922	55.6494	72.1224	80.0478	110.777	95.4125	Enhanced
chr4	77660111	77660635	90.4741	88.2014	194.341	124.339	183.319	145.258	164.289	Enhanced
chr19	55637050	55638253	21.9172	23.0759	23.5394	22.8442	24.1666	36.1939	30.1803	Enhanced
chr14	91373826	91375371	68.275	107.827	117.326	97.8092	149.117	109.226	129.171	Enhanced
chr9	121036785	121037768	107.269	89.4115	74.886	90.5223	122.828	116.251	119.539	Enhanced
chr3	22358286	22359496	130.743	168.245	191.907	163.632	279.082	152.935	216.008	Enhanced
chr19	12522057	12522828	109.382	53.9834	66.0811	76.482	110.17	91.7272	100.949	Enhanced
chrX	28428319	28430430	77.4656	72.3527	67.0963	72.3049	77.362	113.483	95.4225	Enhanced
chr9	51432159	51432712	104.791	0	10.2316	38.3409	32.3205	68.8273	50.5739	Enhanced
chr16	89970886	89972124	102.231	18.6867	4.57489	41.8308	48.7743	61.5501	55.1622	Enhanced
chr5	68827815	68829804	114.04	107.038	133.874	118.317	202.45	109.491	155.971	Enhanced
chr15	15575835	15576771	214.035	128.49	211.729	184.751	260.367	226.724	243.545	Enhanced
chr7	134166804	134171994	83.3689	49.9542	61.149	64.824	63.813	107.034	85.4235	Enhanced
chr18	63230831	63231872	10.1299	22.2196	54.3982	28.9159	34.3677	41.821	38.0944	Enhanced
chr4	117579170	117580660	81.4126	52.7966	38.0167	57.4086	52.5399	98.6412	75.5905	Enhanced
chr8	98365194	98366852	38.1747	16.7471	20.5002	25.1407	20.2369	45.9678	33.1023	Enhanced
chr18	33170805	33172128	79.7229	101.425	136.998	106.049	135.239	143.997	139.618	Enhanced
chrX	37992681	37993225	87.154	67.9717	114.406	89.8439	176.592	59.969	118.28	Enhanced
chr3	116521426	116522180	62.9125	165.597	112.615	113.708	133.403	165.941	149.672	Enhanced
chr15	35837937	35840018	169.838	122.325	103.456	131.873	142.978	204.073	173.526	Enhanced
chr4	7205867	7206991	70.3688	86.4374	125.962	94.2561	151.203	96.8389	124.021	Enhanced
chr1	34407359	34408040	116.078	81.4764	108.047	101.867	108.3	159.742	134.021	Enhanced
chr5	123401024	123403032	49.9131	57.6229	39.5003	49.0121	36.7648	92.1873	64.4761	Enhanced
chr1	138844721	138846367	60.8837	81.5341	58.507	66.9749	57.0761	119.064	88.0701	Enhanced
chr18	61418843	61419768	45.5953	95.0118	42.8489	61.152	72.5118	88.2374	80.3746	Enhanced
chr10	70260504	70261222	102.764	96.6044	70.9522	90.1068	130.743	106.065	118.404	Enhanced
chr13	37128486	37129157	62.8293	117.142	84.3496	88.1071	109.912	121.589	115.75	Enhanced
chr4	154467978	154469274	20.3456	28.5617	13.1109	20.6728	20.7081	33.5987	27.1534	Enhanced
chr18	47407718	47409368	60.7362	50.4847	20.5995	43.9401	23.0463	92.3811	57.7137	Enhanced
chr1	143158402	143159183	101.234	65.1359	72.4845	79.6181	111.624	97.52	104.572	Enhanced
chr11	24711351	24711878	109.951	87.7002	161.031	119.561	169.56	144.433	156.997	Enhanced
chr14	54754929	54756019	67.7243	157.041	187.038	137.268	225.666	134.807	180.236	Enhanced
chr18	3624655	3625618	76.6465	48.035	41.1598	55.2804	60.3663	84.7591	72.5627	Enhanced
chr17	9974701	9975902	57.0795	50.0811	18.8629	42.0078	55.8618	54.3812	55.1215	Enhanced
chr12	22585250	22585963	96.0918	90.7955	87.3266	91.4047	125.389	114.437	119.913	Enhanced
chrX	17916382	17917716	86.9726	65.9033	46.705	66.527	88.8573	85.6861	87.2717	Enhanced
chr10	6744578	6745797	47.5854	64.5244	74.3383	62.1494	82.5565	80.3683	81.4624	Enhanced
chr11	5356392	5357533	50.8356	52.7123	54.5983	52.7154	66.6364	71.548	69.0922	Enhanced
chr19	3634128	3634779	48.5674	42.6126	52.1622	47.7807	58.3579	66.8366	62.5973	Enhanced
chr15	12561529	12563249	33.7328	32.2876	55.9913	40.6706	55.9224	50.6421	53.2822	Enhanced
chr17	27083057	27084032	43.2595	71.1666	58.0768	57.5009	38.985	111.623	75.3038	Enhanced
chr9	90833689	90834394	97.1807	118.06	96.3449	103.862	133.151	138.88	136.015	Enhanced
chr11	102951098	102953185	93.5217	104.232	89.5851	95.7797	148.999	101.743	125.371	Enhanced
chr4	53958189	53960487	45.9126	32.2267	36.9832	38.3742	50.6247	49.7568	50.1908	Enhanced
chr5	94658808	94660165	116.59	78.4265	125.22	106.746	146.686	132.369	139.528	Enhanced
chr5	140413033	140413684	56.662	71.0211	52.1622	59.9484	48.0595	108.61	78.3345	Enhanced
chr14	41725148	41726129	257.971	23.5773	28.861	103.47	198.292	72.1114	135.202	Enhanced
chrX	89062313	89064865	111.631	112.454	135.435	119.84	159.558	153.622	156.59	Enhanced
chr8	84484064	84485359	191.397	275.119	227.431	231.316	373.033	231.169	302.101	Enhanced
chr9	44160506	44161606	14.3805	33.6463	41.1865	29.7378	18.2959	59.3699	38.8329	Enhanced
chr9	32066729	32067934	8.75233	15.3585	47.0008	23.7038	16.703	45.1674	30.9352	Enhanced
chr16	51976727	51978249	79.702	97.2937	89.323	88.7729	102.872	128.758	115.815	Enhanced
chr4	45851258	45852011	48.9968	73.6961	67.6587	63.4505	86.0845	79.4682	82.7764	Enhanced
chr8	97140406	97141669	37.5783	32.9709	76.2349	48.928	67.2876	60.3328	63.8102	Enhanced
chr7	98429259	98431287	52.0223	43.3617	44.6982	46.6941	57.3614	64.432	60.8967	Enhanced
chr13	75817289	75818478	75.3951	62.2598	38.1062	58.587	65.8294	86.9719	76.4006	Enhanced
chr2	33071291	33072615	63.7302	48.9268	8.55591	40.4043	35.4733	69.8884	52.6809	Enhanced
chrX	78209940	78212461	138.115	150.558	222.506	170.393	252.041	192.228	222.135	Enhanced
chr1	6158876	6159653	54.269	71.4227	109.286	78.3258	92.0596	112.024	102.042	Enhanced
chr1	174661970	174662778	110.903	108.753	147.137	122.264	177.064	141.398	159.231	Enhanced
chr14	113027003	113027813	110.629	74.2262	139.785	108.214	140.75	141.049	140.9	Enhanced
chr17	81643521	81645423	122.027	167.898	187.652	159.192	239.933	174.608	207.27	Enhanced
chr2	57069287	57071540	103.024	119.154	105.62	109.266	165.829	118.417	142.123	Enhanced
chr4	137541131	137541910	142.091	136.543	130.807	136.48	166.43	188.556	177.493	Enhanced
chr5	110833929	110835247	96.0302	17.5533	25.7845	46.456	71.2694	49.5574	60.4134	Enhanced
chr16	58653873	58655590	76.7994	97.0318	42.8916	72.2409	76.8648	110.973	93.9189	Enhanced
chr1	6907086	6907794	59.5504	104.498	71.9529	78.6672	119.96	84.5121	102.236	Enhanced
chr12	69507549	69509378	112.475	149.292	148.677	136.814	200.582	154.783	177.683	Enhanced
chrX	32861674	32864053	172.965	130.356	128.608	143.977	165.514	208.275	186.894	Enhanced
chr16	45518248	45519077	63.5862	94.8431	136.585	98.3382	169.887	85.3174	127.602	Enhanced
chr9	24071251	24072348	57.6793	54.8246	113.572	75.3588	116.191	79.3761	97.7834	Enhanced
chr12	49633830	49635578	87.5083	60.8938	77.781	75.3944	95.9776	99.6627	97.8201	Enhanced
chr8	104533360	104534484	70.3688	78.2052	55.4233	67.9991	79.5804	96.8389	88.2096	Enhanced
chr18	36637837	36639968	89.1162	78.1898	98.3709	88.559	124.928	104.754	114.841	Enhanced
chr2	151968654	151971009	67.2028	68.7903	81.8005	72.5979	70.2999	117.914	94.1072	Enhanced
chr12	94497133	94498667	65.3261	93.5165	107.088	88.6436	126.856	102.911	114.883	Enhanced
chr2	74207217	74209030	75.6445	97.0021	81.2434	84.63	96.24	123.117	109.679	Enhanced
chr14	85337530	85338102	64.474	32.3251	108.815	68.5382	101.559	76.0515	88.8051	Enhanced
chr2	173594801	173598224	186.506	81.1432	168.857	145.502	169.957	206.815	188.386	Enhanced
chr11	81359978	81361258	102.999	104.83	97.3477	101.725	148.514	114.812	131.663	Enhanced
chrX	72828469	72829004	128.003	69.113	126.902	108.006	116.921	162.603	139.762	Enhanced
chr19	7259638	7260726	38.7707	55.2777	20.8202	38.2895	39.0503	60.0241	49.5372	Enhanced
chr5	41210393	41211283	100.696	67.5617	19.0852	62.4476	87.9202	73.3628	80.6415	Enhanced
chr3	64999353	65001401	25.7572	42.9385	27.6637	32.1198	40.4165	42.5354	41.4759	Enhanced
chr5	50058120	50059610	127.428	108.699	129.257	121.795	201.153	113.255	157.204	Enhanced
chr8	8318872	8319568	159.011	112.941	170.781	147.578	154.137	226.64	190.389	Enhanced
chr4	101539833	101540775	134.32	142.404	102.186	126.303	175.638	150.188	162.913	Enhanced
chr9	103626825	103628068	33.9399	26.0563	31.8955	30.6306	39.5823	39.4089	39.4956	Enhanced
chr5	40111588	40112683	48.1538	114.074	82.7488	81.659	106.192	104.371	105.282	Enhanced
chr18	33180245	33181405	86.3699	143.584	131.821	120.591	188.926	121.987	155.457	Enhanced
chr9	58743619	58744345	50.8165	101.911	7.79682	53.5081	55.4162	82.4196	68.9179	Enhanced
chr11	92555486	92556710	73.241	86.9414	97.1707	85.7843	149.822	71.1469	110.485	Enhanced
chr8	126115748	126148660	689.352	747.352	648.927	695.21	855.96	934.593	895.276	Enhanced
chr2	123037012	123037523	113.387	144.705	121.78	126.624	262.289	63.8342	163.062	Enhanced
chr10	79845843	79847138	20.3613	21.4378	17.4947	19.7646	17.27	33.6246	25.4473	Enhanced
chr15	65201527	65202554	164.285	166.665	170.931	167.294	287.395	143.068	215.232	Enhanced
chr5	27691367	27692134	96.2073	138.676	140.231	125.038	201.088	120.576	160.832	Enhanced
chr1	19612432	19613279	49.7892	65.527	46.7901	54.0354	55.4271	83.5064	69.4667	Enhanced
chr16	22928758	22929262	104.508	73.3556	33.673	70.5122	84.2094	97.0786	90.644	Enhanced
chr2	28248757	28251088	144.841	101.269	123.963	123.358	143.966	172.852	158.409	Enhanced
chr18	74424959	74425903	67.0179	49.0008	77.9765	64.665	85.2647	80.6991	82.9819	Enhanced
chrX	24193798	24194500	67.566	59.2819	48.378	58.4086	41.3892	108.479	74.934	Enhanced
chr2	37201474	37202317	106.304	76.8105	141.036	108.05	135.247	141.988	138.617	Enhanced
chr8	14195951	14196899	83.4192	73.1914	77.6478	78.0861	108.49	91.8388	100.164	Enhanced
chr3	68528676	68530200	148.813	170.041	122.658	147.17	202.539	175.024	188.781	Enhanced
chr11	34625977	34626710	64.7124	25.2347	38.6123	42.8532	57.937	51.9486	54.9428	Enhanced
chr3	12468706	12470340	119.433	198.251	162.942	160.209	264.203	146.591	205.397	Enhanced
chr19	35963232	35964277	25.2278	88.5387	59.6092	57.7919	49.2147	98.9451	74.0799	Enhanced
chr17	47215075	47216000	91.1906	130.016	91.819	104.342	96.6824	170.592	133.637	Enhanced
chr17	90991911	90993328	37.219	35.9212	15.9895	29.7099	29.99	46.0975	38.0437	Enhanced
chr14	8188870	8189316	188.909	165.748	139.488	164.715	190.272	231.536	210.904	Enhanced
chr8	125335732	125337281	44.2642	20.9123	25.5987	30.2584	31.768	45.6861	38.727	Enhanced
chr7	25648230	25649163	158.217	218.143	84.9637	153.774	107.836	285.773	196.805	Enhanced
chr15	76038994	76040223	30.0354	26.3529	13.8251	23.4045	20.0164	39.8575	29.9369	Enhanced
chr2	85140058	85140878	83.5683	73.3221	75.9454	77.6119	79.0594	119.427	99.2431	Enhanced
chr3	43903220	43903892	62.7359	27.522	25.2673	38.5084	49.8855	48.5633	49.2244	Enhanced
chr1	114918919	114919774	67.8204	75.7337	79.462	74.3387	107.203	82.726	94.9647	Enhanced
chrX	30027845	30030479	216.314	161.675	92.4996	156.829	183.473	217.061	200.267	Enhanced
chr14	39354825	39356764	106.097	136.053	169.464	137.205	229.588	120.737	175.162	Enhanced
chr14	54188445	54189854	41.1732	52.5455	44.2207	45.9798	55.5581	61.812	58.6851	Enhanced
chr10	75772073	75776118	306.537	330.755	319.419	318.904	293.743	519.677	406.71	Enhanced
chr4	51911861	51912545	69.3415	60.8396	49.6493	59.9435	65.3488	87.4731	76.411	Enhanced
chrX	44789048	44790787	145.591	199.594	234.55	193.245	329.298	162.789	246.044	Enhanced
chr5	56234028	56235463	106.582	116.087	138.155	120.275	188.595	117.592	153.094	Enhanced
chr9	120936046	120937342	77.3134	39.2724	34.9625	50.5161	65.5756	62.9975	64.2866	Enhanced
chr3	123379497	123383675	53.0418	23.2692	16.2765	30.8625	31.5993	46.9248	39.2621	Enhanced
chr6	79849027	79849878	74.3332	76.0892	153.017	101.147	154.993	102.295	128.644	Enhanced
chr6	120081057	120085183	72.8923	71.8092	68.6733	71.1249	91.1115	89.7525	90.432	Enhanced
chr10	79824357	79825707	74.2232	85.6879	58.7388	72.8833	84.4916	100.799	92.6454	Enhanced
chr14	78737458	78740104	41.8703	40.2354	34.2624	38.7894	53.2703	45.2732	49.2717	Enhanced
chr2	142023059	142024324	58.3627	69.4952	58.2052	62.021	67.1813	90.3562	78.7687	Enhanced
chr16	3041938	3043892	97.1845	116.06	144.969	119.405	169.439	133.742	151.59	Enhanced
chr13	113501293	113502814	65.884	51.7212	37.2424	51.6159	55.8814	75.1583	65.5199	Enhanced
chr16	21612914	21613443	119.494	166.002	32.0847	105.86	135.136	133.61	134.373	Enhanced
chrX	14394626	14395404	101.624	208.049	138.251	149.308	203.995	174.813	189.404	Enhanced
chr5	83567834	83568711	186.341	152.946	161.398	166.895	180.993	241.959	211.476	Enhanced
chrX	70551237	70553399	168.358	199.095	243.713	203.722	302.152	214.06	258.106	Enhanced
chr1	30123575	30124563	112.064	154.508	120.358	128.977	194.626	132.187	163.406	Enhanced
chr18	82867027	82868012	112.404	93.9264	114.975	107.102	149.819	121.54	135.679	Enhanced
chrX	134500403	134501982	113.57	96.7145	93.2757	101.187	121.826	134.456	128.141	Enhanced
chr13	55883973	55885844	45.1082	76.6815	63.5866	61.7921	63.3678	93.1143	78.241	Enhanced
chr18	90284993	90287873	82.4348	72.3276	68.8616	74.5413	94.0028	94.5364	94.2696	Enhanced
chr4	54233525	54233920	93.2919	81.8536	128.825	101.323	118.692	137.555	128.124	Enhanced
chr12	83566507	83567432	51.2947	75.0093	55.0914	60.4651	82.1801	70.5899	76.385	Enhanced
chr5	136679980	136680954	92.0207	75.9889	122.086	96.6986	110.188	134.085	122.136	Enhanced
chr16	31161696	31163465	89.4518	75.8681	89.6679	84.996	125.187	89.2477	107.218	Enhanced
chr4	45088993	45090177	164.788	35.1689	57.4004	85.7856	115.215	101.129	108.172	Enhanced
chr9	63205948	63206652	74.8604	65.6819	16.0803	52.2075	69.8445	61.812	65.8283	Enhanced
chr5	19154945	19155952	89.0081	68.9073	146.206	101.374	142.108	113.483	127.795	Enhanced
chr5	128355160	128357570	207.954	251.599	279.771	246.441	381.543	239.486	310.515	Enhanced
chrX	59221360	59223673	91.23	158.088	149.423	132.914	181.841	153.011	167.426	Enhanced
chr1	116085683	116086945	100.288	51.3286	40.3916	64.0028	62.0245	99.1966	80.6105	Enhanced
chr9	121236962	121238567	69.0105	43.2494	81.1773	64.4791	87.7998	74.619	81.2094	Enhanced
chr14	114606770	114609105	106.186	77.3084	77.6478	87.0473	102.52	116.592	109.556	Enhanced
chr15	71430264	71430987	116.633	89.5415	54.8039	86.9929	83.4687	135.427	109.448	Enhanced
chr1	83984588	83985752	81.5432	39.7474	38.9239	53.4048	59.5572	74.8111	67.1842	Enhanced
chr16	93698945	93706272	109.471	111.847	98.2359	106.518	159.435	108.527	133.981	Enhanced
chr14	88314115	88315809	395.435	311.437	401.295	369.389	620.621	308.513	464.567	Enhanced
chr6	65340283	65340976	136.884	140.118	114.346	130.45	116.102	211.922	164.012	Enhanced
chr7	16316274	16317858	129.86	140.232	171.658	147.25	180.75	189.019	184.885	Enhanced
chr3	83946574	83947443	54.5965	74.515	65.1528	64.7547	87.4698	75.1336	81.3017	Enhanced
chrX	70192446	70194247	70.2907	43.6846	62.9111	58.9621	63.3452	84.64	73.9926	Enhanced
chr10	77482971	77483793	57.7144	106.903	82.6482	82.4218	100.624	105.899	103.261	Enhanced
chr7	29243321	29244688	11.5738	30.4643	20.7174	20.9185	24.5416	27.873	26.2073	Enhanced
chr5	105472040	105472990	138.74	150.944	274.176	187.953	298.897	171.836	235.366	Enhanced
chrX	59020915	59021522	121.525	83.7768	139.843	115.048	117.8	170.225	144.012	Enhanced
chrX	116789659	116790202	58.2095	119.169	72.9376	83.4387	98.744	110.145	104.445	Enhanced
chr11	29028923	29029769	49.848	71.0714	60.2298	60.3831	73.99	77.1738	75.5819	Enhanced
chr8	32791552	32792401	124.18	92.6115	80.0229	98.9382	202.754	44.8592	123.807	Enhanced
chr11	9344475	9345366	70.9999	57.1035	76.255	68.1195	72.7665	97.7074	85.237	Enhanced
chr7	52694399	52696234	63.2399	58.0083	67.9207	63.0563	65.8294	91.9732	78.9013	Enhanced
chr2	179601740	179603126	34.2458	16.6928	16.3469	22.4285	12.9096	43.2005	28.055	Enhanced
chr14	80319269	80319680	179.338	89.914	165.096	144.783	190.138	171.877	181.008	Enhanced
chr11	115649480	115650702	47.4687	11.3587	23.1737	27.3337	23.7911	44.5395	34.1653	Enhanced
chr4	34483581	34484758	71.683	39.3088	19.2472	43.413	43.7	64.7374	54.2187	Enhanced
chr11	67832937	67834536	36.2839	34.7293	46.0549	39.0227	29.3763	68.0898	48.7331	Enhanced
chr4	74713408	74714599	66.4135	46.6165	61.8186	58.2829	76.985	68.5468	72.7659	Enhanced
chrX	51534966	51535806	75.3055	88.0965	33.6997	65.7006	79.8406	84.2015	82.021	Enhanced
chr10	17744251	17744872	76.3648	59.5572	91.1301	75.684	57.5742	131.363	94.4686	Enhanced
chr12	109448705	109450544	40.1561	35.2326	18.4836	31.2908	42.5744	35.5251	39.0498	Enhanced
chr9	8628538	8630288	78.3661	84.625	87.4037	83.4649	108.65	99.5488	104.1	Enhanced
chr19	57546589	57548145	50.8445	44.6105	10.9216	35.4589	35.9377	52.4777	44.2077	Enhanced
chr11	43476059	43477280	107.972	64.4188	78.8551	83.7485	137.369	71.3216	104.345	Enhanced
chrX	134888962	134889759	52.9088	81.2381	134.959	89.7021	86.9475	136.521	111.734	Enhanced
chrX	114200615	114204028	238.067	263.132	312.138	271.112	439.248	236.14	337.694	Enhanced
chr8	43572296	43573379	175.273	179.413	183.017	179.234	235.382	211.053	223.218	Enhanced
chr5	134425499	134427321	60.7958	55.8818	27.9839	48.2205	66.2988	53.7846	60.0417	Enhanced
chr16	59549077	59549816	256.751	75.0904	283.415	205.085	157.279	353.331	255.305	Enhanced
chr19	57450560	57451888	55.5961	20.9055	46.9159	41.1392	28.6301	73.7768	51.2034	Enhanced
chr8	122793319	122794862	37.5999	32.9898	40.3829	36.9909	39.1395	52.9196	46.0295	Enhanced
chrX	19245003	19245759	69.7181	67.2871	89.854	75.6197	94.6134	93.5448	94.0791	Enhanced
chr18	29123317	29124525	39.2878	19.1504	89.0799	49.1727	59.241	63.0774	61.1592	Enhanced
chr15	98695484	98696633	41.3034	12.0798	29.5737	27.6523	21.4089	47.3668	34.3878	Enhanced
chr5	45805584	45806420	69.3599	116.179	67.7215	84.4202	112.311	97.6198	104.965	Enhanced
chr3	14875195	14875998	98.4638	11.5188	35.2506	48.4111	38.9736	81.3013	60.1374	Enhanced
chr11	73942077	73944655	114.598	165.185	120.883	133.555	150.139	181.643	165.891	Enhanced
chr12	106865277	106870289	91.5931	119.159	116.464	109.072	149.124	121.701	135.412	Enhanced
chr4	56447409	56449673	230.679	173.774	217.722	207.392	298.426	216.445	257.435	Enhanced
chr13	83564145	83564825	108.498	54.3973	58.2644	73.7199	78.8792	103.984	91.4319	Enhanced
chr13	85529799	85530512	44.3501	12.9708	142.898	66.7397	28.2126	137.324	82.7683	Enhanced
chr5	129302740	129304090	42.9713	27.4201	29.3694	33.2536	38.104	44.3516	41.2278	Enhanced
chr8	121928058	121929535	32.1373	81.458	26.8458	46.8137	68.1454	47.9117	58.0285	Enhanced
chr17	76912734	76914558	185.079	167.462	186.355	179.632	197.452	247.735	222.594	Enhanced
chr2	5609791	5610397	86.9466	53.4003	46.691	62.346	73.7462	80.7655	77.2559	Enhanced
chr19	7848429	7849302	102.655	116.559	97.2819	105.499	174.139	87.2547	130.697	Enhanced
chr15	81138846	81141001	48.9579	81.6149	63.0979	64.5569	66.44	93.4814	79.9607	Enhanced
chr7	24342562	24343180	204.626	149.615	137.358	163.866	238.645	167.2	202.922	Enhanced
chr9	105396729	105398220	99.0445	62.072	45.5895	68.902	46.5041	124.132	85.3179	Enhanced
chrX	134228435	134230077	118.852	98.6428	141.449	119.648	140.313	155.823	148.068	Enhanced
chr4	34390250	34391346	110.653	109.749	103.342	107.915	142.82	124.138	133.479	Enhanced
chr5	85906117	85906924	111.04	68.7709	105.228	95.013	113.572	121.348	117.46	Enhanced
chr7	118149885	118150907	67.067	86.0028	27.7043	60.258	74.3878	74.5461	74.4669	Enhanced
chr9	79747231	79752008	196.614	221.934	304.887	241.145	300.737	295.274	298.006	Enhanced
chr5	115980585	115984131	26.7826	40.4702	19.1766	28.8098	32.8126	38.3929	35.6028	Enhanced
chr6	66436585	66437424	50.2634	93.714	53.9837	65.987	85.2647	77.817	81.5408	Enhanced
chr11	106157706	106158001	267.449	250.301	191.496	236.415	234.406	349.651	292.028	Enhanced
chr11	117365335	117366327	100.982	97.9275	119.873	106.261	92.413	170.053	131.233	Enhanced
chr2	93664940	93666038	57.6268	75.842	61.8922	65.1203	81.4631	79.3039	80.3835	Enhanced
chr13	109299369	109300065	37.8598	26.5743	24.3972	29.6105	41.7454	31.2608	36.5031	Enhanced
chr6	95492533	95493040	10.3891	118.499	0	42.9627	30.8413	75.0597	52.9505	Enhanced
chr6	27066923	27067870	66.8058	68.384	53.8129	63.0009	92.0778	63.2058	77.6418	Enhanced
chr13	104190859	104191496	231.621	123.385	142.152	165.719	203.473	204.91	204.191	Enhanced
chr16	8460893	8462117	60.3161	64.261	69.4077	64.6616	105.972	53.3602	79.666	Enhanced
chr16	90774190	90775742	47.5771	17.8902	7.2998	24.2557	31.7066	28.0602	29.8834	Enhanced
chr10	122068375	122069342	59.9734	62.1874	105.402	75.8543	85.551	101.291	93.4208	Enhanced
chr2	154374369	154376951	46.9942	26.8907	19.7501	31.2117	34.6604	42.1772	38.4188	Enhanced
chr7	59584819	59585641	38.4762	61.891	55.0988	51.822	67.989	59.5683	63.7786	Enhanced
chr1	93146716	93147836	61.2039	49.569	75.8469	62.2066	55.905	97.1844	76.5447	Enhanced
chr5	95487656	95489253	69.356	49.2614	42.5654	53.7276	74.2331	57.9488	66.0909	Enhanced
chr2	124176133	124177304	54.0374	71.118	48.3643	57.8399	72.5696	69.7166	71.1431	Enhanced
chr4	74576704	74577394	84.0148	167.532	106.639	119.395	136.041	157.661	146.851	Enhanced
chr17	83655324	83655983	95.9574	119.272	103.06	106.097	128.866	132.053	130.459	Enhanced
chr15	78821287	78822423	69.6261	61.0894	24.9265	51.8807	41.3387	86.2351	63.7869	Enhanced
chr5	31370680	31371668	21.3454	65.5491	80.2387	55.7111	54.3142	82.6166	68.4654	Enhanced
chr12	41133476	41134427	72.0689	77.8248	83.3572	77.7503	82.2867	108.715	95.5008	Enhanced
chr10	24821415	24822370	82.8084	92.0302	83.0085	85.949	91.3072	119.656	105.482	Enhanced
chrX	64632083	64633716	145.346	141.694	190.793	159.278	234.23	156.682	195.456	Enhanced
chr8	131076578	131077501	62.8293	60.1373	85.8832	69.6166	82.3579	88.4284	85.3931	Enhanced
chr8	111456533	111458183	83.1127	39.2659	30.8992	51.0926	46.0925	79.1838	62.6382	Enhanced
chr6	142345351	142348878	44.878	72.1886	61.053	59.3732	59.0001	86.4633	72.7317	Enhanced
chr1	133204494	133205873	99.4341	127.509	217.695	148.213	236.795	126.312	181.553	Enhanced
chr10	22456842	22463119	92.4725	70.8084	80.3565	81.2124	100.894	98.0459	99.4697	Enhanced
chr6	117037204	117038701	151.495	157.65	170.276	159.807	249.519	141.816	195.667	Enhanced
chr1	146706268	146708388	67.1838	63.3129	77.5014	69.3327	87.5862	82.1829	84.8846	Enhanced
chr2	87610375	87611025	154.033	120.921	182.848	152.601	206.286	167.348	186.817	Enhanced
chr1	23792693	23793336	90.1463	93.4743	70.4136	84.6781	97.313	109.959	103.636	Enhanced
chr1	157078876	157080135	25.1317	40.4256	44.9864	36.8479	42.6323	47.5548	45.0936	Enhanced
chr5	43604907	43608280	90.7244	93.3251	82.3196	88.7897	122.059	95.2531	108.656	Enhanced
chr1	187142778	187144246	100.595	129.24	57.8791	95.9048	149.315	85.2861	117.3	Enhanced
chr2	167532764	167533698	39.5119	39.6199	36.3741	38.5019	35.9069	58.2587	47.0828	Enhanced
chr1	150015745	150016652	87.186	56.0972	131.095	91.4594	103.529	119.982	111.756	Enhanced
chr10	17042671	17044405	60.8376	34.6959	32.6703	42.7346	54.1812	50.2334	52.2073	Enhanced
chr18	47347591	47349050	97.6005	98.3204	135.884	110.602	165.565	104.467	135.016	Enhanced
chr6	60262175	60263707	24.0989	48.3295	44.3702	38.9329	45.2604	49.746	47.5032	Enhanced
chr2	70719587	70721826	42.4097	47.5461	37.9573	42.6377	52.9574	51.0674	52.0124	Enhanced
chr9	110183617	110183883	830.193	711.062	509.509	683.588	544.88	1122.08	833.48	Enhanced
chr9	77379693	77381128	40.4277	58.0434	11.8418	36.771	32.7313	56.8996	44.8154	Enhanced
chr16	76136390	76138945	86.7221	86.9591	68.7469	80.8094	124.344	72.4587	98.4015	Enhanced
chr6	112190813	112191962	114.732	104.691	118.295	112.573	155.701	118.417	137.059	Enhanced
chr10	58926786	58927537	70.1816	73.8921	30.1505	58.0747	32.7396	108.654	70.6968	Enhanced
chr16	44194979	44195495	183.748	134.349	131.566	149.888	90.9133	273.94	182.427	Enhanced
chr7	69987681	69988725	101.008	70.8987	70.5146	80.8071	102.807	93.8271	98.3172	Enhanced
chrX	38835677	38836895	30.3065	53.1813	13.9499	32.4792	47.7384	31.28	39.5092	Enhanced
chr7	22195618	22197339	110.334	110.252	82.2923	100.959	115.679	129.695	122.687	Enhanced
chr7	93184829	93185850	67.1326	67.9634	61.009	65.3683	78.8406	79.9489	79.3948	Enhanced
chr16	44042290	44042934	106.371	71.7918	35.1522	71.1051	79.8117	92.8978	86.3547	Enhanced
chr12	33102783	33103668	17.8702	26.1319	25.5905	23.1975	37.8927	18.4442	28.1685	Enhanced
chr7	93186625	93187522	94.034	113.444	94.6819	100.72	117.144	127.384	122.264	Enhanced
chr4	107956614	107958947	113.06	111.102	131.143	118.435	121.787	165.703	143.745	Enhanced
chr11	51629576	51631364	23.6005	23.2952	9.50524	18.8003	21.2685	24.3586	22.8135	Enhanced
chr10	105827852	105829051	61.5727	15.4352	9.44715	28.8184	33.573	36.3146	34.9438	Enhanced
chr6	89644980	89646436	79.6901	66.7413	62.2462	69.5592	101.387	67.2954	84.3413	Enhanced
chr17	36185965	36186823	98.3033	80.8598	92.3819	90.515	99.0123	120.485	109.749	Enhanced
chrX	27428447	27429746	52.7766	64.1156	104.645	73.8459	82.6412	96.3733	89.5072	Enhanced
chr9	21983011	21984270	71.2065	58.8009	53.9837	61.3304	62.1722	86.4633	74.3177	Enhanced
chr12	45885507	45886739	81.3264	48.8219	50.5687	60.239	70.7946	75.1031	72.9489	Enhanced
chr8	128001465	128002433	76.251	52.5658	58.4963	62.4377	106.251	44.9716	75.6112	Enhanced
chr15	76278563	76279773	39.2229	26.7663	9.36134	25.1168	20.3305	40.4828	30.4066	Enhanced
chr11	51251932	51253259	131.147	125.528	123.78	126.818	163.483	143.563	153.523	Enhanced
chr1	16942612	16943984	111.473	134.904	127.98	124.786	163.015	138.858	150.936	Enhanced
chr2	164819235	164820544	44.3162	45.9523	34.6155	41.628	34.171	66.5305	50.3507	Enhanced
chr19	38452152	38453365	52.1679	106.801	65.3674	74.7787	86.6518	94.2265	90.4391	Enhanced
chr9	32702023	32703425	78.9956	66.0096	60.6018	68.5357	68.5977	97.0632	82.8304	Enhanced
chr9	98581475	98583785	107.334	102.189	76.0351	95.1862	123.968	106.068	115.018	Enhanced
chr18	8775788	8776454	118.688	131.905	110.476	120.357	127.514	163.334	145.424	Enhanced
chr13	52081184	52082480	65.106	114.247	78.6656	86.0062	106.992	100.796	103.894	Enhanced
chr12	117785244	117786066	397.588	315.082	385.692	366.12	592.864	291.223	442.043	Enhanced
chr2	156535187	156537159	45.474	77.45	71.8233	64.9158	60.1239	96.6303	78.3771	Enhanced
[truncated: 2,093 more rows]
