# Supplementary material for: Selective cellular localization of UHRF1 safeguards mammalian zygotic genome activation and early embryonic development
Source: Cell Discov. 2026 May 26;12:38. doi: 10.1038/s41421-026-00896-3 (PMC13212597; doi:10.1038/s41421-026-00896-3)
Supplement: Supplementary file 6 — Supplementary Table S5 [file 41421_2026_896_MOESM6_ESM.xlsx]

## Sheet: Sheet1
Supplementary Table S5. Differentially expressed ZGA genes in Nlrp14mat-KO, Uhrf1&Nlrp14mat-DKO and Dnmt1&Nlrp14mat-DKO 2-cell embryos.
Nlrp14mat-KO vs WT							Uhrf1&Nlrp14mat-DKO vs WT							Dnmt1&Nlrp14mat-DKO vs WT
Gene	Context	Type	Log2FoldChange	P-value	Adjusted P-value		Gene	Context	Type	Log2FoldChange	P-value	Adjusted P-value		Gene	Context	Type	Log2FoldChange	P-value	Adjusted P-value
Dppa2	Maternal	Down	-1.13731	1.25941e-06	8.94722e-06		Mybl1	Maternal	Down	-1.07747	0.00609673	0.0293079		Dppa2	Maternal	Down	-0.892424	0.00739006	0.0404877
Dppa4	Maternal	Down	-1.8919	4.03482e-09	1.02767e-07		Stk17b	Maternal	Down	-0.94864	0.00074741	0.00671935		Dppa4	Maternal	Down	-1.04002	0.000315002	0.00413798
Rrs1	Maternal	Down	-1.00062	0.0114454	0.0202656		Tsen15	Maternal	Down	-2.0014	0.000424411	0.00459712		Inpp1	Maternal	Down	-1.45121	0.00956786	0.04894
Inpp1	Maternal	Down	-2.41047	0.000175237	0.000522483		F11r	Maternal	Down	-1.06982	1.77537e-05	0.000457257		Rpl37a	Maternal	Down	-0.511095	0.0048411	0.0292324
Stk17b	Maternal	Down	-1.0539	0.000226341	0.000651998		Arg1	Maternal	Down	-0.841534	0.00510124	0.0253749		Slco4c1	Maternal	Down	-1.20461	0.00800711	0.0430522
Als2	Maternal	Down	-0.900786	0.00150118	0.00335593		Dnajc12	Maternal	Down	-1.85292	1.57539e-08	2.98668e-06		Tsen15	Maternal	Down	-1.60081	0.00272929	0.0194757
Rpl37a	Maternal	Down	-0.763294	0.000126424	0.000397822		Tspan8	Maternal	Down	-1.76146	1.41485e-07	1.63981e-05		Npl	Maternal	Down	-1.23466	0.00114129	0.0107263
Plcd4	Maternal	Down	-0.948212	0.00759153	0.0139098		Spryd4	Maternal	Down	-1.23728	0.000876302	0.0074679		F11r	Maternal	Down	-1.40835	1.07416e-06	7.30432e-05
Stk16	Maternal	Down	-1.45675	1.5534e-05	6.68712e-05		Tmed4	Maternal	Down	-1.56004	1.8004e-07	1.73889e-05		Arg1	Maternal	Down	-2.79752	3.89804e-09	1.12653e-06
Dnpep	Maternal	Down	-1.26248	0.000638314	0.00163975		Timd2	Maternal	Down	-0.674146	0.00945146	0.0407221		Sept10	Maternal	Down	-2.6005	0.00625907	0.0356428
Cul3	Maternal	Down	-0.839074	0.00071585	0.00179427		Gm2a	Maternal	Down	-0.842197	6.85998e-05	0.00120465		Dnajc12	Maternal	Down	-2.16389	2.31332e-09	1.06198e-06
Slc19a3	Maternal	Down	-0.802376	0.00525957	0.0100009		2810001G20Rik	Maternal	Down	-1.28821	0.00157576	0.011136		Adat3	Maternal	Down	-2.04799	0.000136537	0.00230579
A630001G21Rik	Maternal	Down	-0.761565	0.0187463	0.031325		Cldn7	Maternal	Down	-1.60142	5.34671e-05	0.00100333		Spic	Maternal	Down	-1.82849	1.0573e-07	1.22224e-05
Alppl2	Maternal	Down	-1.56315	6.57229e-06	3.29468e-05		Timm22	Maternal	Down	-2.17896	2.83766e-07	2.0485e-05		Spryd4	Maternal	Down	-1.0447	0.00452224	0.0278069
Slco4c1	Maternal	Down	-1.12146	4.34551e-05	0.000162326		Nme2	Maternal	Down	-0.53606	0.00362268	0.0202835		Tmed4	Maternal	Down	-2.18149	2.75601e-09	1.06198e-06
Tmem185b	Maternal	Down	-2.83489	1.14232e-05	5.24924e-05		Calcoco2	Maternal	Down	-0.72076	0.00640981	0.0303153		Timd2	Maternal	Down	-0.969267	0.00266453	0.0191746
Tmem177	Maternal	Down	-0.758235	0.0215427	0.0352351		Fkbp1b	Maternal	Down	-0.952063	0.0126522	0.0497081		Gm2a	Maternal	Down	-1.04931	2.35683e-06	0.000123841
Kdm5b	Maternal	Down	-0.965	0.00294678	0.00602892		Atp6v1c2	Maternal	Down	-1.41808	8.237e-06	0.000251228		Sparc	Maternal	Down	-1.45894	0.000637383	0.00663797
Nr5a2	Maternal	Down	-0.942599	0.000372244	0.00101665		Mgat2	Maternal	Down	-1.99976	0.00125345	0.00949506		2810001G20Rik	Maternal	Down	-1.42273	0.00154419	0.0130097
Zfp281	Maternal	Down	-0.718112	0.00106945	0.00250693		Dnaaf2	Maternal	Down	-0.837756	0.00398307	0.0215718		Sat2	Maternal	Down	-1.19141	0.000352475	0.00442893
Tsen15	Maternal	Down	-2.67325	7.27176e-05	0.000250616		L2hgdh	Maternal	Down	-0.697228	0.00122786	0.00936247		Timm22	Maternal	Down	-2.77222	1.01927e-07	1.22224e-05
Npl	Maternal	Down	-2.24321	1.62411e-08	2.57633e-07		3110056K07Rik	Maternal	Down	-1.40302	0.000245194	0.00315756		Nme2	Maternal	Down	-1.0971	2.45209e-05	0.000726826
Glul	Maternal	Down	-1.21991	2.0003e-05	8.33216e-05		Sgpp1	Maternal	Down	-0.826735	0.00160691	0.0112193		Calcoco2	Maternal	Down	-2.02343	1.17477e-05	0.000423833
Tor3a	Maternal	Down	-1.33569	0.000675695	0.00171125		Pigh	Maternal	Down	-1.57343	4.55813e-05	0.000910841		Gm11517	Maternal	Down	-1.32516	0.00245543	0.0180795
Fam20b	Maternal	Down	-1.52588	6.73575e-06	3.34764e-05		Isca2	Maternal	Down	-0.715716	0.00145002	0.0103739		Nt5c3b	Maternal	Down	-1.7479	0.00262484	0.0190838
Tor1aip2	Maternal	Down	-0.830063	0.00289789	0.0059711		Gskip	Maternal	Down	-1.7429	4.49069e-10	1.7349e-07		Ifi35	Maternal	Down	-1.29223	0.000164827	0.00261014
Cacybp	Maternal	Down	-0.875355	0.000262083	0.00074568		2810429I04Rik	Maternal	Down	-1.98907	0.0016578	0.0115054		Rundc1	Maternal	Down	-1.8647	4.34081e-05	0.00100818
Gas5	Maternal	Down	-0.691091	0.00339617	0.00687547		Nop16	Maternal	Down	-1.18424	1.80386e-08	2.98668e-06		Map3k3	Maternal	Down	-1.12955	0.00149177	0.0126801
Fcgr3	Maternal	Down	-1.10736	1.3395e-05	5.90506e-05		B230219D22Rik	Maternal	Down	-0.526942	0.0103803	0.0431406		Nt5c	Maternal	Down	-2.54581	0.00146879	0.0125772
F11r	Maternal	Down	-2.14699	5.22041e-09	1.11949e-07		Zfp874a	Maternal	Down	-1.89513	0.000277769	0.00342484		Atad2b	Maternal	Down	-0.546325	0.0013967	0.0123251
Becn2	Maternal	Down	-1.05962	0.0021703	0.00463691		Polr3g	Maternal	Down	-0.794245	0.000483245	0.00513171		Mgat2	Maternal	Down	-1.76051	0.00381507	0.0247765
Mixl1	Maternal	Down	-3.42465	0.0018686	0.0040827		Kctd6	Maternal	Down	-0.89011	0.00499369	0.0253749		Dnaaf2	Maternal	Down	-1.69837	0.000337547	0.0043356
D1Pas1	Maternal	Down	-1.02105	0.00341678	0.00689309		Ero1l	Maternal	Down	-0.759906	0.0119763	0.0480295		L2hgdh	Maternal	Down	-1.1097	0.000585588	0.00626797
Nsl1	Maternal	Down	-1.61281	0.00145837	0.00327286		Ccnb1ip1	Maternal	Down	-0.903244	2.47548e-05	0.000597726		3110056K07Rik	Maternal	Down	-1.01851	0.00708234	0.0393615
Ints7	Maternal	Down	-2.38363	1.15606e-06	8.47367e-06		Ajuba	Maternal	Down	-0.8108	0.00138184	0.0100097		Sgpp1	Maternal	Down	-1.04244	0.00220201	0.0170567
1700034H15Rik	Maternal	Down	-2.61937	1.83707e-06	1.16938e-05		Defb42	Maternal	Down	-1.50767	7.26709e-05	0.00124443		Pigh	Maternal	Down	-2.40545	2.85049e-06	0.000143268
Enpp3	Maternal	Down	-2.12161	6.18457e-06	3.15495e-05		Rgcc	Maternal	Down	-0.946452	0.00230439	0.0147322		Gskip	Maternal	Down	-1.70995	2.18832e-06	0.000120462
Arg1	Maternal	Down	-2.71692	7.49873e-09	1.42353e-07		Osr2	Maternal	Down	-1.47561	0.00643447	0.0303153		Hist1h2ac	Maternal	Down	-11.8251	0.000465484	0.00522427
Ostm1	Maternal	Down	-2.55563	6.6532e-08	8.10991e-07		Chrac1	Maternal	Down	-0.827369	0.00462814	0.0240539		Nop16	Maternal	Down	-1.39983	3.99385e-06	0.000184676
Bend3	Maternal	Down	-1.31251	0.000127235	0.000399291		Syngr1	Maternal	Down	-1.76648	0.00032084	0.0037561		Aaed1	Maternal	Down	-3.62704	0.000344663	0.00437836
Sesn1	Maternal	Down	-1.62228	4.1441e-07	3.60817e-06		Atxn10	Maternal	Down	-2.50419	0.0110631	0.045047		Polr3g	Maternal	Down	-0.752759	0.00378899	0.0247765
Gja1	Maternal	Down	-2.35458	4.28238e-05	0.000160485		Ppp1r2	Maternal	Down	-0.56267	0.00287358	0.0173462		Hexb	Maternal	Down	-0.662494	0.0085682	0.0454351
Ranbp2	Maternal	Down	-0.948415	0.00121952	0.00281877		Bex6	Maternal	Down	-1.0167	3.99759e-05	0.000842402		Defb42	Maternal	Down	-2.2675	0.000380757	0.00470635
Sept10	Maternal	Down	-3.04902	0.00225141	0.00479253		Cep97	Maternal	Down	-1.27814	0.000176087	0.00242958		Chrac1	Maternal	Down	-1.03539	0.00249057	0.0182222
Herc4	Maternal	Down	-0.912446	0.00210465	0.00453009		Tomm70a	Maternal	Down	-1.53463	1.29515e-05	0.000349087		Ankrd54	Maternal	Down	-0.965391	0.0013781	0.0122545
Dnajc12	Maternal	Down	-3.1621	5.8053e-11	6.1114e-09		Cxadr	Maternal	Down	-0.713551	0.00298178	0.0177225		Syngr1	Maternal	Down	-2.24665	7.47109e-05	0.00146383
Pdxk	Maternal	Down	-0.746827	0.0316319	0.0488396		D16Ertd472e	Maternal	Down	-0.586616	0.00537865	0.0264146		Pmm2	Maternal	Down	-1.43178	0.000628942	0.00660961
1600002K03Rik	Maternal	Down	-2.1662	0.000147895	0.000453076		Lst1	Maternal	Down	-1.23862	0.000526513	0.00526059		Itgb5	Maternal	Down	-1.47871	0.000137629	0.00230579
Stk11	Maternal	Down	-0.671785	0.0309548	0.0479862		Rab5a	Maternal	Down	-2.18893	6.61394e-08	9.58195e-06		Tomm70a	Maternal	Down	-1.52122	0.000164747	0.00261014
Mknk2	Maternal	Down	-0.99583	0.00714865	0.0131399		Trmt61b	Maternal	Down	-0.709343	0.00465512	0.0240861		Cxadr	Maternal	Down	-1.77856	4.25426e-08	6.14741e-06
Adat3	Maternal	Down	-4.39678	7.13689e-08	8.47911e-07		Slc30a6	Maternal	Down	-2.47174	6.02233e-12	6.97988e-09		D16Ertd472e	Maternal	Down	-1.69082	1.22139e-06	7.84404e-05
Gadd45b	Maternal	Down	-1.17044	0.00068366	0.00172104		Tslp	Maternal	Down	-1.31275	0.00923162	0.0402235		Acat2	Maternal	Down	-0.86413	0.00288541	0.0202154
Tbxa2r	Maternal	Down	-1.49301	0.000676815	0.00171125		Hars2	Maternal	Down	-1.09026	0.0022843	0.0147084		1600012H06Rik	Maternal	Down	-0.846616	0.00426615	0.0265143
Tmem263	Maternal	Down	-1.26331	0.00708611	0.0130457		Uqcc3	Maternal	Down	-1.52495	4.33897e-06	0.000157152		Cldn6	Maternal	Down	-1.02245	0.00395755	0.0249996
Spic	Maternal	Down	-2.30641	7.78943e-10	2.73338e-08		Slc1a1	Maternal	Down	-1.06494	4.76687e-05	0.000936406		Cdkn1a	Maternal	Down	-0.824843	0.00715241	0.0393723
Apaf1	Maternal	Down	-0.827995	3.95639e-05	0.000150213		Dolpp1	Maternal	Down	-0.972125	0.00583031	0.0281555		Msh5	Maternal	Down	-1.18633	0.00117894	0.0109907
Nudt4	Maternal	Down	-1.5318	1.81104e-06	1.16938e-05		Ptrh1	Maternal	Down	-1.09289	0.000142247	0.00211365		Lst1	Maternal	Down	-1.23193	0.00777817	0.0422139
Tspan8	Maternal	Down	-1.84559	5.02013e-08	6.45923e-07		C1qtnf4	Maternal	Down	-1.15136	0.000187556	0.00255738		H2-Q5	Maternal	Down	-1.4765	0.0032118	0.0221002
Hsd17b6	Maternal	Down	-2.49715	1.25892e-05	5.69205e-05		Chac1	Maternal	Down	-1.48593	0.00311187	0.0181239		H2-Q10	Maternal	Down	-2.45338	4.31117e-07	3.22412e-05
Spryd4	Maternal	Down	-2.99297	3.61724e-07	3.27247e-06		1700020I14Rik	Maternal	Down	-0.853378	0.0014203	0.0102244		Hars2	Maternal	Down	-0.8677	0.00878567	0.0463554
Tmed4	Maternal	Down	-2.85422	9.26034e-11	7.65962e-09		Prnp	Maternal	Down	-2.00649	0.0010962	0.00870206		Eif1a	Maternal	Down	-0.900969	8.00624e-05	0.00154254
Slc1a4	Maternal	Down	-1.5469	0.00128304	0.0029431		Esf1	Maternal	Down	-0.625254	0.00919208	0.0402023		Cndp2	Maternal	Down	-1.32437	0.000210553	0.00308124
Ubtd2	Maternal	Down	-2.35448	4.33202e-06	2.36626e-05		Ovol2	Maternal	Down	-1.43026	5.51017e-06	0.000193524		Uqcc3	Maternal	Down	-1.85231	0.000143814	0.00237499
Pank3	Maternal	Down	-1.48284	1.03384e-10	7.85882e-09		Scand1	Maternal	Down	-1.21236	9.34589e-08	1.20354e-05		Lbhd1	Maternal	Down	-1.4876	0.000538721	0.00587511
Timd2	Maternal	Down	-1.86552	2.50343e-06	1.51778e-05		2900097C17Rik	Maternal	Down	-1.19476	0.00274577	0.0167492		Psat1	Maternal	Down	-0.763308	0.00882196	0.0463554
Trim7	Maternal	Down	-1.3841	0.00355492	0.00713448		1110008F13Rik	Maternal	Down	-0.683315	0.00941111	0.0406995		Slc1a1	Maternal	Down	-1.24832	0.00012573	0.00216932
Hnrnpab	Maternal	Down	-0.648503	0.000638329	0.00163975		4921531C22Rik	Maternal	Down	-1.34056	0.00458048	0.0239134		Sapcd2	Maternal	Down	-0.960343	0.00198803	0.0155281
Aff4	Maternal	Down	-0.987666	5.63043e-05	0.000202401		Gpr160	Maternal	Down	-1.22525	5.36724e-05	0.00100333		Surf2	Maternal	Down	-1.12354	0.0063005	0.0357028
Gm2a	Maternal	Down	-1.87235	5.06825e-10	2.34761e-08		Mgarp	Maternal	Down	-0.956592	0.00340633	0.0196415		Tor1b	Maternal	Down	-1.52159	2.92707e-05	0.00076902
Sparc	Maternal	Down	-1.3577	0.0200438	0.0332056		Tdpoz2	Maternal	Down	-0.912891	0.00160233	0.0112193		Dolpp1	Maternal	Down	-1.4875	0.00122193	0.0111975
Gemin5	Maternal	Down	-2.00353	5.39092e-09	1.13503e-07		Tnfaip8l2	Maternal	Down	-0.734486	0.00705952	0.0325975		Ptrh1	Maternal	Down	-1.06348	0.00161312	0.0133262
Shmt1	Maternal	Down	-1.06295	0.000210534	0.00061256		Hormad1	Maternal	Down	-1.11323	0.00929301	0.0403393		Pramel7	Maternal	Down	-1.17341	0.00333648	0.0226217
Trpv2	Maternal	Down	-1.23552	0.00248314	0.00523766		H2afz	Maternal	Down	-0.526244	5.01462e-05	0.000968658		Pramel6	Maternal	Down	-1.4476	1.01508e-05	0.000378528
Sco1	Maternal	Down	-0.934357	0.0167837	0.0282904		Trmt10a	Maternal	Down	-1.16334	0.000354594	0.00402916		C1qtnf4	Maternal	Down	-2.1929	1.86371e-07	1.95859e-05
Wrap53	Maternal	Down	-0.735404	0.0228188	0.0369568		Tomm5	Maternal	Down	-1.53217	2.94281e-05	0.000668768		1700020I14Rik	Maternal	Down	-1.02525	0.00141499	0.0123919
Sat2	Maternal	Down	-2.46809	1.08585e-10	7.85882e-09		Zyg11a	Maternal	Down	-0.919775	0.00501597	0.0253749		Prnp	Maternal	Down	-1.96983	0.00178305	0.014414
Mpdu1	Maternal	Down	-1.07184	0.00833471	0.0150806		Ppcs	Maternal	Down	-0.936991	0.00521018	0.0256962		Ovol2	Maternal	Down	-1.39567	0.000427263	0.00514496
Tnfsf12	Maternal	Down	-1.23824	0.0056673	0.0106885		Yrdc	Maternal	Down	-0.545212	0.0121739	0.0484865		Scand1	Maternal	Down	-0.836741	0.000265296	0.00374003
Cldn7	Maternal	Down	-1.85864	1.64928e-05	6.94495e-05		Kdf1	Maternal	Down	-1.33199	0.000221803	0.00288842		Stmn3	Maternal	Down	-1.67362	0.0001775	0.00273587
Alox12	Maternal	Down	-0.660185	0.0214288	0.0350983		2700038G22Rik	Maternal	Down	-1.15244	3.57913e-06	0.000138274		Rps27	Maternal	Down	-1.57222	0.00390843	0.0249621
Itgae	Maternal	Down	-0.66884	0.00519169	0.00988927		1700096K18Rik	Maternal	Down	-0.987822	0.0066766	0.0313287		Hormad1	Maternal	Down	-1.42494	0.0032434	0.0221856
Wdr81	Maternal	Down	-2.13311	2.78464e-06	1.65365e-05		Pi4k2b	Maternal	Down	-0.580792	0.00714704	0.0328707		Sgms2	Maternal	Down	-1.53803	0.000433626	0.00515492
Gemin4	Maternal	Down	-2.22532	4.03888e-05	0.000151851		2210016L21Rik	Maternal	Down	-1.06017	0.00134283	0.00996619		Trmt10a	Maternal	Down	-2.00922	1.58149e-06	9.62213e-05
Timm22	Maternal	Down	-3.45731	8.54345e-09	1.5957e-07		Gpn3	Maternal	Down	-0.77065	0.00132751	0.00992638		Tomm5	Maternal	Down	-1.91533	4.0768e-05	0.00100272
Rab34	Maternal	Down	-2.34689	2.59244e-07	2.48103e-06		Bri3bp	Maternal	Down	-1.34882	2.11414e-05	0.000532672		Ppcs	Maternal	Down	-1.827	1.55609e-05	0.000529071
Slc13a2	Maternal	Down	-1.36331	0.00194458	0.00423276		Hspb1	Maternal	Down	-0.983601	0.000680732	0.00636265		Sfn	Maternal	Down	-1.35012	5.98863e-05	0.0013062
Cct6b	Maternal	Down	-1.1609	0.0233538	0.0376036		Rasl11a	Maternal	Down	-1.55063	0.000154606	0.00225751		2700038G22Rik	Maternal	Down	-1.03404	4.36063e-05	0.00100818
Coil	Maternal	Down	-1.11833	0.000456936	0.00122484		Iqub	Maternal	Down	-1.35811	3.01744e-06	0.0001249		2210016L21Rik	Maternal	Down	-1.06328	0.00388578	0.0249553
Dgke	Maternal	Down	-0.884462	0.00153211	0.00340755		Avl9	Maternal	Down	-0.971943	7.34268e-06	0.000233365		Gpn3	Maternal	Down	-1.24933	0.000809896	0.00800204
Nme2	Maternal	Down	-1.1597	2.10345e-05	8.6683e-05		Gt(ROSA)26Sor	Maternal	Down	-0.778815	0.00471948	0.024203		Hpd	Maternal	Down	-1.25428	0.00395105	0.0249996
B4galnt2	Maternal	Down	-1.26244	0.000472538	0.00125504		Zfp637	Maternal	Down	-0.946016	0.00352896	0.0199515		Bri3bp	Maternal	Down	-1.75683	4.46163e-06	0.000198371
Gip	Maternal	Down	-2.61094	0.00324808	0.00658718		Obox6	Maternal	Down	-0.595619	0.00386731	0.0212427		Hspb1	Maternal	Down	-1.98489	2.56738e-08	4.94649e-06
Snf8	Maternal	Down	-1.97126	1.35319e-08	2.20703e-07		Tmem160	Maternal	Down	-1.48327	3.98927e-06	0.000149147		Rasl11a	Maternal	Down	-1.57186	0.000279104	0.00384569
Calcoco2	Maternal	Down	-2.94914	2.3083e-09	6.52218e-08		Pglyrp1	Maternal	Down	-0.827763	0.00452119	0.0238185		Iqub	Maternal	Down	-2.25703	2.5092e-08	4.94649e-06
Gm11517	Maternal	Down	-1.47719	0.000630418	0.0016344		Apoc2	Maternal	Down	-1.5915	0.000647303	0.00609938		Fam136a	Maternal	Down	-1.10704	0.00187856	0.0150475
Npepps	Maternal	Down	-1.62477	4.08865e-07	3.58686e-06		Ccne1	Maternal	Down	-0.618121	0.00703953	0.0325975		Tead4	Maternal	Down	-1.30933	0.0096954	0.0493739
Fbxo47	Maternal	Down	-0.706619	0.0110719	0.0196345		Dkkl1	Maternal	Down	-0.973202	0.000205833	0.00274207		Bcl2l14	Maternal	Down	-2.91717	6.82827e-05	0.00136094
Stac2	Maternal	Down	-1.01427	0.00374997	0.00746127		Hsd17b14	Maternal	Down	-0.778569	0.000276489	0.00342484		Obox6	Maternal	Down	-1.02767	0.000199614	0.0029968
Casc3	Maternal	Down	-1.57235	5.32452e-06	2.78995e-05		Nipa2	Maternal	Down	-0.552392	0.00128323	0.00965758		Tmem160	Maternal	Down	-1.86607	4.46245e-07	3.22412e-05
Krt28	Maternal	Down	-2.23017	0.000151791	0.000462458		4632427E13Rik	Maternal	Down	-1.12473	0.000172722	0.00242958		Rinl	Maternal	Down	-0.822651	0.00646639	0.0364641
Nt5c3b	Maternal	Down	-3.93871	1.24473e-06	8.93602e-06		Aqp11	Maternal	Down	-0.787024	0.00282948	0.0171694		Ccne1	Maternal	Down	-0.723941	0.00370189	0.0244536
Hcrt	Maternal	Down	-1.80378	6.77739e-06	3.35394e-05		1600010M07Rik	Maternal	Down	-1.18206	0.000175957	0.00242958		Hsd17b14	Maternal	Down	-1.30993	8.75413e-06	0.000337326
Ifi35	Maternal	Down	-1.93314	1.01019e-06	7.64575e-06		Nucb2	Maternal	Down	-0.904597	0.00397793	0.0215718		Nipa2	Maternal	Down	-1.07046	6.12069e-05	0.00131028
Rundc1	Maternal	Down	-2.47636	9.71654e-08	1.10198e-06		Knop1	Maternal	Down	-0.926134	0.00113595	0.00883605		2900076A07Rik	Maternal	Down	-1.31059	0.00493666	0.0295688
Rdm1	Maternal	Down	-1.51212	4.72474e-07	4.02298e-06		Ikzf5	Maternal	Down	-0.683211	0.00910744	0.0401351		4632427E13Rik	Maternal	Down	-0.91204	0.00602155	0.0344599
Kif18b	Maternal	Down	-1.18194	9.5563e-05	0.000315276		Rassf7	Maternal	Down	-0.836636	0.00691053	0.0321659		Aqp11	Maternal	Down	-0.918034	0.00162543	0.0133262
Mettl2	Maternal	Down	-1.2435	0.000115138	0.000367301		Agpat5	Maternal	Down	-0.89525	0.000929384	0.00780548		1600010M07Rik	Maternal	Down	-1.75564	9.85765e-05	0.00178054
Map3k3	Maternal	Down	-1.96553	4.34246e-08	5.77997e-07		Prosc	Maternal	Down	-0.562093	0.00309681	0.0181239		Knop1	Maternal	Down	-1.43715	0.000164735	0.00261014
Nol11	Maternal	Down	-1.02519	0.000165868	0.000500197		Mak16	Maternal	Down	-1.32088	0.0029784	0.0177225		Ikzf5	Maternal	Down	-1.05622	0.000382697	0.00470635
Ttyh2	Maternal	Down	-2.59711	3.54817e-11	4.56532e-09		Gsr	Maternal	Down	-1.40709	0.000911646	0.00771239		Fgf4	Maternal	Down	-3.42724	0.000238623	0.0034481
Nt5c	Maternal	Down	-2.86534	0.000789553	0.00194947		Rwdd4a	Maternal	Down	-0.942938	3.74709e-05	0.000804237		Agpat5	Maternal	Down	-1.06607	0.00039528	0.00480994
Grb2	Maternal	Down	-0.994389	0.00123151	0.00284082		Tssk6	Maternal	Down	-1.27949	0.00449712	0.0238185		Eif4ebp1	Maternal	Down	-0.76752	0.00336586	0.0226217
Ube2o	Maternal	Down	-1.1501	0.00161914	0.00357137		2010320M18Rik	Maternal	Down	-4.36271	0.000272884	0.00342484		Prosc	Maternal	Down	-0.68258	0.00535785	0.0316004
6030468B19Rik	Maternal	Down	-2.08941	8.81291e-05	0.000295807		Mt2	Maternal	Down	-1.88642	6.12776e-09	1.77552e-06		Rwdd4a	Maternal	Down	-0.784562	0.00584377	0.033777
Socs3	Maternal	Down	-1.77376	3.41733e-05	0.000134145		Mt1	Maternal	Down	-1.00424	0.000215636	0.00284002		Tssk6	Maternal	Down	-3.23909	4.94406e-06	0.000209177
Cbx8	Maternal	Down	-2.12138	5.25122e-06	2.76405e-05		Gfod2	Maternal	Down	-1.45561	2.54308e-05	0.000601516		Gtpbp3	Maternal	Down	-1.96062	0.00128988	0.0116493
Ccdc137	Maternal	Down	-2.04565	2.0198e-06	1.27115e-05		2810013P06Rik	Maternal	Down	-1.04742	0.000295544	0.00356258		Zfp617	Maternal	Down	-2.87766	0.00357542	0.0237934
Arl16	Maternal	Down	-0.804311	0.0121817	0.0213087		S1pr5	Maternal	Down	-1.44188	0.00209041	0.0136881		Mt2	Maternal	Down	-1.59213	4.24802e-08	6.14741e-06
Pde6g	Maternal	Down	-1.74941	0.00323579	0.00657377		Atg4d	Maternal	Down	-1.21844	0.000333598	0.0038664		Mt1	Maternal	Down	-1.42565	1.2099e-05	0.000423833
Alyref	Maternal	Down	-1.56621	5.01207e-05	0.00018367		Polr2m	Maternal	Down	-0.725286	0.00342585	0.0196562		Gfod2	Maternal	Down	-1.8003	0.000175098	0.00273531
Pcyt2	Maternal	Down	-1.91467	2.14745e-06	1.33696e-05		Trim43a	Maternal	Down	-0.556857	0.00916404	0.0402023		Gcsh	Maternal	Down	-0.52328	0.00938212	0.0485453
Wdr45b	Maternal	Down	-1.95001	9.94005e-07	7.57275e-06		Tmppe	Maternal	Down	-0.827179	0.00753882	0.0343996		2810013P06Rik	Maternal	Down	-0.657891	0.00952236	0.0489237
Kif3c	Maternal	Down	-3.12777	1.6499e-07	1.67595e-06		Cmtm7	Maternal	Down	-1.13404	0.00901642	0.0398856		Arv1	Maternal	Down	-0.943898	0.00573003	0.0334541
Rab10os	Maternal	Down	-0.847482	0.00588904	0.0110348		Ebp	Maternal	Down	-0.611031	0.00378504	0.0209898		Atg4d	Maternal	Down	-2.05523	3.90143e-06	0.000184676
Pomc	Maternal	Down	-0.857492	0.0261423	0.0415264		Cited1	Maternal	Down	-1.53341	2.39728e-07	1.91328e-05		Man2c1os	Maternal	Down	-1.8016	0.00064509	0.00665825
Fkbp1b	Maternal	Down	-2.24167	6.85164e-05	0.000237551		Tsx	Maternal	Down	-0.980661	0.00201868	0.0132935		Polr2m	Maternal	Down	-1.16885	0.00109376	0.0103638
Atad2b	Maternal	Down	-0.587498	0.000208134	0.000607101		Trap1a	Maternal	Down	-0.767975	0.00191639	0.0127649		Pcsk1n	Maternal	Down	-0.711084	0.00518663	0.0309059
Odc1	Maternal	Down	-1.08917	1.65785e-06	1.10333e-05		Prps1	Maternal	Down	-0.75916	0.00075368	0.00671935		Ebp	Maternal	Down	-0.97196	0.000573442	0.00619532
Atp6v1c2	Maternal	Down	-1.79383	2.80014e-07	2.65784e-06		Tsr2	Maternal	Down	-1.62241	0.00030517	0.0036091		AA414768	Maternal	Down	-1.79585	0.000797042	0.00794294
Adi1	Maternal	Down	-1.90303	0.00258243	0.0054077		Prdx4	Maternal	Down	-0.862234	3.49976e-06	0.000138274		Gm9	Maternal	Down	-1.44564	0.000111868	0.00195938
Strn3	Maternal	Down	-0.772639	0.0106151	0.0188855		Yy2	Maternal	Down	-1.40659	0.000722266	0.00659139		1600025M17Rik	Maternal	Down	-1.13329	0.00457941	0.0280095
Ap4s1	Maternal	Down	-1.35477	8.95593e-07	6.91398e-06		C1qbp	Maternal	Down	-1.48081	1.16583e-05	0.00032595		Tktl1	Maternal	Down	-0.725145	0.000824406	0.00807638
G2e3	Maternal	Down	-0.914096	0.00116182	0.00269077		Prr13	Maternal	Down	-0.581403	0.000403247	0.00440908		1700084M14Rik	Maternal	Down	-12.0663	0.0048552	0.0292324
Gemin2	Maternal	Down	-2.37908	4.95622e-09	1.08289e-07		Serp1	Maternal	Down	-0.709448	1.6334e-08	2.98668e-06		Zfx	Maternal	Down	-0.621965	0.00831236	0.0444865
Mgat2	Maternal	Down	-2.15717	0.00096551	0.00231004		Phlda2	Maternal	Down	-1.50916	7.44995e-06	0.000233365		Eda	Maternal	Down	-1.08589	0.00279707	0.0198369
Dnaaf2	Maternal	Down	-3.62225	7.53282e-11	7.26917e-09		Gabarapl2	Maternal	Down	-0.58769	0.00764048	0.0347267		Cited1	Maternal	Down	-1.86477	2.59788e-07	2.50262e-05
L2hgdh	Maternal	Down	-2.41488	2.12735e-10	1.29656e-08		Rnf7	Maternal	Down	-0.605084	0.000694564	0.00644		Tsx	Maternal	Down	-1.35986	9.54649e-05	0.00175171
Tmx1	Maternal	Down	-1.86023	9.75969e-06	4.60853e-05		Gpx1	Maternal	Down	-0.670305	0.00052085	0.00525534		Acsl4	Maternal	Down	-0.772703	0.00688239	0.0386216
3110056K07Rik	Maternal	Down	-2.62687	7.71713e-07	6.12085e-06		Lamp2	Maternal	Down	-1.45182	1.39044e-06	7.3251e-05		Prdx4	Maternal	Down	-0.8641	6.24359e-05	0.00131229
Sgpp1	Maternal	Down	-2.47283	1.20231e-09	4.09492e-08		Pbdc1	Maternal	Down	-2.80769	1.75056e-07	1.73889e-05		Prr13	Maternal	Down	-1.00286	2.83367e-05	0.00076902
Pigh	Maternal	Down	-2.65441	3.14877e-07	2.89387e-06		Sat1	Maternal	Down	-0.802472	8.84469e-05	0.0014438		Polr2h	Maternal	Down	-1.02597	2.07486e-05	0.00064682
Isca2	Maternal	Down	-1.7571	1.74768e-09	5.6217e-08		Dppa2	Maternal	Other	-0.317507	0.118936	0.255948		Serp1	Maternal	Down	-0.811029	2.75554e-05	0.00076902
Mfsd7c	Maternal	Down	-2.13088	4.50411e-06	2.43727e-05		Dppa4	Maternal	Other	-0.47374	0.0218718	0.0742045		Haus6	Maternal	Down	-0.771765	0.000443737	0.00515492
Gskip	Maternal	Down	-2.22752	4.02342e-11	4.65912e-09		Zfp707	Maternal	Other	0.552671	0.00732981	0.0335781		Kti12	Maternal	Down	-1.2297	7.27108e-06	0.00028984
Yy1	Maternal	Down	-0.917061	0.00780998	0.0142424		Rrs1	Maternal	Other	0.216382	0.366401	0.528193		Phlda2	Maternal	Down	-1.77772	4.1479e-07	3.22412e-05
D430020J02Rik	Maternal	Down	-0.856541	0.0191008	0.0317797		Sgk3	Maternal	Other	-0.3439	0.308749	0.486196		Map1lc3b	Maternal	Down	-1.04165	0.000290247	0.00391074
2810429I04Rik	Maternal	Down	-2.08621	0.00263405	0.00550582		Gm4850	Maternal	Other	0.258911	0.251181	0.427487		Rnf7	Maternal	Down	-0.990222	6.38015e-05	0.00131375
Dusp22	Maternal	Down	-1.49296	8.7824e-05	0.000295807		Gm15455	Maternal	Other	0.527134	0.00771101	0.0349104		Gpx1	Maternal	Down	-1.61057	3.16085e-10	3.65394e-07
Rpp40	Maternal	Down	-4.01483	0.000951348	0.00229036		Arid5a	Maternal	Other	0.504952	0.0359324	0.105166		Pbdc1	Maternal	Down	-2.5937	3.12896e-07	2.78237e-05
Nop16	Maternal	Down	-1.85194	7.40799e-10	2.73338e-08		Nabp1	Maternal	Other	0.0909139	0.662329	0.778539		Sat1	Maternal	Down	-0.995421	4.20375e-05	0.00100818
Faf2	Maternal	Down	-1.76087	8.88596e-07	6.906e-06		Inpp1	Maternal	Other	-0.0088121	0.984401	0.993896		Zfp707	Maternal	Other	0.329244	0.282881	0.463091
Zfp346	Maternal	Down	-1.52748	3.4802e-05	0.000136151		Mars2	Maternal	Other	0.434094	0.219827	0.396236		Rrs1	Maternal	Other	-0.0110865	0.971636	0.980732
B230219D22Rik	Maternal	Down	-1.55269	2.11038e-08	3.21556e-07		Trak2	Maternal	Other	1.1741	1.09819e-06	6.06098e-05		Mybl1	Maternal	Other	-0.682609	0.0679457	0.179138
Gm3604	Maternal	Down	-0.778903	0.0218002	0.0354825		Fzd7	Maternal	Other	-0.00459609	0.989059	0.993896		Sgk3	Maternal	Other	1.18128	0.016948	0.0715033
Aaed1	Maternal	Down	-1.45376	0.0145081	0.0247793		Als2	Maternal	Other	0.398218	0.0543921	0.141664		Gm4850	Maternal	Other	0.594684	0.0214464	0.0831948
Zfp874a	Maternal	Down	-1.10162	0.0150623	0.0256125		Rpl37a	Maternal	Other	-0.14843	0.256133	0.432133		Gm15455	Maternal	Other	0.275505	0.263613	0.441648
Zfp874b	Maternal	Down	-1.85365	0.000184809	0.000547338		Plcd4	Maternal	Other	0.0183126	0.941603	0.970655		Arid5a	Maternal	Other	0.717544	0.0962867	0.225319
Ell2	Maternal	Down	-1.03186	0.000207256	0.000606066		Stk16	Maternal	Other	0.581776	0.0239172	0.0788554		Nabp1	Maternal	Other	0.693241	0.0165868	0.0704938
Lysmd3	Maternal	Down	-0.765113	0.00365062	0.00730124		Dnpep	Maternal	Other	0.666669	0.0063	0.029925		Stk17b	Maternal	Other	-0.749917	0.031017	0.103458
Polr3g	Maternal	Down	-1.70772	3.32838e-08	4.75835e-07		Cul3	Maternal	Other	0.178842	0.294894	0.472196		Mars2	Maternal	Other	0.490183	0.100747	0.233863
Rps23	Maternal	Down	-0.867901	0.00470108	0.0089981		Utp14b	Maternal	Other	0.655026	0.000841605	0.00722533		Trak2	Maternal	Other	1.08648	0.00904819	0.0471158
Bhmt2	Maternal	Down	-1.42919	0.00100625	0.00237804		Slc19a3	Maternal	Other	0.272431	0.160195	0.312168		Fzd7	Maternal	Other	-0.252927	0.490318	0.6441
Aggf1	Maternal	Down	-0.81771	0.0021478	0.00459731		A630001G21Rik	Maternal	Other	0.714065	0.0307462	0.0927991		Als2	Maternal	Other	-0.0493855	0.871996	0.926816
F2r	Maternal	Down	-1.30403	0.0106205	0.0188855		Sp140	Maternal	Other	0.548604	0.0108635	0.0446483		Plcd4	Maternal	Other	0.365387	0.322328	0.502824
Hexb	Maternal	Down	-0.996602	0.000392393	0.00105919		Alppl2	Maternal	Other	0.20405	0.35607	0.52041		Stk16	Maternal	Other	-0.690034	0.0375987	0.118754
Ccdc125	Maternal	Down	-1.29538	0.000365461	0.00100048		Gal3st2	Maternal	Other	1.54802	7.99163e-05	0.00134236		Dnpep	Maternal	Other	0.34637	0.313213	0.496672
Ipo11	Maternal	Down	-1.04711	3.54848e-07	3.23555e-06		Slco4c1	Maternal	Other	0.294353	0.137625	0.282313		Cul3	Maternal	Other	0.142537	0.612249	0.755272
Kctd6	Maternal	Down	-1.2256	0.00436518	0.00848135		Serpinb3b	Maternal	Other	-4.33507	0.323636	0.495996		Utp14b	Maternal	Other	0.42489	0.068896	0.18019
Nr1d2	Maternal	Down	-1.02101	0.000743949	0.0018487		Tmem185b	Maternal	Other	-0.916616	0.0328627	0.0978127		Slc19a3	Maternal	Other	0.126196	0.733242	0.833459
Nid2	Maternal	Down	-1.24097	0.00149067	0.00333888		Tmem177	Maternal	Other	0.214842	0.453783	0.612459		A630001G21Rik	Maternal	Other	0.712986	0.104498	0.238265
Hesx1	Maternal	Down	-2.28573	0.00130596	0.00298285		Tmem37	Maternal	Other	-0.245573	0.566979	0.707014		Sp140	Maternal	Other	1.05674	0.00285688	0.0201375
Ero1l	Maternal	Down	-0.762075	0.0119414	0.0210035		Dyrk3	Maternal	Other	0.949221	0.000381278	0.00424042		Alppl2	Maternal	Other	-0.535156	0.144934	0.299185
Lgals3	Maternal	Down	-2.77962	0.0292488	0.0458324		Chit1	Maternal	Other	1.47085	5.82739e-05	0.00107205		Gal3st2	Maternal	Other	1.4305	0.0022684	0.017111
Ccnb1ip1	Maternal	Down	-2.10164	1.92447e-10	1.23807e-08		Kdm5b	Maternal	Other	0.063344	0.745179	0.840138		Serpinb3b	Maternal	Other	-4.33507	0.323636	0.502824
Rab2b	Maternal	Down	-0.800999	0.0235408	0.0378089		Nr5a2	Maternal	Other	-0.000667437	0.997588	0.99845		Tmem185b	Maternal	Other	-1.04591	0.0900409	0.217301
Ajuba	Maternal	Down	-2.08485	1.16875e-07	1.2768e-06		Zfp281	Maternal	Other	-0.300872	0.123398	0.261938		Tmem177	Maternal	Other	0.222566	0.46999	0.623639
1700123O20Rik	Maternal	Down	-1.39537	6.40684e-06	3.2257e-05		Glrx2	Maternal	Other	0.59287	0.0494941	0.131568		Tmem37	Maternal	Other	0.291706	0.58297	0.724573
B020004C17Rik	Maternal	Down	-0.515236	0.0308778	0.047931		Npl	Maternal	Other	-0.395062	0.0887689	0.204947		Dyrk3	Maternal	Other	1.67939	0.00714784	0.0393723
Defb42	Maternal	Down	-4.32763	9.72139e-09	1.68741e-07		Dhx9	Maternal	Other	0.416525	0.082343	0.194741		Chit1	Maternal	Other	1.07263	0.0151488	0.0660489
Gata4	Maternal	Down	-0.932044	0.00131383	0.00299492		Glul	Maternal	Other	-0.111236	0.520123	0.665367		Kdm5b	Maternal	Other	0.000841851	0.998026	0.99889
Tdh	Maternal	Down	-1.36432	6.42217e-05	0.00022536		Tor3a	Maternal	Other	-0.443137	0.130141	0.270795		Nr5a2	Maternal	Other	-0.232198	0.4184	0.584211
Piwil2	Maternal	Down	-1.1472	0.00229525	0.00487687		Fam20b	Maternal	Other	0.450753	0.0533367	0.140175		Zfp281	Maternal	Other	-0.430662	0.0832101	0.206862
Rgcc	Maternal	Down	-1.36086	8.32951e-05	0.000282861		Tor1aip2	Maternal	Other	0.180165	0.344007	0.511159		Glrx2	Maternal	Other	0.92179	0.0570995	0.158632
Dis3	Maternal	Down	-0.908149	0.00292202	0.00601012		Rfwd2	Maternal	Other	-0.127206	0.58661	0.719451		Dhx9	Maternal	Other	0.447923	0.14491	0.299185
Zfp622	Maternal	Down	-1.45106	0.000100603	0.000330025		Cacybp	Maternal	Other	-0.416463	0.0278001	0.0870818		Glul	Maternal	Other	-0.253889	0.319895	0.502444
Osr2	Maternal	Down	-1.6792	0.00284205	0.00586647		Gas5	Maternal	Other	-0.480146	0.0239903	0.0788554		Tor3a	Maternal	Other	-0.889534	0.011655	0.0556745
Ankrd46	Maternal	Down	-0.707178	0.0307654	0.0478206		Gpr161	Maternal	Other	0.319049	0.133116	0.275995		Fam20b	Maternal	Other	0.250623	0.57271	0.717284
Pabpc1	Maternal	Down	-0.98166	0.000380266	0.00102885		Lmx1a	Maternal	Other	1.70592	1.74241e-06	8.78022e-05		Tor1aip2	Maternal	Other	0.560932	0.078448	0.196716
Grhl2	Maternal	Down	-0.699027	0.0313428	0.0484579		Uhmk1	Maternal	Other	-0.687854	0.0820709	0.19452		Rfwd2	Maternal	Other	0.0686709	0.793625	0.876247
Ubr5	Maternal	Down	-0.593198	0.00648271	0.0120497		Fcgr3	Maternal	Other	0.11409	0.508459	0.656241		Cacybp	Maternal	Other	-0.410587	0.100255	0.233188
Utp23	Maternal	Down	-2.34704	2.30924e-09	6.52218e-08		Tagln2	Maternal	Other	0.561764	0.126039	0.26518		Gas5	Maternal	Other	-0.727942	0.0188128	0.0757755
Chrac1	Maternal	Down	-2.14064	1.54571e-07	1.58401e-06		Becn2	Maternal	Other	0.0759752	0.764131	0.854853		Gpr161	Maternal	Other	0.43549	0.202579	0.369372
Zfp623	Maternal	Down	-1.70081	1.35435e-06	9.56304e-06		Mixl1	Maternal	Other	-1.53785	0.0606941	0.154603		Lmx1a	Maternal	Other	2.02949	0.00062077	0.00658358
Ccdc166	Maternal	Down	-1.30025	8.12586e-05	0.000276757		D1Pas1	Maternal	Other	-0.100877	0.729612	0.831485		Uhmk1	Maternal	Other	0.756905	0.369524	0.540863
Slc39a4	Maternal	Down	-1.63443	2.63525e-06	1.573e-05		Nsl1	Maternal	Other	0.756002	0.136589	0.282004		Fcgr3	Maternal	Other	-0.699385	0.0174226	0.0727093
Ppp1r16a	Maternal	Down	-2.05294	0.000143108	0.000440743		Tatdn3	Maternal	Other	0.340709	0.4294	0.588965		Tagln2	Maternal	Other	0.235661	0.796671	0.877933
Zfp7	Maternal	Down	-1.51201	9.09442e-06	4.33389e-05		Ints7	Maternal	Other	-0.883874	0.0128325	0.0500772		Becn2	Maternal	Other	-0.314454	0.397313	0.566231
Zfp647	Maternal	Down	-2.1597	9.1871e-05	0.000303962		1700034H15Rik	Maternal	Other	0.213956	0.400134	0.560091		Mixl1	Maternal	Other	-1.95763	0.0274665	0.097641
Apol7b	Maternal	Down	-1.29997	0.00269988	0.00562314		A630066F11Rik	Maternal	Other	0.356866	0.460655	0.618655		D1Pas1	Maternal	Other	0.301116	0.40838	0.577124
Pdxp	Maternal	Down	-0.734257	0.0216504	0.0353613		Epm2a	Maternal	Other	0.321015	0.210622	0.385032		Nsl1	Maternal	Other	-0.706283	0.131244	0.280439
Ankrd54	Maternal	Down	-1.57282	1.15791e-05	5.29985e-05		Enpp3	Maternal	Other	-0.661987	0.0325682	0.0975364		Tatdn3	Maternal	Other	0.780375	0.175037	0.340777
Syngr1	Maternal	Down	-2.41954	6.60575e-05	0.000231101		Fam26f	Maternal	Other	-0.560511	0.124126	0.262522		Ints7	Maternal	Other	-0.605134	0.165221	0.327046
Tef	Maternal	Down	-1.12124	0.00411203	0.00808443		Rfpl4b	Maternal	Other	0.646212	0.0135349	0.0518062		1700034H15Rik	Maternal	Other	0.254034	0.576075	0.71863
Ccdc134	Maternal	Down	-1.09012	0.00591832	0.0110718		Ostm1	Maternal	Other	-0.704558	0.0186667	0.0661612		A630066F11Rik	Maternal	Other	-0.202959	0.747822	0.845874
Upk3a	Maternal	Down	-0.967397	0.0272491	0.0430483		Bend3	Maternal	Other	0.855445	0.000836813	0.00722533		Epm2a	Maternal	Other	0.684352	0.0774827	0.195033
Pim3	Maternal	Down	-0.782776	0.0288108	0.0452072		Sesn1	Maternal	Other	-0.268762	0.243826	0.421258		Enpp3	Maternal	Other	-0.60931	0.0568759	0.158632
Rarg	Maternal	Down	-1.54861	5.55927e-06	2.89983e-05		Cd24a	Maternal	Other	-0.0865164	0.830387	0.901007		Fam26f	Maternal	Other	-1.00734	0.0267728	0.0964155
Amhr2	Maternal	Down	-1.43648	6.67227e-05	0.000232726		Qrsl1	Maternal	Other	-0.869899	0.0135386	0.0518062		Rfpl4b	Maternal	Other	1.17143	0.00106315	0.0101571
Nfe2	Maternal	Down	-1.3692	0.0036804	0.0073481		Gja1	Maternal	Other	-0.151186	0.65824	0.775305		Ostm1	Maternal	Other	-0.720535	0.0121908	0.0572536
Pmm2	Maternal	Down	-1.93074	1.63858e-05	6.94495e-05		Ranbp2	Maternal	Other	0.290179	0.178927	0.341642		Bend3	Maternal	Other	0.61454	0.233839	0.406493
Tnfrsf17	Maternal	Down	-1.03303	0.0102626	0.018368		Sept10	Maternal	Other	-1.37369	0.0735203	0.179013		Sesn1	Maternal	Other	-0.391257	0.289019	0.468592
Hira	Maternal	Down	-1.01958	0.00322343	0.00656017		Herc4	Maternal	Other	0.323461	0.184656	0.349129		Cd24a	Maternal	Other	0.128608	0.789093	0.873746
Eif2b5	Maternal	Down	-1.38803	3.98413e-05	0.000150772		Sirt1	Maternal	Other	0.298858	0.147293	0.294748		Qrsl1	Maternal	Other	-0.468872	0.151324	0.309065
Yeats2	Maternal	Down	-1.9073	2.62656e-06	1.573e-05		Slc5a4b	Maternal	Other	1.07959	0.0131099	0.0508172		Gja1	Maternal	Other	-0.662325	0.196415	0.362684
Abcc5	Maternal	Down	-1.31151	3.56522e-05	0.000138613		Pdxk	Maternal	Other	0.458444	0.0657987	0.164001		Ranbp2	Maternal	Other	-0.254674	0.410251	0.577936
Senp2	Maternal	Down	-1.43912	1.60771e-05	6.84459e-05		1600002K03Rik	Maternal	Other	-0.3641	0.294029	0.472045		Herc4	Maternal	Other	0.222165	0.499811	0.654339
Ppp1r2	Maternal	Down	-0.693182	0.000537818	0.00141544		Stk11	Maternal	Other	0.497871	0.0101554	0.0424915		Sirt1	Maternal	Other	0.675409	0.00940669	0.0485453
Pak2	Maternal	Down	-0.881877	0.000999263	0.00237607		Mknk2	Maternal	Other	0.121132	0.639378	0.762203		Slc5a4b	Maternal	Other	1.11706	0.0168332	0.0712788
Bex6	Maternal	Down	-1.86985	4.87127e-09	1.08289e-07		Adat3	Maternal	Other	-0.564902	0.0867599	0.201109		Pdxk	Maternal	Other	0.352985	0.502762	0.655974
Fbxo45	Maternal	Down	-1.04553	0.000326348	0.000910628		Gadd45b	Maternal	Other	-0.155007	0.479266	0.635548		1600002K03Rik	Maternal	Other	-1.10938	0.0158447	0.0680918
Tfrc	Maternal	Down	-1.3664	3.32323e-09	8.74613e-08		Tbxa2r	Maternal	Other	-0.0796604	0.77772	0.865876		Stk11	Maternal	Other	0.257882	0.191893	0.36022
Fyttd1	Maternal	Down	-1.02869	3.69979e-05	0.000141866		Gna11	Maternal	Other	0.672664	0.0348571	0.102325		Mknk2	Maternal	Other	0.229542	0.551979	0.698127
Itgb5	Maternal	Down	-1.98251	2.18186e-06	1.35112e-05		Tmem263	Maternal	Other	-1.08152	0.019749	0.068736		Gadd45b	Maternal	Other	0.102948	0.665512	0.785518
Parp9	Maternal	Down	-1.2754	0.000401136	0.00108027		Spic	Maternal	Other	-0.393966	0.0676641	0.167929		Tbxa2r	Maternal	Other	-0.247485	0.451144	0.616178
Polq	Maternal	Down	-1.43874	3.03999e-05	0.000120147		Ikbip	Maternal	Other	0.409919	0.257472	0.432133		Gna11	Maternal	Other	0.762029	0.0349355	0.113124
Poglut1	Maternal	Down	-1.02359	0.00104887	0.00246368		Apaf1	Maternal	Other	-0.381239	0.0436824	0.120134		Tmem263	Maternal	Other	-0.557405	0.217601	0.385787
Cep97	Maternal	Down	-2.18715	2.98003e-07	2.78296e-06		Tmpo	Maternal	Other	-0.083061	0.651582	0.76981		Ikbip	Maternal	Other	0.456421	0.320864	0.502824
Tomm70a	Maternal	Down	-2.28705	2.95855e-07	2.78296e-06		Nudt4	Maternal	Other	-0.394632	0.0728083	0.178027		Apaf1	Maternal	Other	-0.409433	0.0646896	0.172744
Cggbp1	Maternal	Down	-0.952801	0.000140783	0.000434739		Socs2	Maternal	Other	0.700824	0.0647243	0.161924		Tmpo	Maternal	Other	0.314271	0.0765816	0.194141
Cxadr	Maternal	Down	-2.68597	2.45481e-11	4.322e-09		Dusp6	Maternal	Other	1.1701	0.00617617	0.0294575		Nudt4	Maternal	Other	-0.551142	0.140394	0.293483
D16Ertd472e	Maternal	Down	-2.56951	1.67188e-12	1.93604e-09		Slc35e3	Maternal	Other	1.66186	1.56092e-05	0.00041116		Socs2	Maternal	Other	1.10882	0.141111	0.293904
Gabpa	Maternal	Down	-1.34125	1.12333e-06	8.33857e-06		Hsd17b6	Maternal	Other	0.615205	0.196064	0.365924		Dusp6	Maternal	Other	2.06756	5.68262e-05	0.00126329
Gart	Maternal	Down	-1.49598	0.000104586	0.000341157		Mmp19	Maternal	Other	2.328	1.90598e-06	8.83611e-05		Tspan8	Maternal	Other	-0.527009	0.0902718	0.217405
Wrb	Maternal	Down	-2.04577	3.79655e-07	3.40806e-06		Ormdl2	Maternal	Other	-0.379872	0.200269	0.370194		Slc35e3	Maternal	Other	1.72815	0.000445927	0.00515492
Acat2	Maternal	Down	-1.70543	9.76307e-09	1.68741e-07		Cd63	Maternal	Other	0.321138	0.332011	0.500403		Hsd17b6	Maternal	Other	0.661263	0.122895	0.269096
Chd1	Maternal	Down	-0.698933	0.012634	0.0219342		Olfr815	Maternal	Other	2.30455	0.00558092	0.0272924		Mmp19	Maternal	Other	1.40608	0.0193047	0.0766882
1600012H06Rik	Maternal	Down	-1.32486	3.72742e-05	0.000142454		Sfi1	Maternal	Other	6.96239	0.110089	0.240289		Ormdl2	Maternal	Other	-0.398661	0.188355	0.358889
Zfp948	Maternal	Down	-1.23955	0.00198094	0.00430381		Morc2a	Maternal	Other	0.016463	0.938784	0.969742		Cd63	Maternal	Other	0.683456	0.125173	0.273019
Flywch1	Maternal	Down	-1.29162	0.0127823	0.0221254		Pgam2	Maternal	Other	1.60136	0.0168446	0.0612002		Olfr815	Maternal	Other	3.58797	0.000924343	0.00897934
Fahd1	Maternal	Down	-0.969713	0.0285138	0.0448019		C1d	Maternal	Other	0.29682	0.155557	0.308188		Sfi1	Maternal	Other	0	NA	NA
BC003965	Maternal	Down	-10.0631	0.0030424	0.00621357		Slc1a4	Maternal	Other	-0.401393	0.214685	0.390613		Morc2a	Maternal	Other	0.497418	0.156536	0.316357
Narfl	Maternal	Down	-1.89856	1.83789e-06	1.16938e-05		Zrsr1	Maternal	Other	2.90668	0.0236617	0.0783541		Pgam2	Maternal	Other	1.04792	0.201902	0.368852
Rab40c	Maternal	Down	-2.07186	1.17134e-06	8.47757e-06		Prorsd1	Maternal	Other	-0.336771	0.38005	0.541128		C1d	Maternal	Other	0.783307	0.00856264	0.0454351
Decr2	Maternal	Down	-1.89157	4.41897e-08	5.81496e-07		Ubtd2	Maternal	Other	-0.017141	0.958144	0.978405		Slc1a4	Maternal	Other	-0.376605	0.335285	0.510777
Arhgdig	Maternal	Down	-1.23951	0.029652	0.0463045		Pank3	Maternal	Other	-0.0679605	0.708129	0.815826		Zrsr1	Maternal	Other	4.47531	0.0186557	0.0754057
Rgs11	Maternal	Down	-1.79713	6.12791e-05	0.000215687		Hmmr	Maternal	Other	0.00581572	0.969432	0.987321		Prorsd1	Maternal	Other	-0.970971	0.0275355	0.097641
Crebrf	Maternal	Down	-1.18622	8.88388e-05	0.000297328		Ccnjl	Maternal	Other	1.07656	0.0044626	0.0238185		Ubtd2	Maternal	Other	-0.843106	0.049142	0.14455
Nudt3	Maternal	Down	-1.42722	7.49799e-06	3.63292e-05		Trim7	Maternal	Other	0.289932	0.362037	0.525816		Pank3	Maternal	Other	-0.462709	0.275102	0.453017
Mapk14	Maternal	Down	-1.40192	1.63051e-06	1.0955e-05		Trim41	Maternal	Other	0.462897	0.0928071	0.211323		Hmmr	Maternal	Other	0.36517	0.0295303	0.100978
Cdkn1a	Maternal	Down	-1.50254	2.86649e-05	0.000113678		Hnrnpab	Maternal	Other	-0.24714	0.121343	0.259		Ccnjl	Maternal	Other	-0.241985	0.547369	0.694576
Wdr4	Maternal	Down	-1.52457	1.27517e-05	5.70134e-05		Aff4	Maternal	Other	0.310158	0.0912176	0.208523		Trim7	Maternal	Other	0.294213	0.340468	0.512439
Pknox1	Maternal	Down	-1.50371	0.00231933	0.00491903		P4ha2	Maternal	Other	0.53103	0.118024	0.255205		Trim41	Maternal	Other	0.542533	0.0909902	0.218679
Akap8	Maternal	Down	-0.988092	0.00141187	0.00319326		Sparc	Maternal	Other	-0.659463	0.0817792	0.194226		Hnrnpab	Maternal	Other	-0.495932	0.029183	0.100403
Stk19	Maternal	Down	-2.06307	6.63067e-07	5.40727e-06		Gemin5	Maternal	Other	-0.20543	0.422214	0.579793		Aff4	Maternal	Other	0.0567824	0.842951	0.909003
1110038B12Rik	Maternal	Down	-0.787966	0.0282401	0.0444321		Zfp867	Maternal	Other	0.978626	0.0108635	0.0446483		P4ha2	Maternal	Other	1.30587	0.000512943	0.00564726
Msh5	Maternal	Down	-1.36965	0.000112215	0.000359959		Pld6	Maternal	Other	0.181582	0.527348	0.672383		Gemin5	Maternal	Other	-0.556104	0.190462	0.36022
Lst1	Maternal	Down	-1.16724	0.0025098	0.00528427		Shmt1	Maternal	Other	0.139053	0.472061	0.630864		Zfp867	Maternal	Other	1.24571	0.0134889	0.0611495
Lta	Maternal	Down	-3.56654	5.99318e-05	0.000213542		Smcr8	Maternal	Other	0.523259	0.0952442	0.214763		Pld6	Maternal	Other	-0.291071	0.462423	0.622407
H2-Q5	Maternal	Down	-1.50736	0.00144503	0.00324921		Map2k3	Maternal	Other	0.29069	0.298298	0.476209		Shmt1	Maternal	Other	0.216903	0.434644	0.59958
H2-Q10	Maternal	Down	-3.08648	4.49623e-09	1.08289e-07		Tnfrsf13b	Maternal	Other	1.16976	0.00107094	0.00856014		Smcr8	Maternal	Other	0.884189	0.0224649	0.0854593
Gnl1	Maternal	Down	-0.99635	0.0040212	0.00793279		Trpv2	Maternal	Other	0.273491	0.326183	0.495996		Map2k3	Maternal	Other	0.289033	0.270291	0.449258
Cdc5l	Maternal	Down	-0.922735	0.0018263	0.00399783		Sco1	Maternal	Other	0.863758	0.00572194	0.0278644		Tnfrsf13b	Maternal	Other	0.383593	0.397733	0.566231
Capn11	Maternal	Down	-1.70252	0.000948412	0.00228804		Wrap53	Maternal	Other	0.805601	0.000370532	0.00416939		Trpv2	Maternal	Other	0.170345	0.548887	0.695738
Rab5a	Maternal	Down	-2.09523	4.13162e-09	1.02767e-07		Sat2	Maternal	Other	-0.300392	0.193309	0.363071		Sco1	Maternal	Other	-0.470767	0.296431	0.476598
Trmt61b	Maternal	Down	-3.12767	7.7163e-10	2.73338e-08		Mpdu1	Maternal	Other	0.644738	0.030261	0.0917616		Wrap53	Maternal	Other	0.68452	0.0294027	0.100859
Slc30a6	Maternal	Down	-2.31921	8.27504e-12	2.39562e-09		Tnfsf12	Maternal	Other	0.0107105	0.972448	0.989523		Mpdu1	Maternal	Other	0.273692	0.460958	0.622407
Crem	Maternal	Down	-1.64654	0.000128786	0.000403066		Alox12	Maternal	Other	-0.147449	0.586566	0.719451		Tnfsf12	Maternal	Other	-0.207202	0.565218	0.711756
Tslp	Maternal	Down	-1.24291	0.0103906	0.0185683		Cxcl16	Maternal	Other	2.53675	2.4762e-07	1.91328e-05		Cldn7	Maternal	Other	-0.855802	0.0643017	0.172744
Hars2	Maternal	Down	-2.2043	1.02287e-06	7.69147e-06		Ggt6	Maternal	Other	0.566144	0.27984	0.457454		Alox12	Maternal	Other	-0.43	0.138807	0.291747
Gnpda1	Maternal	Down	-0.902072	0.0025476	0.00534442		Itgae	Maternal	Other	0.0233938	0.92474	0.962186		Cxcl16	Maternal	Other	1.85905	0.00224676	0.0171017
Eif1a	Maternal	Down	-0.997212	0.000698954	0.00175572		Olfr376	Maternal	Other	2.58635	0.00507183	0.0253749		Ggt6	Maternal	Other	-0.624951	0.270876	0.449258
Tex43	Maternal	Down	-1.3346	0.00938656	0.0168522		Tsr1	Maternal	Other	3.67539	4.22894e-10	1.7349e-07		Itgae	Maternal	Other	-0.168207	0.50741	0.65929
Slc12a2	Maternal	Down	-1.30894	6.10137e-07	5.04671e-06		Wdr81	Maternal	Other	-0.0256034	0.924982	0.962186		Olfr376	Maternal	Other	3.11838	0.000210569	0.00308124
Psmg2	Maternal	Down	-1.24257	0.00035569	0.000980688		Gemin4	Maternal	Other	-0.366957	0.335381	0.502855		Tsr1	Maternal	Other	3.63643	2.06525e-05	0.00064682
Smad7	Maternal	Down	-1.54038	7.59756e-05	0.000261068		Rab34	Maternal	Other	-0.0140908	0.953518	0.97608		Wdr81	Maternal	Other	-0.174078	0.687493	0.80277
Cndp2	Maternal	Down	-2.87234	2.25598e-08	3.39275e-07		Slc13a2	Maternal	Other	0.26706	0.412721	0.569718		Gemin4	Maternal	Other	-1.54613	0.0103487	0.0514285
Chka	Maternal	Down	-1.48589	1.01012e-05	4.71659e-05		Cct6b	Maternal	Other	0.0991896	0.759694	0.852357		Rab34	Maternal	Other	-0.482068	0.214643	0.381734
Tcirg1	Maternal	Down	-1.54869	4.4175e-05	0.000164484		Gm11423	Maternal	Other	0.973057	0.00877064	0.0390968		Slc13a2	Maternal	Other	-0.435362	0.206356	0.372767
Slc29a2	Maternal	Down	-1.32139	0.000159722	0.000482919		AA465934	Maternal	Other	-1.01794	0.208297	0.381987		Cct6b	Maternal	Other	-0.175519	0.69551	0.80805
Slc22a20	Maternal	Down	-1.23853	0.00109249	0.00254547		Med13	Maternal	Other	0.00601091	0.978223	0.991916		Gm11423	Maternal	Other	0.680678	0.10138	0.234203
Sac3d1	Maternal	Down	-0.900611	0.00161703	0.00357137		Prr11	Maternal	Other	-0.0196088	0.911192	0.956855		AA465934	Maternal	Other	-1.53704	0.171341	0.336855
Tmem223	Maternal	Down	-11.5321	0.000660836	0.00168186		Coil	Maternal	Other	0.00309717	0.989608	0.993896		Med13	Maternal	Other	-0.266664	0.383504	0.553471
Uqcc3	Maternal	Down	-3.91812	4.22826e-10	2.04013e-08		Dgke	Maternal	Other	0.228544	0.200213	0.370194		Prr11	Maternal	Other	0.245492	0.21859	0.385787
Ints5	Maternal	Down	-0.808309	0.0259367	0.0412564		Cox11	Maternal	Other	-0.555441	0.0755976	0.181779		Coil	Maternal	Other	-0.674194	0.0438765	0.132778
Mta2	Maternal	Down	-1.35471	4.92692e-05	0.0001817		Tob1	Maternal	Other	0.141964	0.581622	0.716366		Dgke	Maternal	Other	0.245442	0.304145	0.485122
Lbhd1	Maternal	Down	-2.05748	1.42122e-05	6.18714e-05		Gm11544	Maternal	Other	0.694056	0.00266922	0.0165435		Cox11	Maternal	Other	0.0102497	0.974727	0.982376
Psat1	Maternal	Down	-1.49522	1.39617e-06	9.79858e-06		Tmem92	Maternal	Other	1.41444	9.70834e-05	0.001555		Tob1	Maternal	Other	0.0956983	0.73129	0.833332
D030056L22Rik	Maternal	Down	-1.62483	1.20449e-07	1.30355e-06		B4galnt2	Maternal	Other	0.547217	0.0275564	0.0865526		Gm11544	Maternal	Other	0.847312	0.0016715	0.0136074
Cbwd1	Maternal	Down	-0.757253	0.000506039	0.00133788		Gip	Maternal	Other	-0.423996	0.401726	0.560964		Tmem92	Maternal	Other	2.72113	0.000105763	0.00188096
Slc1a1	Maternal	Down	-2.10933	9.74795e-09	1.68741e-07		Snf8	Maternal	Other	0.0940195	0.689627	0.801683		B4galnt2	Maternal	Other	0.196691	0.5042	0.656368
Gldc	Maternal	Down	-1.684	1.37511e-05	6.03174e-05		Gm11517	Maternal	Other	-0.695025	0.0386996	0.110748		Gip	Maternal	Other	-1.82374	0.0127271	0.0583829
Cstf2t	Maternal	Down	-1.19251	0.0015331	0.00340755		Npepps	Maternal	Other	0.583326	0.00957362	0.040944		Snf8	Maternal	Other	-0.880601	0.0181316	0.0743269
Pten	Maternal	Down	-1.62187	1.60149e-05	6.84327e-05		Fbxo47	Maternal	Other	0.519257	0.0492457	0.131209		Npepps	Maternal	Other	-0.288974	0.365755	0.538174
Pcgf5	Maternal	Down	-0.984339	3.38826e-05	0.000133456		Stac2	Maternal	Other	-0.212336	0.393896	0.554635		Fbxo47	Maternal	Other	-0.294575	0.309328	0.491185
Ubtd1	Maternal	Down	-1.64188	0.000113237	0.000362232		Casc3	Maternal	Other	-0.43673	0.0754491	0.181779		Stac2	Maternal	Other	-0.358915	0.228878	0.400883
Pi4k2a	Maternal	Down	-1.82799	4.50226e-06	2.43727e-05		Krt28	Maternal	Other	-0.507735	0.246333	0.423591		Casc3	Maternal	Other	-0.396292	0.241708	0.415682
Cpn1	Maternal	Down	-2.36201	5.55836e-05	0.000201143		Klhl11	Maternal	Other	0.575132	0.0296034	0.0907925		Krt28	Maternal	Other	-1.13025	0.0229892	0.0869059
Scd1	Maternal	Down	-2.11615	1.27394e-07	1.36396e-06		Nt5c3b	Maternal	Other	-0.951512	0.0490669	0.131033		Klhl11	Maternal	Other	-0.0111059	0.967339	0.979533
Pprc1	Maternal	Down	-1.81802	6.00546e-06	3.10461e-05		Hcrt	Maternal	Other	0.122745	0.688172	0.801599		Hcrt	Maternal	Other	-0.056548	0.883827	0.931501
Fbxl15	Maternal	Down	-1.69756	0.000795129	0.0019549		Ifi35	Maternal	Other	-0.309824	0.198656	0.369155		LOC666331	Maternal	Other	0.28029	0.523152	0.674207
Sec61a2	Maternal	Down	-0.915131	0.00423577	0.00827154		Rundc1	Maternal	Other	-0.536302	0.0721857	0.176878		Rdm1	Maternal	Other	-0.182624	0.368656	0.540821
Myo3a	Maternal	Down	-1.60511	0.00012595	0.000397411		LOC666331	Maternal	Other	-0.0684475	0.899556	0.949532		Lsm12	Maternal	Other	0.214297	0.543603	0.692077
Uap1l1	Maternal	Down	-1.18094	0.00074375	0.0018487		Rdm1	Maternal	Other	-0.461705	0.0336845	0.0998474		Kif18b	Maternal	Other	-0.154973	0.661746	0.784593
Sapcd2	Maternal	Down	-1.70053	1.52412e-06	1.05056e-05		Lsm12	Maternal	Other	0.248189	0.396471	0.556307		Hexim1	Maternal	Other	-0.215431	0.59618	0.737095
Traf2	Maternal	Down	-0.998871	0.00374939	0.00746127		Kif18b	Maternal	Other	0.0656131	0.763116	0.854543		Arf2	Maternal	Other	0.130327	0.626261	0.76126
Tmem141	Maternal	Down	-2.16326	0.000379699	0.00102885		Hexim1	Maternal	Other	0.407224	0.213355	0.388802		Mettl2	Maternal	Other	0.0659618	0.838811	0.90623
Pmpca	Maternal	Down	-2.03684	1.05228e-05	4.87415e-05		Arf2	Maternal	Other	-0.00349878	0.987182	0.993896		Tlk2	Maternal	Other	-0.00255494	0.991161	0.993686
Surf6	Maternal	Down	-1.1797	0.000152156	0.000462458		Mettl2	Maternal	Other	0.658308	0.00428065	0.0229689		Polg2	Maternal	Other	0.0820339	0.798106	0.878139
Sardh	Maternal	Down	-0.940975	0.0241104	0.0385633		Tlk2	Maternal	Other	-0.00945665	0.959255	0.978677		Nol11	Maternal	Other	-0.455736	0.0424226	0.129737
Surf2	Maternal	Down	-3.34779	3.09675e-07	2.86883e-06		Map3k3	Maternal	Other	-0.508562	0.0183394	0.0652005		Slc16a6	Maternal	Other	0.640605	0.015964	0.0683495
Gtf3c5	Maternal	Down	-1.21722	0.000378881	0.00102885		Polg2	Maternal	Other	0.667232	0.0248984	0.0812783		Ttyh2	Maternal	Other	-0.572703	0.117139	0.261921
Ttf1	Maternal	Down	-0.800552	0.0169811	0.0285401		Nol11	Maternal	Other	0.0729599	0.681329	0.796028		Cdc42ep4	Maternal	Other	0.745566	0.0399217	0.123394
Gtf3c4	Maternal	Down	-1.42625	1.67445e-06	1.10801e-05		Slc16a6	Maternal	Other	0.571878	0.00357269	0.0201007		Grb2	Maternal	Other	0.464008	0.0936453	0.220028
Urm1	Maternal	Down	-1.60268	5.14526e-06	2.73888e-05		Ttyh2	Maternal	Other	-0.544639	0.0150742	0.0561769		Ube2o	Maternal	Other	-0.123955	0.782323	0.867913
Trub2	Maternal	Down	-1.71971	2.06248e-06	1.291e-05		Cdc42ep4	Maternal	Other	-0.0852564	0.818678	0.893453		1810032O08Rik	Maternal	Other	0.765932	0.0523431	0.152032
Wdr34	Maternal	Down	-1.96866	0.000460338	0.00123111		Nt5c	Maternal	Other	-1.24885	0.0434234	0.119828		6030468B19Rik	Maternal	Other	-0.51576	0.166469	0.328954
Set	Maternal	Down	-1.01775	0.000956829	0.00229877		Grb2	Maternal	Other	0.188064	0.315657	0.494177		Socs3	Maternal	Other	-0.623069	0.203315	0.37013
1700084E18Rik	Maternal	Down	-1.54444	0.0229843	0.0371259		Ube2o	Maternal	Other	0.527895	0.030184	0.0917616		Cbx8	Maternal	Other	-0.707536	0.0426176	0.129989
Tor1b	Maternal	Down	-2.80073	7.5385e-10	2.73338e-08		1810032O08Rik	Maternal	Other	0.199894	0.495626	0.647707		Ccdc137	Maternal	Other	-0.797402	0.0278698	0.0979254
Dolpp1	Maternal	Down	-2.04492	2.42268e-05	9.79536e-05		6030468B19Rik	Maternal	Other	0.110867	0.707498	0.815826		Arl16	Maternal	Other	-0.125306	0.658288	0.782098
Cdk9	Maternal	Down	-1.01665	0.000630896	0.0016344		Socs3	Maternal	Other	-0.282772	0.305417	0.483415		Pde6g	Maternal	Other	0.506078	0.399774	0.568436
Slc25a25	Maternal	Down	-0.737813	0.025639	0.040839		Cbx8	Maternal	Other	-0.092578	0.775054	0.863776		Alyref	Maternal	Other	-0.37981	0.218533	0.385787
Ptrh1	Maternal	Down	-2.19065	2.23382e-07	2.17375e-06		Ccdc137	Maternal	Other	-0.447609	0.0997395	0.221877		Pcyt2	Maternal	Other	-0.293847	0.30425	0.485122
Fbxw2	Maternal	Down	-0.709751	0.00574437	0.0107987		Arl16	Maternal	Other	0.30034	0.227219	0.405992		Wdr45b	Maternal	Other	-0.875388	0.0217576	0.0835798
Osbpl6	Maternal	Down	-1.25132	4.6714e-06	2.51604e-05		Pde6g	Maternal	Other	-0.120912	0.795107	0.879813		Kif3c	Maternal	Other	-0.897731	0.0282002	0.0981911
Btbd18	Maternal	Down	-1.38777	8.48441e-06	4.0599e-05		Alyref	Maternal	Other	0.0326146	0.927939	0.962285		Rab10os	Maternal	Other	-0.280418	0.2505	0.42585
Clp1	Maternal	Down	-0.936548	0.000717853	0.00179541		Pcyt2	Maternal	Other	0.38337	0.142233	0.288197		Pomc	Maternal	Other	0.0175641	0.963308	0.976828
Pramel7	Maternal	Down	-2.16479	1.55564e-06	1.05984e-05		Wdr45b	Maternal	Other	-0.467977	0.0976652	0.218521		Fkbp1b	Maternal	Other	-1.08024	0.0125798	0.058169
Pramel6	Maternal	Down	-2.0467	1.48258e-08	2.38449e-07		Kif3c	Maternal	Other	-0.255693	0.367427	0.528348		Odc1	Maternal	Other	0.324035	0.199721	0.366472
C1qtnf4	Maternal	Down	-2.7632	4.17101e-09	1.02767e-07		Rab10os	Maternal	Other	0.188099	0.32804	0.496991		Atp6v1c2	Maternal	Other	-0.732272	0.0479649	0.142173
Ptpmt1	Maternal	Down	-0.89337	0.00871461	0.0157434		Pomc	Maternal	Other	-0.102806	0.71425	0.820432		Id2	Maternal	Other	0.585705	0.146154	0.300629
Nr1h3	Maternal	Down	-3.85568	0.000465479	0.00123914		Atad2b	Maternal	Other	-0.0614811	0.644656	0.765869		Dcdc2c	Maternal	Other	3.30074	0.0508551	0.149209
Hipk3	Maternal	Down	-1.57681	6.5337e-07	5.36598e-06		Odc1	Maternal	Other	0.261641	0.217349	0.394221		Adi1	Maternal	Other	-0.205319	0.700997	0.811976
Chac1	Maternal	Down	-1.42775	0.0041555	0.00814225		Id2	Maternal	Other	0.257738	0.332882	0.500403		Nampt	Maternal	Other	0.623209	0.0217626	0.0835798
1700020I14Rik	Maternal	Down	-1.12931	0.000134334	0.000419297		Dcdc2c	Maternal	Other	0.345494	0.726211	0.828424		Ankmy2	Maternal	Other	-1.98327	0.370293	0.541162
Mga	Maternal	Down	-1.22665	1.4696e-05	6.36152e-05		Adi1	Maternal	Other	-0.356858	0.329857	0.498441		Strn3	Maternal	Other	0.154822	0.689877	0.80393
Haus2	Maternal	Down	-1.19189	6.04556e-05	0.000214747		Nampt	Maternal	Other	0.137692	0.578832	0.715043		Ap4s1	Maternal	Other	-0.0027372	0.991207	0.993686
Usp50	Maternal	Down	-2.10768	7.40569e-09	1.42353e-07		Ankmy2	Maternal	Other	-0.724819	0.655984	0.773434		G2e3	Maternal	Other	-0.212736	0.376041	0.544391
Ap4e1	Maternal	Down	-0.697964	0.0274362	0.043285		Strn3	Maternal	Other	0.758627	0.0741298	0.179742		Gemin2	Maternal	Other	-0.762026	0.0385021	0.120498
Slc4a11	Maternal	Down	-1.62633	1.89008e-05	7.9015e-05		Ap4s1	Maternal	Other	0.0724539	0.719236	0.824525		Arf6	Maternal	Other	0.664812	0.0398318	0.123394
Prnp	Maternal	Down	-1.71385	0.0035549	0.00713448		G2e3	Maternal	Other	0.539232	0.00376144	0.0209592		Tmx1	Maternal	Other	-1.1394	0.0152552	0.0660489
Tasp1	Maternal	Down	-2.11253	2.12084e-09	6.52218e-08		Gemin2	Maternal	Other	-0.491943	0.0856984	0.199379		Six1	Maternal	Other	0.774833	0.134389	0.285576
Ovol2	Maternal	Down	-3.08753	3.14579e-10	1.64491e-08		Arf6	Maternal	Other	0.325835	0.160233	0.312168		1700086L19Rik	Maternal	Other	-0.79377	0.2411	0.415368
Cst7	Maternal	Down	-1.49254	0.000154654	0.000468821		Tmx1	Maternal	Other	-0.272266	0.318811	0.495996		Churc1	Maternal	Other	0.861307	0.0388466	0.121042
Apmap	Maternal	Down	-0.738409	0.0175912	0.0294372		Six1	Maternal	Other	0.074622	0.886645	0.941908		Hspa2	Maternal	Other	-0.0902628	0.808113	0.881301
Trib3	Maternal	Down	-0.843637	0.0135093	0.023176		1700086L19Rik	Maternal	Other	0.904035	0.0898909	0.206713		Plekhd1os	Maternal	Other	0.784725	0.0995986	0.232129
Commd7	Maternal	Down	-1.36213	2.28792e-06	1.40635e-05		Churc1	Maternal	Other	0.0611959	0.824467	0.897237		Gm20337	Maternal	Other	1.31211	0.00224867	0.0171017
2900097C17Rik	Maternal	Down	-2.39603	3.80733e-06	2.16122e-05		Hspa2	Maternal	Other	-0.379451	0.256125	0.432133		Isca2	Maternal	Other	-0.220849	0.333227	0.510213
Ndrg3	Maternal	Down	-1.70826	8.6116e-05	0.000291586		Plekhd1os	Maternal	Other	-0.344913	0.352487	0.51713		Mfsd7c	Maternal	Other	-0.478894	0.389485	0.556962
Rprd1b	Maternal	Down	-1.58486	3.66991e-06	2.10384e-05		Gm20337	Maternal	Other	0.727836	0.0299496	0.0913462		Gm8300	Maternal	Other	1.35774	0.0121341	0.0572533
Gtsf1l	Maternal	Down	-2.30414	3.56707e-05	0.000138613		Mfsd7c	Maternal	Other	-0.332347	0.322536	0.495996		BB287469	Maternal	Other	0	NA	NA
Tnnc2	Maternal	Down	-2.06747	0.000762509	0.00188672		Gm8300	Maternal	Other	-0.155543	0.742512	0.839815		Gm1995	Maternal	Other	-0.147225	0.719364	0.827573
Ctsa	Maternal	Down	-1.12526	0.000669208	0.00169944		BB287469	Maternal	Other	0	NA	NA		Gm2016	Maternal	Other	1.13247	0.00785848	0.0424505
Tmem189	Maternal	Down	-1.00779	0.00128348	0.0029431		Gm1995	Maternal	Other	1.08129	0.00265833	0.0165435		Gm2022	Maternal	Other	2.79001	0.0014425	0.0125378
Ptpn1	Maternal	Down	-1.02732	0.0021116	0.0045366		Gm2016	Maternal	Other	0.644764	0.0946589	0.214125		Gm21319	Maternal	Other	2.85178	0.000685373	0.00701143
Ctsz	Maternal	Down	-1.89005	3.44572e-06	2.0051e-05		Gm2022	Maternal	Other	2.48138	0.000101379	0.00156664		Gm5662	Maternal	Other	0.650477	0.665923	0.785518
4921531C22Rik	Maternal	Down	-1.05519	0.0229873	0.0371259		Gm21319	Maternal	Other	1.9272	0.000384162	0.00424042		Gm5039	Maternal	Other	3.68402	0.000967215	0.0093175
Tcfl5	Maternal	Down	-1.22715	0.00437778	0.00849157		Gm5662	Maternal	Other	-6.94228	0.195509	0.365475		Moap1	Maternal	Other	-7.06366	0.030533	0.103113
Dido1	Maternal	Down	-1.45539	9.79015e-06	4.60853e-05		Gm5039	Maternal	Other	1.98188	0.0217882	0.0742045		Snhg10	Maternal	Other	0.664271	0.136383	0.288238
Stmn3	Maternal	Down	-2.53468	5.30375e-07	4.45054e-06		Moap1	Maternal	Other	0.245726	0.818447	0.893453		Yy1	Maternal	Other	0.117681	0.643635	0.775044
Gmeb2	Maternal	Down	-1.28931	0.000847079	0.00206945		Snhg10	Maternal	Other	0.864806	0.040299	0.113495		Mark3	Maternal	Other	0.0522583	0.874129	0.926816
Zgpat	Maternal	Down	-1.60868	1.34113e-05	5.90506e-05		Yy1	Maternal	Other	-0.0436575	0.881689	0.940792		4930427A07Rik	Maternal	Other	-0.038084	0.901967	0.940193
Gpr160	Maternal	Down	-1.76348	4.65797e-08	6.06059e-07		Mark3	Maternal	Other	-0.0348431	0.914227	0.957844		D430020J02Rik	Maternal	Other	0.0061599	0.985019	0.989298
Ttc14	Maternal	Down	-0.898761	0.0134525	0.0231128		4930427A07Rik	Maternal	Other	-0.233117	0.385699	0.547154		Zfp386	Maternal	Other	0.236781	0.362995	0.535232
Naa15	Maternal	Down	-0.789158	0.00341449	0.00689309		D430020J02Rik	Maternal	Other	-0.596142	0.127193	0.266293		2810429I04Rik	Maternal	Other	-0.525859	0.365921	0.538174
Mgarp	Maternal	Down	-1.36072	0.000117625	0.000373243		Zfp386	Maternal	Other	0.101978	0.748927	0.841907		Mplkip	Maternal	Other	0.301049	0.337563	0.510777
Wwtr1	Maternal	Down	-1.39301	1.23872e-05	5.64738e-05		Mplkip	Maternal	Other	-0.193756	0.476673	0.633881		Hist1h2ai	Maternal	Other	0.327991	0.856297	0.919108
Isg20l2	Maternal	Down	-1.14591	0.00014591	0.000448181		Hist1h2ai	Maternal	Other	1.85419	0.312309	0.489806		Hist1h2ah	Maternal	Other	4.24128	0.125907	0.273587
Tmem79	Maternal	Down	-1.35297	0.000282131	0.000798795		Hist1h2ah	Maternal	Other	4.69056	0.0550562	0.143072		Hist1h2ag	Maternal	Other	-0.517526	0.731689	0.833332
Smg5	Maternal	Down	-0.867754	0.0119401	0.0210035		Hist1h2ag	Maternal	Other	-10.2352	0.0633108	0.159516		Hist1h2af	Maternal	Other	3.00151	0.369621	0.540863
Rusc1	Maternal	Down	-1.8313	2.72724e-05	0.000108527		Hist1h2af	Maternal	Other	1.97448	0.44084	0.602298		Hist1h3f	Maternal	Other	-2.29582	0.0864597	0.212203
Pmvk	Maternal	Down	-1.97845	1.42229e-06	9.92175e-06		Hist1h3f	Maternal	Other	-1.0005	0.308668	0.486196		Hist1h2ae	Maternal	Other	-0.653838	0.539001	0.688492
Rps27	Maternal	Down	-3.42534	2.8213e-06	1.66687e-05		Hist1h2ae	Maternal	Other	-0.586183	0.600655	0.73126		Hist1h2ad	Maternal	Other	-8.57604	0.160435	0.320355
Slc39a1	Maternal	Down	-1.79496	0.000218592	0.000632822		Hist1h2ad	Maternal	Other	-0.395482	0.8166	0.892867		Hist1h2ab	Maternal	Other	-2.21452	0.0961475	0.225319
Tchh	Maternal	Down	-0.936798	0.00409065	0.00805607		Hist1h2ac	Maternal	Other	-0.605253	0.472062	0.630864		BC005537	Maternal	Other	0.681703	0.0539852	0.154091
Tdpoz4	Maternal	Down	-0.883218	0.0230657	0.0372006		Hist1h2ab	Maternal	Other	-10.8595	0.0195831	0.0685703		Dusp22	Maternal	Other	-0.334571	0.386302	0.55543
Tdpoz2	Maternal	Down	-1.4629	0.00013594	0.000422034		BC005537	Maternal	Other	-0.208398	0.398304	0.558203		Rpp40	Maternal	Other	-2.0067	0.0146359	0.0650736
Them4	Maternal	Down	-2.38831	8.31862e-11	7.40997e-09		Dusp22	Maternal	Other	-0.656167	0.0437416	0.120134		Gadd45g	Maternal	Other	1.17622	0.0253284	0.0927787
Pip5k1a	Maternal	Down	-0.872152	0.00364791	0.00730124		Rpp40	Maternal	Other	-0.806388	0.16103	0.313144		Faf2	Maternal	Other	0.0315306	0.913255	0.947687
Tnfaip8l2	Maternal	Down	-2.2784	8.90226e-09	1.62756e-07		Gadd45g	Maternal	Other	0.505851	0.235925	0.415558		Zfp346	Maternal	Other	-0.0392603	0.884569	0.931501
Mcl1	Maternal	Down	-1.17418	0.000638626	0.00163975		Faf2	Maternal	Other	0.245361	0.351648	0.516553		B230219D22Rik	Maternal	Other	-0.617963	0.0116469	0.0556745
BC028528	Maternal	Down	-1.67011	0.000866969	0.00210914		Zfp346	Maternal	Other	0.30396	0.17249	0.331488		Gm3604	Maternal	Other	-0.280699	0.527281	0.67731
Anp32e	Maternal	Down	-1.04008	0.000341982	0.000949457		Gm3604	Maternal	Other	0.0781608	0.779459	0.866701		Zfp935	Maternal	Other	0.0462453	0.895195	0.935526
Sike1	Maternal	Down	-1.09148	0.00546903	0.0103652		Zfp935	Maternal	Other	0.557919	0.126069	0.26518		Zfp367	Maternal	Other	5.66315	0.33317	0.510213
Trim33	Maternal	Down	-0.777055	0.000188593	0.000557119		Zfp367	Maternal	Other	0	NA	NA		Ctsl	Maternal	Other	1.424	0.121392	0.267636
Dclre1b	Maternal	Down	-0.71398	0.00199748	0.00432352		Aaed1	Maternal	Other	-1.31471	0.0267989	0.0852244		Zfp874a	Maternal	Other	-0.0745247	0.860145	0.922381
Hipk1	Maternal	Down	-0.831329	0.00703994	0.0130006		Ctsl	Maternal	Other	1.80663	0.0109373	0.0447927		Zfp874b	Maternal	Other	-0.349918	0.581367	0.723424
Ap4b1	Maternal	Down	-0.896076	0.0145495	0.0248135		Zfp874b	Maternal	Other	-0.26603	0.448004	0.608719		Ell2	Maternal	Other	-0.0653182	0.798377	0.878139
Wdr77	Maternal	Down	-0.976129	0.000216633	0.000628725		Ell2	Maternal	Other	0.163202	0.348155	0.513374		Arsk	Maternal	Other	0.401472	0.646116	0.776414
Prmt6	Maternal	Down	-1.11676	0.001283	0.0029431		Arsk	Maternal	Other	0.648598	0.224035	0.402569		Arrdc3	Maternal	Other	1.45787	0.00241972	0.0179307
Dbt	Maternal	Down	-1.97464	5.65469e-09	1.16853e-07		Arrdc3	Maternal	Other	1.29586	0.000611067	0.00598974		Lysmd3	Maternal	Other	-0.0837623	0.765241	0.861362
Frrs1	Maternal	Down	-1.8032	0.00688549	0.0127371		Lysmd3	Maternal	Other	-0.469985	0.0645702	0.161924		Rps23	Maternal	Other	0.314147	0.423643	0.58862
Elovl6	Maternal	Down	-2.50241	2.64762e-05	0.000105722		Rps23	Maternal	Other	0.741217	0.02499	0.0812783		Spz1	Maternal	Other	2.17739	0.00196946	0.0154877
Dnajb14	Maternal	Down	-0.647076	0.0188403	0.0313914		Spz1	Maternal	Other	1.90257	2.36225e-07	1.91328e-05		Bhmt2	Maternal	Other	-0.109996	0.775305	0.865944
H2afz	Maternal	Down	-0.776411	8.02817e-05	0.000274236		Bhmt2	Maternal	Other	0.109172	0.712083	0.818755		Aggf1	Maternal	Other	0.025003	0.90757	0.94433
Trmt10a	Maternal	Down	-1.40476	0.000102614	0.00033567		Aggf1	Maternal	Other	0.215973	0.248131	0.424971		F2r	Maternal	Other	0.0749872	0.894728	0.935526
Tgs1	Maternal	Down	-1.2678	0.000117646	0.000373243		F2r	Maternal	Other	-0.375464	0.270014	0.447065		Ccdc125	Maternal	Other	0.0553432	0.869088	0.926816
Plekhf2	Maternal	Down	-1.01386	0.0002043	0.000598934		Hexb	Maternal	Other	-0.443445	0.0212417	0.072906		Ipo11	Maternal	Other	-0.384577	0.0935523	0.220028
Lyrm2	Maternal	Down	-1.80647	0.000239008	0.000685079		Ccdc125	Maternal	Other	-0.300937	0.254408	0.431711		Plk2	Maternal	Other	0.49307	0.285226	0.463091
Bag1	Maternal	Down	-1.81769	3.82798e-08	5.2425e-07		Ipo11	Maternal	Other	-0.144026	0.444084	0.605491		Mrps30	Maternal	Other	1.41354	0.324052	0.502824
AI464131	Maternal	Down	-0.847737	0.0233805	0.0376036		Plk2	Maternal	Other	0.0525025	0.902044	0.951282		Kctd6	Maternal	Other	-0.44998	0.48156	0.63621
Tomm5	Maternal	Down	-2.61482	2.63458e-08	3.91135e-07		Mrps30	Maternal	Other	-0.71783	0.569403	0.707014		Nr1d2	Maternal	Other	0.188948	0.575773	0.71863
Ncbp1	Maternal	Down	-1.14515	0.000172432	0.000515958		Nr1d2	Maternal	Other	0.28924	0.186633	0.352292		Nid2	Maternal	Other	-0.320697	0.43551	0.60006
Xpa	Maternal	Down	-1.49059	8.79112e-05	0.000295807		Nid2	Maternal	Other	-0.484962	0.0989228	0.220484		Kcnk5	Maternal	Other	-0.0443751	0.945812	0.965864
Ugcg	Maternal	Down	-0.898616	0.00439197	0.00850484		Kcnk5	Maternal	Other	0.034793	0.926867	0.962285		Hesx1	Maternal	Other	-1.26011	0.0599682	0.164663
Bspry	Maternal	Down	-1.05447	0.000683141	0.00172104		Hesx1	Maternal	Other	-1.1141	0.0256419	0.0827827		Gm17026	Maternal	Other	3.96827	0.0771957	0.194843
Acer2	Maternal	Down	-0.66646	0.0158504	0.0268345		Gm17026	Maternal	Other	3.54722	0.0112178	0.045144		Ero1l	Maternal	Other	0.299868	0.387266	0.555433
Zyg11a	Maternal	Down	-1.6627	0.000148935	0.000455057		Cdkn3	Maternal	Other	0.584173	0.244613	0.421258		Cdkn3	Maternal	Other	1.79238	0.0863313	0.212203
Echdc2	Maternal	Down	-2.14772	2.29533e-06	1.40635e-05		Lgals3	Maternal	Other	-1.14632	0.227087	0.405992		Lgals3	Maternal	Other	-1.44014	0.153345	0.312597
Rnf11	Maternal	Down	-1.83977	1.15617e-06	8.47367e-06		Rpph1	Maternal	Other	0.88878	0.258012	0.432133		Ccnb1ip1	Maternal	Other	-0.898441	0.0173966	0.0727093
Hpdl	Maternal	Down	-2.6223	1.02577e-08	1.74683e-07		Rab2b	Maternal	Other	-0.0268226	0.902856	0.951282		Rpph1	Maternal	Other	-0.0941649	0.910175	0.946189
AU022252	Maternal	Down	-1.0957	0.00171811	0.00378245		1700123O20Rik	Maternal	Other	-0.0760161	0.697783	0.807922		Rab2b	Maternal	Other	-0.234453	0.451473	0.616178
Ppcs	Maternal	Down	-3.88251	4.75372e-09	1.08289e-07		B020004C17Rik	Maternal	Other	0.140352	0.366408	0.528193		Ajuba	Maternal	Other	-0.843107	0.0105232	0.051546
Rlf	Maternal	Down	-1.04041	0.00139074	0.0031578		Gata4	Maternal	Other	0.438103	0.0247311	0.08097		1700123O20Rik	Maternal	Other	-0.661112	0.0104676	0.0514917
Akirin1	Maternal	Down	-0.86525	0.00142367	0.00321163		Tdh	Maternal	Other	0.435639	0.0463274	0.12516		B020004C17Rik	Maternal	Other	0.109858	0.469014	0.623639
Yrdc	Maternal	Down	-1.65724	7.32397e-08	8.56682e-07		Piwil2	Maternal	Other	0.729323	0.00507944	0.0253749		Gata4	Maternal	Other	0.105548	0.688607	0.803259
9930104L06Rik	Maternal	Down	-1.40432	1.00377e-05	4.70591e-05		Sorbs3	Maternal	Other	1.44279	4.11746e-05	0.000852167		Tdh	Maternal	Other	-0.075712	0.777185	0.867147
Zc3h12a	Maternal	Down	-1.43223	0.000831967	0.00203682		Siah3	Maternal	Other	-1.46964	0.366867	0.528198		Piwil2	Maternal	Other	0.52945	0.146909	0.301647
S100pbp	Maternal	Down	-0.959521	0.000191123	0.000563156		Klf5	Maternal	Other	0.189431	0.569427	0.707014		Sorbs3	Maternal	Other	1.4219	0.00567902	0.0333246
Zbtb8a	Maternal	Down	-0.957433	0.00462904	0.00888959		Dis3	Maternal	Other	0.177761	0.356659	0.520614		Siah3	Maternal	Other	1.70089	0.191729	0.36022
Hdac1	Maternal	Down	-0.998132	0.0011021	0.0025627		Zfp622	Maternal	Other	-0.0264762	0.911448	0.956855		Rgcc	Maternal	Other	-0.698827	0.057095	0.158632
Yars	Maternal	Down	-1.3755	0.000635744	0.00163975		Ankrd46	Maternal	Other	0.0919687	0.742113	0.839815		Klf5	Maternal	Other	0.129468	0.651372	0.779489
Kdf1	Maternal	Down	-2.36368	8.24075e-07	6.49169e-06		Pabpc1	Maternal	Other	0.133234	0.454634	0.612459		Dis3	Maternal	Other	0.0214219	0.936561	0.962368
Sfn	Maternal	Down	-1.33855	9.54909e-06	4.5319e-05		Grhl2	Maternal	Other	0.62876	0.00175209	0.0120158		Zfp622	Maternal	Other	-0.205565	0.527317	0.67731
Ncmap	Maternal	Down	-1.09866	0.0236191	0.0378822		Ubr5	Maternal	Other	0.147201	0.45415	0.612459		Osr2	Maternal	Other	-0.066146	0.906949	0.94433
Hmgcl	Maternal	Down	-1.376	6.6687e-06	3.3286e-05		Utp23	Maternal	Other	-0.517659	0.0268993	0.0852244		Ankrd46	Maternal	Other	0.066841	0.88263	0.931501
Gm13128	Maternal	Down	-0.846912	0.0161069	0.0271891		Myc	Maternal	Other	-1.29466	0.0581203	0.14936		Pabpc1	Maternal	Other	-0.228627	0.374036	0.543198
Mthfr	Maternal	Down	-1.06725	0.0124545	0.0216551		Zfp623	Maternal	Other	0.349329	0.201221	0.370772		Grhl2	Maternal	Other	0.453836	0.133572	0.284364
Fbxo6	Maternal	Down	-1.59515	4.69224e-05	0.000174154		Ccdc166	Maternal	Other	-0.0360051	0.884277	0.940792		Ubr5	Maternal	Other	-0.074723	0.710523	0.820544
Pgd	Maternal	Down	-0.946235	0.00442926	0.00856275		Slc39a4	Maternal	Other	0.24032	0.341339	0.508692		Utp23	Maternal	Other	-0.624301	0.0341507	0.11152
Rbp7	Maternal	Down	-1.88581	0.0212214	0.0348573		Kifc2	Maternal	Other	0.580712	0.0925722	0.211203		Myc	Maternal	Other	-1.4	0.0622401	0.168106
Klhl21	Maternal	Down	-1.78424	1.27268e-05	5.70134e-05		Ppp1r16a	Maternal	Other	0.201503	0.552927	0.697326		Zfp623	Maternal	Other	-0.249893	0.589407	0.729502
Slc35e2	Maternal	Down	-1.43544	3.59988e-06	2.07396e-05		Zfp7	Maternal	Other	0.408364	0.0392726	0.111288		Ccdc166	Maternal	Other	-0.585765	0.0614944	0.167659
2700038G22Rik	Maternal	Down	-1.6006	5.66835e-07	4.72226e-06		Zfp647	Maternal	Other	-0.89187	0.0188144	0.0662794		Slc39a4	Maternal	Other	-0.0414285	0.874496	0.926816
Klhl7	Maternal	Down	-2.08779	1.17132e-06	8.47757e-06		Apol7b	Maternal	Other	0.74673	0.00827579	0.0370334		Kifc2	Maternal	Other	0.786587	0.0529584	0.152668
Drc1	Maternal	Down	-1.70517	2.429e-10	1.33942e-08		Pdxp	Maternal	Other	0.407954	0.199304	0.369589		Ppp1r16a	Maternal	Other	-0.413801	0.335297	0.510777
Depdc5	Maternal	Down	-1.04116	9.81229e-05	0.000322802		Lgals1	Maternal	Other	0.0678602	0.800009	0.881585		Zfp7	Maternal	Other	-0.350722	0.284992	0.463091
Tmem129	Maternal	Down	-1.20443	0.00154207	0.00342091		Lgals2	Maternal	Other	2.08372	0.00350239	0.0198984		Zfp647	Maternal	Other	-0.460493	0.324924	0.502828
Slc5a6	Maternal	Down	-1.27769	0.00010742	0.000347681		Ankrd54	Maternal	Other	-0.564296	0.0291017	0.0899435		Apol7b	Maternal	Other	0.0363267	0.942214	0.965864
Mpv17	Maternal	Down	-1.2557	0.00176538	0.00387915		Tef	Maternal	Other	0.86646	0.00148706	0.0105736		Pdxp	Maternal	Other	0.774418	0.124915	0.272972
Slc34a2	Maternal	Down	-0.725527	0.013302	0.0228881		Ccdc134	Maternal	Other	-0.0458063	0.873388	0.936408		Lgals1	Maternal	Other	0.49626	0.0725384	0.186343
Pi4k2b	Maternal	Down	-0.870501	0.00467487	0.00896274		Upk3a	Maternal	Other	-0.816291	0.0209346	0.072212		Lgals2	Maternal	Other	2.41806	0.00188745	0.0150475
Lias	Maternal	Down	-1.01123	0.00028532	0.000803895		Arhgap8	Maternal	Other	1.30621	0.000493698	0.00513171		Tef	Maternal	Other	0.494273	0.246546	0.420934
Nipal1	Maternal	Down	-3.56119	1.54461e-07	1.58401e-06		Pim3	Maternal	Other	0.537684	0.0294611	0.0907925		Ccdc134	Maternal	Other	0.114783	0.754386	0.851631
Dancr	Maternal	Down	-2.18532	0.0123044	0.0214262		Syce3	Maternal	Other	0.362504	0.697659	0.807922		Upk3a	Maternal	Other	-0.317311	0.294269	0.474443
Ppat	Maternal	Down	-1.3978	7.04217e-06	3.45544e-05		Cpne8	Maternal	Other	-0.176633	0.730517	0.831699		Atxn10	Maternal	Other	0.471096	0.635561	0.767721
Noa1	Maternal	Down	-0.966241	0.00282289	0.00583733		Rarg	Maternal	Other	-0.010279	0.962674	0.981301		Arhgap8	Maternal	Other	1.03519	0.0111033	0.0539303
Spink2	Maternal	Down	-1.19832	0.0132851	0.0228881		Amhr2	Maternal	Other	0.378444	0.0583501	0.149619		Pim3	Maternal	Other	0.0901654	0.778945	0.867147
Sdad1	Maternal	Down	-1.40309	0.000135025	0.000420319		Nfe2	Maternal	Other	0.70866	0.0626879	0.15829		Syce3	Maternal	Other	1.30327	0.26353	0.441648
Zfp644	Maternal	Down	-1.17821	0.00017188	0.000515641		Zfp263	Maternal	Other	0.563688	0.0182545	0.0650985		Cpne8	Maternal	Other	0.161666	0.743657	0.843638
Chek2	Maternal	Down	-1.44137	2.16918e-07	2.13475e-06		Pmm2	Maternal	Other	-0.674582	0.0430217	0.119003		Rarg	Maternal	Other	-0.411367	0.193834	0.362391
Pus1	Maternal	Down	-1.08879	0.000928009	0.0022435		Tnfrsf17	Maternal	Other	0.0167374	0.956291	0.977373		Amhr2	Maternal	Other	-0.238732	0.433026	0.598062
Pitpnb	Maternal	Down	-1.6991	2.96746e-08	4.34977e-07		Ercc4	Maternal	Other	1.24765	1.84241e-06	8.83611e-05		Nfe2	Maternal	Other	0.472504	0.175105	0.340777
2210016L21Rik	Maternal	Down	-2.11872	1.74499e-06	1.14164e-05		2610318N02Rik	Maternal	Other	1.76669	4.99541e-07	3.0472e-05		Zfp263	Maternal	Other	0.36107	0.17332	0.339016
Sppl3	Maternal	Down	-1.80993	0.000195288	0.000573969		Hic2	Maternal	Other	0.706391	0.000495431	0.00513171		Tnfrsf17	Maternal	Other	-0.185346	0.578832	0.721045
Unc119b	Maternal	Down	-1.5649	1.72549e-05	7.23956e-05		2510002D24Rik	Maternal	Other	1.73581	1.11634e-05	0.00032346		Ercc4	Maternal	Other	1.71842	5.06658e-06	0.000209177
Pla2g1b	Maternal	Down	-1.20739	0.0213268	0.0349807		Hira	Maternal	Other	0.679345	0.0122472	0.0486112		2610318N02Rik	Maternal	Other	1.78382	0.00131625	0.0117952
Ddx54	Maternal	Down	-1.30656	0.000175515	0.000522483		Eif2b5	Maternal	Other	-0.0601976	0.744893	0.840138		Hic2	Maternal	Other	0.531449	0.0868382	0.21268
Fam109a	Maternal	Down	-1.15055	0.00206095	0.00444429		Yeats2	Maternal	Other	0.0550947	0.813941	0.892248		2510002D24Rik	Maternal	Other	0.563135	0.206741	0.372843
Gpn3	Maternal	Down	-2.12113	1.1428e-08	1.91792e-07		Abcc5	Maternal	Other	0.447902	0.0834525	0.196588		Hira	Maternal	Other	0.236428	0.542091	0.690912
Hpd	Maternal	Down	-1.39614	0.00269977	0.00562314		Etv5	Maternal	Other	0.486042	0.0348735	0.102325		Eif2b5	Maternal	Other	-0.39775	0.148544	0.303924
Vps33a	Maternal	Down	-0.868589	0.0194163	0.0322583		Senp2	Maternal	Other	-0.0826116	0.689369	0.801683		Yeats2	Maternal	Other	-0.19232	0.649688	0.77898
Cdk2ap1	Maternal	Down	-0.844785	0.00554323	0.0104887		Pak2	Maternal	Other	0.144346	0.372736	0.533335		Abcc5	Maternal	Other	0.170099	0.557771	0.703911
Rilpl2	Maternal	Down	-1.86709	5.75183e-09	1.16853e-07		Fbxo45	Maternal	Other	0.148899	0.513092	0.660015		Etv5	Maternal	Other	0.405247	0.148184	0.303725
Bri3bp	Maternal	Down	-3.5135	2.27155e-09	6.52218e-08		Tfrc	Maternal	Other	-0.402877	0.00799653	0.0359224		Senp2	Maternal	Other	-0.0616556	0.845371	0.910764
Aacs	Maternal	Down	-1.16811	0.000859052	0.00209428		Fyttd1	Maternal	Other	-0.301191	0.0843281	0.197452		Ppp1r2	Maternal	Other	-0.257043	0.129307	0.277841
Asl	Maternal	Down	-1.31758	0.000873831	0.00212138		Itgb5	Maternal	Other	-0.590647	0.0403821	0.113495		Pak2	Maternal	Other	-0.326556	0.194882	0.362655
Gtf2i	Maternal	Down	-0.762988	0.0160321	0.0271024		Kpna1	Maternal	Other	0.205715	0.243467	0.421258		Bex6	Maternal	Other	-0.440828	0.197301	0.363185
Tbl2	Maternal	Down	-0.905507	0.025526	0.040715		Parp9	Maternal	Other	0.0462853	0.87616	0.937645		Fbxo45	Maternal	Other	-0.106956	0.720189	0.827573
Hspb1	Maternal	Down	-2.0806	1.43768e-07	1.49985e-06		2010005H15Rik	Maternal	Other	0.42393	0.231592	0.41105		Tfrc	Maternal	Other	-0.51543	0.0177021	0.0735593
4933404O12Rik	Maternal	Down	-1.14167	0.00832504	0.0150806		Polq	Maternal	Other	0.621882	0.0138539	0.0526447		Fyttd1	Maternal	Other	-0.4162	0.0549442	0.156058
4930500L23Rik	Maternal	Down	-1.52666	0.000258819	0.000738208		Lrrc58	Maternal	Other	-0.0468226	0.831041	0.901007		Kpna1	Maternal	Other	0.025334	0.930612	0.957945
Mafk	Maternal	Down	-0.993379	0.0104823	0.0187033		Timmdc1	Maternal	Other	1.18463	0.0152987	0.0568309		Parp9	Maternal	Other	0.396281	0.209774	0.375966
Chst12	Maternal	Down	-0.69234	0.015225	0.0258512		Poglut1	Maternal	Other	-0.075053	0.757011	0.850171		2010005H15Rik	Maternal	Other	0.415902	0.25756	0.434023
Fscn1	Maternal	Down	-0.902214	0.0129129	0.0223181		Gm4827	Maternal	Other	0.364858	0.490162	0.642644		Polq	Maternal	Other	-0.227785	0.549902	0.696261
E130309D02Rik	Maternal	Down	-1.32054	0.000287257	0.000807388		Cggbp1	Maternal	Other	-0.332636	0.0596048	0.152163		Lrrc58	Maternal	Other	0.194975	0.465276	0.622407
Rasl11a	Maternal	Down	-2.92753	1.28386e-07	1.36396e-06		Bach1	Maternal	Other	0.362711	0.135394	0.280217		Timmdc1	Maternal	Other	0.947224	0.0253376	0.0927787
D5Ertd605e	Maternal	Down	-2.76652	1.67301e-07	1.68465e-06		Gabpa	Maternal	Other	0.227013	0.241426	0.41951		Poglut1	Maternal	Other	-0.194139	0.466702	0.622407
Tes	Maternal	Down	-1.15082	0.000515505	0.0013598		Gart	Maternal	Other	0.296782	0.204614	0.375828		Gm4827	Maternal	Other	-0.116065	0.796577	0.877933
Iqub	Maternal	Down	-3.3984	2.61261e-11	4.322e-09		Wrb	Maternal	Other	0.0892562	0.732284	0.832892		Cep97	Maternal	Other	-0.525423	0.230027	0.402286
Impdh1	Maternal	Down	-2.04306	4.05662e-06	2.25844e-05		Ripk4	Maternal	Other	0.903664	0.0110771	0.045047		Cggbp1	Maternal	Other	-0.218361	0.339801	0.512138
Tnpo3	Maternal	Down	-1.53303	2.13592e-05	8.73991e-05		Acat2	Maternal	Other	-0.442455	0.0910823	0.208523		Bach1	Maternal	Other	0.33476	0.338263	0.510777
Zc3hc1	Maternal	Down	-1.53785	5.23286e-06	2.76405e-05		Chd1	Maternal	Other	0.400141	0.0289096	0.0898289		Gabpa	Maternal	Other	-0.51509	0.0714916	0.184474
Zc3hav1	Maternal	Down	-1.09694	0.00221677	0.00472749		1600012H06Rik	Maternal	Other	0.129626	0.584921	0.719451		Gart	Maternal	Other	0.127447	0.665167	0.785518
Rab19	Maternal	Down	-1.65257	0.000235695	0.000677258		Zfp677	Maternal	Other	0.205381	0.529165	0.673631		Wrb	Maternal	Other	-0.588871	0.0725167	0.186343
Zfp775	Maternal	Down	-1.52229	0.000183331	0.000544352		Zfp54	Maternal	Other	1.24226	0.00081684	0.0071593		Ripk4	Maternal	Other	1.26982	0.0557659	0.157233
Ccdc126	Maternal	Down	-1.80281	9.60531e-07	7.36619e-06		Zfp948	Maternal	Other	-0.285048	0.348634	0.513426		Chd1	Maternal	Other	0.477759	0.117901	0.263114
Cbx3	Maternal	Down	-0.95811	0.0028145	0.00583039		Cldn6	Maternal	Other	0.338995	0.147501	0.294748		Zfp677	Maternal	Other	0.0561651	0.8719	0.926816
Snx10	Maternal	Down	-2.47171	2.00911e-05	8.3389e-05		Flywch1	Maternal	Other	1.14665	0.00177852	0.0120544		Zfp54	Maternal	Other	1.56909	9.38366e-05	0.00175171
Kbtbd2	Maternal	Down	-3.25297	1.30914e-09	4.33137e-08		Flywch2	Maternal	Other	-0.105886	0.945866	0.972722		Zfp948	Maternal	Other	-0.532553	0.104163	0.238265
Gadd45a	Maternal	Down	-0.895136	0.0027602	0.00572817		Tnfrsf12a	Maternal	Other	0.444169	0.0228495	0.076761		Flywch1	Maternal	Other	0.24035	0.586728	0.727744
Kdm3a	Maternal	Down	-0.816565	0.00507787	0.00970327		Pgp	Maternal	Other	0.618692	0.765773	0.855863		Flywch2	Maternal	Other	2.02354	0.352975	0.524472
Tprkb	Maternal	Down	-3.28913	6.29965e-06	3.18559e-05		Rab26os	Maternal	Other	0	NA	NA		Tnfrsf12a	Maternal	Other	-0.422442	0.121282	0.267636
1600020E01Rik	Maternal	Down	-1.2611	0.00645939	0.0120257		Snora78	Maternal	Other	-0.346416	0.830036	0.901007		Pgp	Maternal	Other	-4.92811	0.323636	0.502824
Gfpt1	Maternal	Down	-1.3982	6.74336e-07	5.46071e-06		Msrb1	Maternal	Other	-2.31793	0.250976	0.427487		Rab26os	Maternal	Other	0	NA	NA
Rab43	Maternal	Down	-0.943858	0.014586	0.0248391		Fahd1	Maternal	Other	-0.468704	0.237145	0.416441		Snora78	Maternal	Other	1.68164	0.201975	0.368852
Ruvbl1	Maternal	Down	-1.53528	7.06271e-07	5.67959e-06		Rpl3l	Maternal	Other	0.594713	0.626353	0.753067		Msrb1	Maternal	Other	-0.171942	0.895872	0.935526
Nr2c2	Maternal	Down	-1.241	0.00152351	0.00339927		Mrps34	Maternal	Other	-2.3068	0.279552	0.457454		Fahd1	Maternal	Other	-0.302467	0.470966	0.623639
Gt(ROSA)26Sor	Maternal	Down	-1.63367	1.63021e-06	1.0955e-05		BC003965	Maternal	Other	-0.278671	0.648111	0.768277		Rpl3l	Maternal	Other	-0.341612	0.803725	0.879002
Creld1	Maternal	Down	-1.8306	6.11072e-05	0.000215687		Unkl	Maternal	Other	-0.177919	0.859724	0.925181		Mrps34	Maternal	Other	3.79509	0.0888915	0.214976
Fancd2os	Maternal	Down	-2.19284	0.00391691	0.00776675		Narfl	Maternal	Other	0.0258356	0.924429	0.962186		BC003965	Maternal	Other	-0.960587	0.315839	0.499466
Vhl	Maternal	Down	-1.44616	3.93319e-05	0.000149824		Rab40c	Maternal	Other	0.330342	0.264621	0.440022		Unkl	Maternal	Other	-0.68542	0.616753	0.756865
Irak2	Maternal	Down	-1.40767	5.64555e-05	0.000202401		Decr2	Maternal	Other	-0.397234	0.0575956	0.148341		Narfl	Maternal	Other	-0.472278	0.348602	0.520652
Zfp637	Maternal	Down	-2.26491	1.47227e-05	6.36152e-05		Arhgdig	Maternal	Other	-0.832545	0.0882193	0.204084		Rab40c	Maternal	Other	-0.354559	0.384893	0.554392
Kdm5a	Maternal	Down	-1.14661	0.000550402	0.00144527		Rgs11	Maternal	Other	-0.0384503	0.892114	0.942534		Decr2	Maternal	Other	-0.794878	0.0106114	0.0517585
Bid	Maternal	Down	-1.37393	1.04891e-05	4.87415e-05		Crebrf	Maternal	Other	0.0308646	0.88967	0.94253		Arhgdig	Maternal	Other	-0.307664	0.544883	0.692181
Foxj2	Maternal	Down	-1.10955	0.0122025	0.021313		Nudt3	Maternal	Other	-0.14335	0.641742	0.763634		Rgs11	Maternal	Other	-0.0953654	0.778884	0.867147
Lpcat3	Maternal	Down	-1.86105	0.000353808	0.000977826		Tcp11	Maternal	Other	0.977191	0.00975113	0.0413153		Crebrf	Maternal	Other	-0.658172	0.0750963	0.191214
Ing4	Maternal	Down	-1.05019	0.01172	0.0206887		Clps	Maternal	Other	-0.00733927	0.995186	0.997768		Nudt3	Maternal	Other	-0.232402	0.350718	0.522462
Nop2	Maternal	Down	-0.967583	0.00274178	0.00570014		Mapk14	Maternal	Other	-0.0446438	0.836868	0.904786		Tcp11	Maternal	Other	1.37391	0.0681841	0.179138
Ncapd2	Maternal	Down	-1.13535	0.000655694	0.00167245		Cdkn1a	Maternal	Other	-0.409035	0.112196	0.244426		Clps	Maternal	Other	0.0834289	0.951941	0.967849
Tead4	Maternal	Down	-3.13288	2.1753e-07	2.13475e-06		Gm6402	Maternal	Other	0	NA	NA		Mapk14	Maternal	Other	-0.300723	0.235839	0.408994
Bcl2l14	Maternal	Down	-3.4101	2.6365e-05	0.000105642		Rsph1	Maternal	Other	-0.738566	0.148264	0.295755		Gm6402	Maternal	Other	0	NA	NA
Prkcg	Maternal	Down	-1.62757	0.000335917	0.000935078		Wdr4	Maternal	Other	0.153681	0.507929	0.656241		Rsph1	Maternal	Other	-0.0991629	0.808026	0.881301
Tsen34	Maternal	Down	-1.18701	0.00199169	0.00431905		Pknox1	Maternal	Other	0.728086	0.0230329	0.0771535		Wdr4	Maternal	Other	-0.545512	0.0696065	0.18082
Hspbp1	Maternal	Down	-2.1229	8.59935e-08	9.95804e-07		Akap8	Maternal	Other	0.200573	0.286134	0.465771		Pknox1	Maternal	Other	0.141668	0.771032	0.865353
Tmem190	Maternal	Down	-11.5434	0.00453722	0.00874226		Tap1	Maternal	Other	-2.40005	0.315949	0.494177		Akap8	Maternal	Other	-0.23082	0.421585	0.587171
Zscan5b	Maternal	Down	-0.883744	0.00160692	0.00355796		Stk19	Maternal	Other	0.0717986	0.775088	0.863776		Tap1	Maternal	Other	-0.81377	0.655679	0.782098
Usp29	Maternal	Down	-0.986014	0.00565299	0.0106789		1110038B12Rik	Maternal	Other	0.437704	0.0935021	0.212488		Stk19	Maternal	Other	-0.512887	0.132463	0.282523
Obox6	Maternal	Down	-2.04792	2.79666e-09	7.53147e-08		Msh5	Maternal	Other	0.121097	0.659798	0.776351		1110038B12Rik	Maternal	Other	-0.406068	0.194049	0.362391
Crxos	Maternal	Down	-1.70465	4.61122e-09	1.08289e-07		Ly6g5c	Maternal	Other	0.615132	0.529489	0.673631		Ly6g5c	Maternal	Other	-0.197441	0.864383	0.92521
Tmem160	Maternal	Down	-2.54873	8.99516e-09	1.62756e-07		Apom	Maternal	Other	-0.035248	0.93387	0.966281		Apom	Maternal	Other	-0.0650571	0.89573	0.935526
Slc1a5	Maternal	Down	-1.14462	0.000474284	0.0012568		Lta	Maternal	Other	-0.317564	0.433866	0.594386		Lta	Maternal	Other	-0.509512	0.428824	0.59313
Pglyrp1	Maternal	Down	-1.21772	0.000364373	0.000999868		H2-Q5	Maternal	Other	-0.597288	0.0751783	0.181524		H2-D1	Maternal	Other	1.14025	0.195019	0.362655
Rtn2	Maternal	Down	-2.8553	6.1979e-10	2.56327e-08		H2-D1	Maternal	Other	0.657934	0.0967336	0.216855		H2-Q8	Maternal	Other	-0.480402	0.717828	0.827328
Apoc2	Maternal	Down	-3.47202	1.50618e-06	1.04441e-05		H2-Q10	Maternal	Other	-0.349442	0.200812	0.370606		Cchcr1	Maternal	Other	-7.64192	0.032255	0.106534
Relb	Maternal	Down	-1.52355	4.17542e-06	2.30699e-05		H2-Q8	Maternal	Other	1.12717	0.054335	0.141664		Ier3	Maternal	Other	-0.137547	0.649647	0.77898
Irgq	Maternal	Down	-1.44798	7.16355e-05	0.000247624		Cchcr1	Maternal	Other	-0.98343	0.360401	0.524096		Gnl1	Maternal	Other	0.082509	0.802206	0.879002
Dedd2	Maternal	Down	-1.05775	0.00294573	0.00602892		Ier3	Maternal	Other	0.235904	0.480196	0.636054		A930015D03Rik	Maternal	Other	-0.210483	0.831718	0.900734
Itpkc	Maternal	Down	-1.50119	0.000640871	0.00164188		Gnl1	Maternal	Other	0.313942	0.221788	0.399149		H2-Bl	Maternal	Other	0.619252	0.24811	0.422408
Sertad1	Maternal	Down	-0.737414	0.0293006	0.0458515		A930015D03Rik	Maternal	Other	0.388363	0.524941	0.670055		H2-T22	Maternal	Other	1.91047	0.33593	0.510777
Fbl	Maternal	Down	-1.09463	0.00237004	0.00501737		H2-Bl	Maternal	Other	1.16632	0.0107366	0.0444417		Olfr118	Maternal	Other	2.43722	0.118626	0.264049
Eid2	Maternal	Down	-1.49501	0.0127132	0.0220387		H2-T22	Maternal	Other	2.04077	0.0732684	0.178775		Esp24	Maternal	Other	1.5762	0.454473	0.618083
Rinl	Maternal	Down	-3.07569	9.1822e-08	1.05277e-06		Olfr118	Maternal	Other	0.706027	0.259448	0.433286		Cdc5l	Maternal	Other	-0.259081	0.317834	0.501325
Upk1a	Maternal	Down	-1.04381	0.001006	0.00237804		Esp24	Maternal	Other	2.45913	0.055735	0.144512		Capn11	Maternal	Other	-0.674278	0.167374	0.330178
Ccne1	Maternal	Down	-1.47014	5.64281e-06	2.93021e-05		Cdc5l	Maternal	Other	-0.357404	0.067455	0.167769		Polh	Maternal	Other	0.584593	0.0533621	0.153449
EU599041	Maternal	Down	-0.573684	0.0312	0.0483017		Capn11	Maternal	Other	0.0576045	0.891513	0.942534		Dnph1	Maternal	Other	2.10931	0.0396814	0.123311
Prrg2	Maternal	Down	-1.25428	0.000757432	0.00187817		Polh	Maternal	Other	0.67859	0.00386294	0.0212427		Ptcra	Maternal	Other	1.14707	0.0250418	0.0924866
Fcgrt	Maternal	Down	-1.87573	3.69362e-05	0.000141866		Dnph1	Maternal	Other	1.79146	0.00201155	0.0132935		Guca1a	Maternal	Other	0.795486	0.0140441	0.0631712
Flt3l	Maternal	Down	-0.887452	0.0218166	0.0354825		Ptcra	Maternal	Other	1.1478	0.00034548	0.00396447		Rab5a	Maternal	Other	-0.185156	0.53858	0.688492
Dkkl1	Maternal	Down	-1.49644	4.18366e-06	2.30699e-05		Guca1a	Maternal	Other	0.995911	9.4645e-06	0.000281265		Ticam1	Maternal	Other	0.771709	0.196715	0.362684
Hsd17b14	Maternal	Down	-1.78755	3.02481e-08	4.37842e-07		Ticam1	Maternal	Other	1.13967	0.00299924	0.0177353		Trmt61b	Maternal	Other	-0.770059	0.172047	0.337669
Sec1	Maternal	Down	-2.33037	4.02492e-07	3.55791e-06		Epcam	Maternal	Other	0	NA	NA		Slc30a6	Maternal	Other	-0.680144	0.0123378	0.0575098
Sult2b1	Maternal	Down	-1.66284	1.57555e-05	6.75734e-05		Bambi	Maternal	Other	0.692586	0.105367	0.231288		Epcam	Maternal	Other	0	NA	NA
Nipa2	Maternal	Down	-1.36592	1.24061e-08	2.05233e-07		Crem	Maternal	Other	-0.682494	0.0360937	0.105372		Bambi	Maternal	Other	1.24309	0.0142549	0.0636241
Fam169b	Maternal	Down	-2.29356	9.80172e-08	1.10198e-06		Taf4b	Maternal	Other	0.124529	0.449872	0.609554		Crem	Maternal	Other	-0.71564	0.118776	0.264049
Man2a2	Maternal	Down	-1.00467	0.00628457	0.011719		Gm7788	Maternal	Other	-9.45247	0.160259	0.312168		Taf4b	Maternal	Other	0.257227	0.153595	0.312597
2900076A07Rik	Maternal	Down	-3.22835	1.63663e-06	1.0955e-05		Snhg4	Maternal	Other	-0.373995	0.332482	0.500403		Gm7788	Maternal	Other	-9.45247	0.160259	0.320355
Ctsc	Maternal	Down	-0.895161	0.0082495	0.0149732		Tmem173	Maternal	Other	-1.01951	0.165148	0.320613		Tslp	Maternal	Other	-0.491859	0.274655	0.452925
4632427E13Rik	Maternal	Down	-2.00864	4.60587e-07	3.95081e-06		Hbegf	Maternal	Other	-0.0465078	0.888616	0.942374		Snhg4	Maternal	Other	-0.577457	0.264409	0.44234
Aqp11	Maternal	Down	-2.29332	7.05035e-08	8.47911e-07		Gnpda1	Maternal	Other	-0.121328	0.607938	0.737942		Tmem173	Maternal	Other	-0.294176	0.707095	0.817402
Folr1	Maternal	Down	-1.42377	1.5559e-06	1.05984e-05		Prelid2	Maternal	Other	0.787594	0.0125547	0.049493		Hbegf	Maternal	Other	0.181881	0.569034	0.714227
Trim6	Maternal	Down	-1.54662	0.0296701	0.0463045		Eif1a	Maternal	Other	-0.335143	0.0781438	0.187513		Gnpda1	Maternal	Other	0.581662	0.0211388	0.0825557
Eif3f	Maternal	Down	-1.06355	0.00142554	0.00321163		Tex43	Maternal	Other	-0.452716	0.301047	0.479935		Prelid2	Maternal	Other	1.042	0.0482405	0.142624
Dennd5a	Maternal	Down	-1.14359	0.000964892	0.00231004		Slc12a2	Maternal	Other	-0.109966	0.618729	0.745433		Tex43	Maternal	Other	-0.897487	0.0776085	0.195033
1600010M07Rik	Maternal	Down	-2.54153	5.17044e-08	6.57953e-07		Pmaip1	Maternal	Other	2.51405	0.0217229	0.0742045		Slc12a2	Maternal	Other	-0.428716	0.159334	0.319775
Ipo7	Maternal	Down	-1.71068	1.29242e-05	5.73417e-05		Psmg2	Maternal	Other	-0.0857083	0.720633	0.824546		Pmaip1	Maternal	Other	5.29346	0.0384113	0.120498
Nucb2	Maternal	Down	-2.46585	2.50643e-07	2.41871e-06		Mppe1	Maternal	Other	0.667155	0.0569661	0.147046		Psmg2	Maternal	Other	-0.40538	0.164455	0.326088
Knop1	Maternal	Down	-2.25868	9.98105e-08	1.11135e-06		Mex3c	Maternal	Other	-0.206613	0.446185	0.606958		Mppe1	Maternal	Other	1.74824	0.000279445	0.00384569
Zfp668	Maternal	Down	-2.45999	5.21432e-07	4.40743e-06		Smad7	Maternal	Other	-0.430953	0.156776	0.309546		Mex3c	Maternal	Other	0.0818545	0.849126	0.913579
Ikzf5	Maternal	Down	-0.700139	0.0298892	0.0465836		Ier3ip1	Maternal	Other	0.79827	0.318889	0.495996		Smad7	Maternal	Other	-0.456542	0.180523	0.348388
Sigirr	Maternal	Down	-2.15313	0.0156642	0.0265581		Pqlc1	Maternal	Other	1.17416	0.000437484	0.00469485		Ier3ip1	Maternal	Other	-0.106083	0.922704	0.95492
Rassf7	Maternal	Down	-2.03191	6.1606e-06	3.15495e-05		Cndp2	Maternal	Other	-0.687052	0.0204687	0.0710278		Pqlc1	Maternal	Other	2.46039	0.000195598	0.00297515
Phrf1	Maternal	Down	-0.800622	0.0223279	0.0362633		Chka	Maternal	Other	-0.295967	0.171346	0.329884		Chka	Maternal	Other	-0.558448	0.0935125	0.220028
Deaf1	Maternal	Down	-1.70212	3.40421e-06	1.99095e-05		Tcirg1	Maternal	Other	0.0335329	0.884167	0.940792		Tcirg1	Maternal	Other	-0.0421572	0.91245	0.947687
Tspan4	Maternal	Down	-1.85452	5.03304e-05	0.000183857		Rad9a	Maternal	Other	-0.169358	0.475437	0.633369		Rad9a	Maternal	Other	0.0850195	0.773317	0.865944
Fgf4	Maternal	Down	-3.39043	0.000263715	0.000748485		Slc29a2	Maternal	Other	0.753281	0.0007531	0.00671935		Slc29a2	Maternal	Other	0.164365	0.678761	0.795789
Oraov1	Maternal	Down	-1.68766	0.000169311	0.000509252		Ovol1	Maternal	Other	0.187713	0.648296	0.768277		Ovol1	Maternal	Other	0.654234	0.0681757	0.179138
Arglu1	Maternal	Down	-1.13094	0.0212121	0.0348573		Malat1	Maternal	Other	0.965347	0.00293288	0.0176125		Malat1	Maternal	Other	1.42786	0.00358135	0.0237934
Rab20	Maternal	Down	-2.1729	1.72727e-08	2.70294e-07		Slc22a20	Maternal	Other	0.0790697	0.814494	0.892248		Slc22a20	Maternal	Other	-0.30572	0.4384	0.603322
Ankrd10	Maternal	Down	-1.63237	4.0135e-07	3.55791e-06		Sac3d1	Maternal	Other	-0.000826223	0.996746	0.99845		Sac3d1	Maternal	Other	-0.517694	0.0357246	0.114716
Agpat5	Maternal	Down	-1.38396	1.25138e-05	5.68273e-05		Dnajc4	Maternal	Other	1.16891	1.18118e-05	0.00032595		Dnajc4	Maternal	Other	1.08643	0.00703074	0.0392634
Ddhd2	Maternal	Down	-0.52522	0.027844	0.0438685		Pla2g16	Maternal	Other	0.566144	0.00271558	0.0166527		Pla2g16	Maternal	Other	0.673479	0.0151783	0.0660489
Eif4ebp1	Maternal	Down	-1.42784	4.75404e-06	2.54869e-05		Tmem223	Maternal	Other	0.517479	0.29497	0.472196		Tmem223	Maternal	Other	-1.05799	0.10484	0.238573
Prosc	Maternal	Down	-1.51511	1.76015e-07	1.75712e-06		Ints5	Maternal	Other	0.553119	0.0166521	0.0608827		Ints5	Maternal	Other	-0.0745505	0.803081	0.879002
Mak16	Maternal	Down	-1.22044	0.0122581	0.0213779		Mta2	Maternal	Other	0.0447868	0.83444	0.903002		Mta2	Maternal	Other	-0.62664	0.0876534	0.214113
Gsr	Maternal	Down	-1.36678	0.000982258	0.00234044		Lbhd1	Maternal	Other	-0.312824	0.322302	0.495996		5730408K05Rik	Maternal	Other	-0.340161	0.535568	0.685621
Triml2	Maternal	Down	-1.52174	0.000652597	0.00166823		5730408K05Rik	Maternal	Other	-0.699906	0.141043	0.286787		1700025F22Rik	Maternal	Other	2.14353	0.110306	0.248564
Rwdd4a	Maternal	Down	-1.50833	3.67948e-08	5.13354e-07		1700025F22Rik	Maternal	Other	0.510453	0.507337	0.656241		Nmrk1	Maternal	Other	0.689287	0.0925037	0.219128
Tssk6	Maternal	Down	-2.26666	2.13062e-05	8.73991e-05		Psat1	Maternal	Other	-0.184475	0.362679	0.525881		D030056L22Rik	Maternal	Other	-0.219351	0.388934	0.556962
2010320M18Rik	Maternal	Down	-3.37013	0.000601693	0.00156576		Nmrk1	Maternal	Other	-0.500867	0.0530707	0.1401		Cbwd1	Maternal	Other	0.225546	0.318312	0.501325
Gtpbp3	Maternal	Down	-1.74246	0.00211747	0.00454079		D030056L22Rik	Maternal	Other	-0.193641	0.305575	0.483415		Gm9895	Maternal	Other	0.508075	0.323485	0.502824
Cnep1r1	Maternal	Down	-1.07671	1.11204e-05	5.13044e-05		Cbwd1	Maternal	Other	-0.0953016	0.617531	0.745324		Gldc	Maternal	Other	-0.848337	0.0598985	0.164663
Heatr3	Maternal	Down	-1.3099	6.24843e-06	3.17354e-05		Gm9895	Maternal	Other	-0.649182	0.0506175	0.134246		Ppp1r2-ps3	Maternal	Other	2.012	0.4658	0.622407
Mt2	Maternal	Down	-1.83013	3.39233e-08	4.79064e-07		Gldc	Maternal	Other	-0.287284	0.289643	0.469504		Cstf2t	Maternal	Other	-0.168341	0.640403	0.771956
Mt1	Maternal	Down	-1.38305	1.26326e-05	5.69205e-05		Ppp1r2-ps3	Maternal	Other	-2.12246	0.122039	0.259529		Pten	Maternal	Other	0.151263	0.743396	0.843638
Pdp2	Maternal	Down	-0.78721	0.00294333	0.00602892		Cstf2t	Maternal	Other	0.116888	0.644943	0.765869		Ankrd22	Maternal	Other	2.00238	0.00161405	0.0133262
Gfod2	Maternal	Down	-3.45813	6.85204e-09	1.34486e-07		Pten	Maternal	Other	-0.233623	0.400851	0.560418		Pcgf5	Maternal	Other	-0.0724157	0.694701	0.807922
Nfatc3	Maternal	Down	-1.28587	1.419e-05	6.18714e-05		Ankrd22	Maternal	Other	1.92884	3.56216e-05	0.000789781		Ubtd1	Maternal	Other	-0.461663	0.16053	0.320355
Ctrb1	Maternal	Down	-1.72771	7.36304e-06	3.59764e-05		Pcgf5	Maternal	Other	-0.287313	0.107381	0.235265		Pi4k2a	Maternal	Other	-0.710013	0.0277331	0.0977423
Tmem170	Maternal	Down	-1.1798	0.000568343	0.00148565		Ubtd1	Maternal	Other	-0.180255	0.517397	0.663344		Slc25a28	Maternal	Other	0.125681	0.73002	0.833074
Zfp1	Maternal	Down	-1.1239	0.00546616	0.0103652		Pi4k2a	Maternal	Other	-0.0906386	0.696763	0.807922		Cpn1	Maternal	Other	-0.20598	0.672265	0.789775
Gcsh	Maternal	Down	-1.51473	5.81072e-10	2.49215e-08		Slc25a28	Maternal	Other	-0.228152	0.439688	0.601651		Scd1	Maternal	Other	-0.497972	0.242736	0.416324
Zdhhc7	Maternal	Down	-1.76627	3.76483e-06	2.14762e-05		Cpn1	Maternal	Other	0.394134	0.190464	0.358357		Pprc1	Maternal	Other	-0.442289	0.270611	0.449258
2810013P06Rik	Maternal	Down	-1.46796	2.1575e-05	8.79712e-05		Scd1	Maternal	Other	-0.267242	0.358187	0.52167		Fbxl15	Maternal	Other	-0.369938	0.360311	0.533316
Spg7	Maternal	Down	-1.43782	2.18533e-05	8.87934e-05		Pprc1	Maternal	Other	-0.222767	0.383531	0.544746		Cuedc2	Maternal	Other	0.605698	0.052536	0.15221
Def8	Maternal	Down	-0.875408	0.0106333	0.0188855		Fbxl15	Maternal	Other	-0.499682	0.237631	0.416663		Gsto1	Maternal	Other	-0.675529	0.137145	0.289306
Arv1	Maternal	Down	-2.10312	7.24962e-07	5.7897e-06		Cuedc2	Maternal	Other	0.302625	0.217795	0.394413		Xpnpep1	Maternal	Other	0.945289	0.00221324	0.0170567
Tomm20	Maternal	Down	-1.19089	1.28344e-05	5.71625e-05		Gsto1	Maternal	Other	0.384681	0.291652	0.471442		Sec61a2	Maternal	Other	0.135233	0.612842	0.755272
Rbm34	Maternal	Down	-1.42609	2.31598e-06	1.41153e-05		Xpnpep1	Maternal	Other	0.600895	0.00882416	0.0391847		Myo3a	Maternal	Other	-0.963718	0.025583	0.0932931
Icam1	Maternal	Down	-1.73434	0.0010054	0.00237804		Sec61a2	Maternal	Other	0.716178	0.0460046	0.124701		Yme1l1	Maternal	Other	0.104051	0.638231	0.770141
S1pr5	Maternal	Down	-3.23845	6.80831e-06	3.3549e-05		Myo3a	Maternal	Other	-0.702403	0.0389964	0.111277		Uap1l1	Maternal	Other	-0.349695	0.306899	0.48801
Atg4d	Maternal	Down	-3.24799	5.65672e-08	6.96859e-07		Yme1l1	Maternal	Other	0.244714	0.11464	0.248815		Traf2	Maternal	Other	-0.082811	0.772975	0.865944
Ei24	Maternal	Down	-1.36822	0.000107787	0.000347681		Uap1l1	Maternal	Other	-0.259609	0.290914	0.470906		Tmem141	Maternal	Other	-0.288768	0.624131	0.760269
Msantd2	Maternal	Down	-0.728809	0.0208266	0.034355		Sapcd2	Maternal	Other	-0.54974	0.0155439	0.0573737		Pmpca	Maternal	Other	-0.951794	0.0190004	0.0762657
Dpagt1	Maternal	Down	-0.701503	0.017146	0.0287754		Traf2	Maternal	Other	0.796941	0.000283098	0.0034538		Surf6	Maternal	Other	-0.00777142	0.979297	0.986079
Rab39	Maternal	Down	-1.28016	0.00024932	0.00071287		Tmem141	Maternal	Other	-0.322144	0.585496	0.719451		Sardh	Maternal	Other	0.247187	0.672206	0.789775
Ptpn9	Maternal	Down	-0.881073	0.00251968	0.00529544		Pmpca	Maternal	Other	-0.323193	0.272632	0.449746		Gtf3c5	Maternal	Other	-0.688633	0.0385676	0.120498
4930430J02Rik	Maternal	Down	-1.82238	0.00200557	0.00433293		Surf6	Maternal	Other	0.370441	0.0786983	0.188453		Ttf1	Maternal	Other	0.580393	0.0566483	0.158632
Rpp25	Maternal	Down	-0.982903	0.0034466	0.00694116		Sardh	Maternal	Other	-0.321382	0.248236	0.424971		Gtf3c4	Maternal	Other	-0.116418	0.650273	0.77898
Sltm	Maternal	Down	-0.945113	0.000342723	0.000949457		Surf2	Maternal	Other	-0.59829	0.0719588	0.176695		Urm1	Maternal	Other	-0.422076	0.237225	0.409913
Polr2m	Maternal	Down	-2.48152	5.64466e-10	2.49215e-08		Gtf3c5	Maternal	Other	-0.355085	0.0845006	0.197452		Trub2	Maternal	Other	-0.452235	0.162985	0.324286
Pgm3	Maternal	Down	-1.30761	1.71915e-06	1.13112e-05		Ttf1	Maternal	Other	1.09916	9.79421e-05	0.001555		Wdr34	Maternal	Other	-0.720966	0.251274	0.425914
Trim43a	Maternal	Down	-1.17162	0.000283128	0.000799665		Gtf3c4	Maternal	Other	0.0198184	0.925658	0.962186		Set	Maternal	Other	-0.655149	0.0452259	0.135795
Trim43b	Maternal	Down	-1.05156	0.000137478	0.000425667		Urm1	Maternal	Other	0.301761	0.204251	0.375757		1700084E18Rik	Maternal	Other	0.132764	0.871931	0.926816
Zfp949	Maternal	Down	-1.36136	5.63904e-05	0.000202401		Trub2	Maternal	Other	0.124634	0.595001	0.726666		Cdk9	Maternal	Other	0.105181	0.728615	0.833074
Syncrip	Maternal	Down	-0.71411	0.0316961	0.0488736		Wdr34	Maternal	Other	0.563165	0.137549	0.282313		Slc25a25	Maternal	Other	0.290544	0.272867	0.450621
Slc25a36	Maternal	Down	-1.85611	3.14962e-11	4.55908e-09		Set	Maternal	Other	-0.284026	0.294061	0.472045		Naif1	Maternal	Other	0.288615	0.387007	0.555433
Pik3cb	Maternal	Down	-1.15292	4.22976e-06	2.32136e-05		1700084E18Rik	Maternal	Other	-1.42653	0.0142173	0.0534995		Zbtb43	Maternal	Other	0.444051	0.191031	0.36022
Uba5	Maternal	Down	-1.64849	4.00979e-05	0.000151249		Tor1b	Maternal	Other	-0.551188	0.0323921	0.0972601		Fbxw2	Maternal	Other	-0.0991063	0.668466	0.787713
Abhd14b	Maternal	Down	-1.21279	0.0116252	0.0205527		Cdk9	Maternal	Other	-0.11454	0.532075	0.676178		Sp3	Maternal	Other	-0.10138	0.719745	0.827573
Fam212a	Maternal	Down	-2.89181	3.84812e-08	5.2425e-07		Slc25a25	Maternal	Other	0.650671	0.000821559	0.0071593		Ttc30b	Maternal	Other	2.89504	1.90638e-06	0.000110189
Impdh2	Maternal	Down	-2.06564	4.13641e-08	5.56972e-07		Naif1	Maternal	Other	0.0625571	0.854442	0.921208		Rbm45	Maternal	Other	-0.600079	0.136209	0.288238
Ccdc51	Maternal	Down	-2.00863	0.000118163	0.000373861		Zbtb43	Maternal	Other	0.557783	0.0147796	0.0552565		Osbpl6	Maternal	Other	-0.112523	0.622999	0.759894
Elp6	Maternal	Down	-1.57941	1.35703e-07	1.42858e-06		Fbxw2	Maternal	Other	0.148589	0.4957	0.647707		Btbd18	Maternal	Other	-0.407347	0.207719	0.373609
Dync1li1	Maternal	Down	-1.30724	8.5741e-07	6.70865e-06		Sp3	Maternal	Other	0.427037	0.0423162	0.117613		Clp1	Maternal	Other	-0.433668	0.0098599	0.049917
Tmppe	Maternal	Down	-2.00498	3.51742e-06	2.03658e-05		Ttc30b	Maternal	Other	1.85153	0.00227128	0.0147062		Olfr1141	Maternal	Other	7.54081	0.33317	0.510213
Cmtm7	Maternal	Down	-2.24859	7.80372e-05	0.000267358		Rbm45	Maternal	Other	-0.939918	0.0135438	0.0518062		Mtch2	Maternal	Other	0.173359	0.769972	0.865003
Gorasp1	Maternal	Down	-1.8851	2.49589e-05	0.000100356		Osbpl6	Maternal	Other	-0.123823	0.537131	0.681827		Ptpmt1	Maternal	Other	0.655785	0.0877937	0.214113
Nktr	Maternal	Down	-1.31068	1.06045e-06	7.92258e-06		Btbd18	Maternal	Other	0.0512547	0.788111	0.874087		Nr1h3	Maternal	Other	0.0729765	0.915978	0.949659
Gpkow	Maternal	Down	-1.13428	3.59411e-05	0.000139197		Clp1	Maternal	Other	-0.137102	0.413228	0.569718		4930547E08Rik	Maternal	Other	0.67153	0.385101	0.554392
Wdr45	Maternal	Down	-1.30857	5.38197e-05	0.000195371		Pramel7	Maternal	Other	-0.47497	0.0810175	0.193208		Cd59b	Maternal	Other	0.319433	0.483334	0.637824
Gripap1	Maternal	Down	-1.2044	0.000304244	0.000853061		Pramel6	Maternal	Other	-0.0718533	0.725549	0.828424		Hipk3	Maternal	Other	-0.337146	0.412457	0.579345
Gata1	Maternal	Down	-2.13787	7.17576e-08	8.47911e-07		Olfr1141	Maternal	Other	8.37296	0.326527	0.495996		Ccdc32	Maternal	Other	1.46702	0.0233739	0.0880138
Pcsk1n	Maternal	Down	-1.51619	7.47854e-06	3.63292e-05		Mtch2	Maternal	Other	-1.12536	0.0903456	0.207348		Chac1	Maternal	Other	-0.93252	0.0459453	0.137242
Ebp	Maternal	Down	-2.05278	6.50773e-09	1.2993e-07		Ptpmt1	Maternal	Other	0.0859725	0.746316	0.840202		Ndufaf1	Maternal	Other	-2.64128	0.0261102	0.0946186
AA414768	Maternal	Down	-2.0736	0.000465441	0.00123914		Nr1h3	Maternal	Other	0.823499	0.0440752	0.120414		Mga	Maternal	Other	-0.0211848	0.94391	0.965864
Jade3	Maternal	Down	-1.17	0.00108953	0.00254369		4930547E08Rik	Maternal	Other	-0.316979	0.634908	0.757835		Haus2	Maternal	Other	-0.20766	0.446564	0.611644
Rbm10	Maternal	Down	-1.03804	0.00193007	0.00420908		Cd59b	Maternal	Other	0.776876	0.0265706	0.0852244		Sord	Maternal	Other	0.723183	0.63384	0.766608
Wdr44	Maternal	Down	-1.21537	0.000105288	0.000342481		Hipk3	Maternal	Other	0.0188331	0.9346	0.966281		Usp50	Maternal	Other	-0.583547	0.0621058	0.168106
1600025M17Rik	Maternal	Down	-1.87648	6.04371e-06	3.1105e-05		Ccdc32	Maternal	Other	1.86977	0.000602548	0.00596883		Ap4e1	Maternal	Other	0.313962	0.338456	0.510777
Rbmx	Maternal	Down	-0.964814	9.01452e-05	0.000299966		Ndufaf1	Maternal	Other	-3.0127	0.0163847	0.0600947		AU015228	Maternal	Other	0.354053	0.154272	0.312874
Mcf2	Maternal	Down	-1.12903	0.00717225	0.0131624		Mga	Maternal	Other	-0.118341	0.571188	0.708028		Slc4a11	Maternal	Other	-0.0581362	0.871376	0.926816
Renbp	Maternal	Down	-0.831069	0.00572263	0.0107753		Haus2	Maternal	Other	-0.546371	0.02691	0.0852244		Esf1	Maternal	Other	-0.240286	0.331357	0.510213
Tktl1	Maternal	Down	-1.22201	5.15609e-06	2.73888e-05		Sord	Maternal	Other	1.57632	0.144094	0.28994		Tasp1	Maternal	Other	-0.686046	0.0610665	0.166886
Gm6880	Maternal	Down	-1.44993	7.84913e-06	3.77149e-05		Usp50	Maternal	Other	-0.451967	0.0465061	0.12535		Cst7	Maternal	Other	0.0847902	0.806104	0.880771
Zfx	Maternal	Down	-1.70045	1.29388e-10	8.81364e-09		Ap4e1	Maternal	Other	0.146882	0.590909	0.72243		Apmap	Maternal	Other	0.240423	0.408954	0.577229
Eda	Maternal	Down	-1.9128	4.01514e-06	2.24615e-05		AU015228	Maternal	Other	-0.0516091	0.824353	0.897237		Nanp	Maternal	Other	1.74181	0.128076	0.275709
Cited1	Maternal	Down	-4.23041	5.95994e-12	2.39562e-09		Slc4a11	Maternal	Other	-0.0176322	0.953786	0.97608		Trib3	Maternal	Other	-0.0719124	0.774217	0.865944
Tsx	Maternal	Down	-2.46424	1.1624e-07	1.2768e-06		Tasp1	Maternal	Other	-0.337317	0.143829	0.289909		Id1	Maternal	Other	-0.309641	0.56811	0.713842
Cenpi	Maternal	Down	-0.742986	0.000110359	0.000354989		Cst7	Maternal	Other	-0.414892	0.101742	0.225466		Mcts2	Maternal	Other	-0.221447	0.801796	0.879002
Bex1	Maternal	Down	-6.13737	0.0174812	0.0292955		Apmap	Maternal	Other	-0.393009	0.108242	0.236703		Hck	Maternal	Other	1.56532	0.362233	0.535232
Trap1a	Maternal	Down	-1.45243	4.1778e-07	3.61037e-06		Nanp	Maternal	Other	0.288787	0.774817	0.863776		Commd7	Maternal	Other	0.0159311	0.943611	0.965864
Prps1	Maternal	Down	-1.38866	3.85149e-06	2.17562e-05		Trib3	Maternal	Other	0.332996	0.0842321	0.197452		E2f1	Maternal	Other	0.918772	0.139906	0.292991
Acsl4	Maternal	Down	-1.576	1.8055e-06	1.16938e-05		Id1	Maternal	Other	0.117999	0.762148	0.854284		Gss	Maternal	Other	0.197746	0.615381	0.755983
Gnl3l	Maternal	Down	-1.56517	1.25012e-06	8.93602e-06		Mcts2	Maternal	Other	0.293522	0.649145	0.768498		Cnbd2	Maternal	Other	1.1749	0.0151339	0.0660489
Tsr2	Maternal	Down	-3.31599	1.85651e-06	1.17478e-05		Hck	Maternal	Other	-1.34213	0.345646	0.511371		2900097C17Rik	Maternal	Other	-1.07255	0.0124292	0.0577036
Prdx4	Maternal	Down	-1.80478	3.2671e-10	1.64491e-08		Commd7	Maternal	Other	0.118144	0.497893	0.649109		1110008F13Rik	Maternal	Other	-0.212944	0.442558	0.60831
Gm6568	Maternal	Down	-2.30885	7.72828e-06	3.72889e-05		E2f1	Maternal	Other	0.628968	0.0303233	0.0917616		Ndrg3	Maternal	Other	-0.449291	0.329096	0.508604
Syap1	Maternal	Down	-1.76365	5.33073e-08	6.70977e-07		Gss	Maternal	Other	0.294366	0.392487	0.553397		Rprd1b	Maternal	Other	-0.454561	0.163291	0.324338
Bzw1	Maternal	Down	-0.500164	0.00140562	0.00318534		Cnbd2	Maternal	Other	1.5711	2.35814e-05	0.000581507		Gtsf1l	Maternal	Other	-0.989055	0.0281678	0.0981911
C1qbp	Maternal	Down	-1.09453	3.95693e-06	2.22433e-05		Ndrg3	Maternal	Other	-0.138766	0.629916	0.755769		Tnnc2	Maternal	Other	-0.873492	0.0435356	0.132092
Wsb1	Maternal	Down	-0.555527	0.0070504	0.0130006		Rprd1b	Maternal	Other	-0.0341411	0.877721	0.938449		Neurl2	Maternal	Other	1.24772	0.015146	0.0660489
Prps1l3	Maternal	Down	-1.16533	3.21397e-06	1.88923e-05		Gtsf1l	Maternal	Other	-0.412974	0.308291	0.486196		Ctsa	Maternal	Other	-0.0554153	0.887182	0.931501
Rpl10l	Maternal	Down	-1.21909	9.14877e-05	0.000303561		Tnnc2	Maternal	Other	-0.621021	0.138528	0.283097		Tmem189	Maternal	Other	-0.52223	0.0880783	0.214355
Mier3	Maternal	Down	-1.08868	1.87487e-08	2.89479e-07		Neurl2	Maternal	Other	1.48649	0.00115037	0.00888853		Ptpn1	Maternal	Other	0.137561	0.662484	0.784664
Arf4	Maternal	Down	-0.508593	0.00877011	0.015819		Ctsa	Maternal	Other	0.0750182	0.739268	0.839189		Adnp	Maternal	Other	0.978994	0.338223	0.510777
Sqle	Maternal	Down	-0.606893	0.00619824	0.0115767		Tmem189	Maternal	Other	-0.641232	0.0187631	0.0662794		Zfp217	Maternal	Other	0.690927	0.00335944	0.0226217
Prr13	Maternal	Down	-0.785303	4.99288e-05	0.000183548		Ptpn1	Maternal	Other	0.469903	0.0416276	0.116256		Ctsz	Maternal	Other	-0.586483	0.0713827	0.184474
Polr2h	Maternal	Down	-1.82209	2.58753e-11	4.322e-09		Adnp	Maternal	Other	-0.433675	0.598245	0.729859		4921531C22Rik	Maternal	Other	-1.01438	0.0274466	0.097641
Mad2l1bp	Maternal	Down	-0.738204	0.00136276	0.00310035		Zfp217	Maternal	Other	0.493947	0.0264659	0.0852055		Tcfl5	Maternal	Other	0.494361	0.271945	0.44974
Fbxo15	Maternal	Down	-1.11343	2.56704e-06	1.54825e-05		Ctsz	Maternal	Other	-0.221179	0.372066	0.533034		Ythdf1	Maternal	Other	0.248708	0.485468	0.638866
Mrps26	Maternal	Down	-1.03836	1.6434e-05	6.94495e-05		Tcfl5	Maternal	Other	0.583267	0.0614429	0.155485		Dido1	Maternal	Other	0.105851	0.685444	0.801187
Snai1	Maternal	Down	-0.738183	0.0143526	0.0245862		Ythdf1	Maternal	Other	0.172873	0.486487	0.640726		Gmeb2	Maternal	Other	-0.458462	0.232738	0.405189
Zfp639	Maternal	Down	-1.15915	6.10153e-05	0.000215687		Dido1	Maternal	Other	0.0346883	0.874562	0.9368		Zgpat	Maternal	Other	-0.288473	0.37307	0.543155
Serp1	Maternal	Down	-0.661197	1.82336e-06	1.16938e-05		Stmn3	Maternal	Other	-0.567697	0.0488137	0.130658		Fabp4	Maternal	Other	0.639799	0.681907	0.798667
Haus6	Maternal	Down	-1.19795	7.83631e-12	2.39562e-09		Gmeb2	Maternal	Other	0.380173	0.11992	0.256908		Gm5150	Maternal	Other	0	NA	NA
Kti12	Maternal	Down	-1.69821	2.25622e-09	6.52218e-08		Zgpat	Maternal	Other	0.158585	0.473012	0.630864		Gm1527	Maternal	Other	3.0931	0.00429051	0.0265232
Rnf6	Maternal	Down	-1.40618	6.80165e-05	0.000236526		Fabp4	Maternal	Other	-0.777119	0.654529	0.772504		Gpr160	Maternal	Other	-0.60353	0.0518652	0.151405
Uspl1	Maternal	Down	-0.944822	0.000981195	0.00234044		Gm5150	Maternal	Other	7.61108	0.326527	0.495996		Ttc14	Maternal	Other	-0.478503	0.196587	0.362684
Ftl1	Maternal	Down	-0.635593	0.000803439	0.00197115		Gm1527	Maternal	Other	2.30011	0.00012326	0.00185531		Larp1b	Maternal	Other	0.740498	0.0230045	0.0869059
Phlda2	Maternal	Down	-2.47689	4.90699e-09	1.08289e-07		Ttc14	Maternal	Other	0.290073	0.395634	0.555806		Naa15	Maternal	Other	-0.0456119	0.884833	0.931501
Gabarapl2	Maternal	Down	-0.865197	0.000323189	0.000903992		Larp1b	Maternal	Other	0.63013	0.00487308	0.0248806		Mgarp	Maternal	Other	-0.51555	0.0846772	0.208714
Map1lc3b	Maternal	Down	-1.64148	2.60548e-09	7.18367e-08		Naa15	Maternal	Other	0.234761	0.258775	0.432785		Wwtr1	Maternal	Other	0.242448	0.503547	0.656258
Rnf7	Maternal	Down	-1.60586	2.4147e-10	1.33942e-08		Wwtr1	Maternal	Other	-0.0251648	0.915336	0.957844		Gm5538	Maternal	Other	7.60167	0.33317	0.510213
Gpx1	Maternal	Down	-1.50112	7.07828e-10	2.73338e-08		Gm5538	Maternal	Other	7.656	0.326527	0.495996		Pdcd10	Maternal	Other	-0.521439	0.0885429	0.214863
Lamp2	Maternal	Down	-1.02196	0.000224574	0.00064852		Pdcd10	Maternal	Other	-0.717914	0.0139606	0.0528771		4930579G24Rik	Maternal	Other	0.63273	0.0420938	0.129073
Sat1	Maternal	Down	-1.39002	5.4839e-08	6.82834e-07		4930579G24Rik	Maternal	Other	-0.205295	0.505331	0.655855		Prcc	Maternal	Other	0.11802	0.825778	0.898024
Zfp707	Maternal	Other	-0.646311	0.0546506	0.0795042		Prcc	Maternal	Other	0.299097	0.460502	0.618655		Isg20l2	Maternal	Other	-0.199851	0.618536	0.757444
Mybl1	Maternal	Other	-0.436698	0.179618	0.229516		Isg20l2	Maternal	Other	0.219402	0.325223	0.495996		Tmem79	Maternal	Other	-0.487136	0.141445	0.293904
Sgk3	Maternal	Other	0.301162	0.407057	0.472791		Tmem79	Maternal	Other	0.13876	0.579931	0.715043		Smg5	Maternal	Other	0.228847	0.410454	0.577936
Gm4850	Maternal	Other	0.276754	0.366416	0.43121		Smg5	Maternal	Other	0.526211	0.0141752	0.0534995		Rusc1	Maternal	Other	-0.625745	0.0520557	0.151578
Gm15455	Maternal	Other	-0.183023	0.592819	0.651313		Rusc1	Maternal	Other	-0.455115	0.0892428	0.205631		Gba	Maternal	Other	0.435626	0.291538	0.471354
Arid5a	Maternal	Other	0.076726	0.839181	0.864566		Gba	Maternal	Other	0.673891	0.0385999	0.110736		Pmvk	Maternal	Other	-0.418165	0.2043	0.370174
Nabp1	Maternal	Other	-0.183003	0.446886	0.513897		Pmvk	Maternal	Other	0.46076	0.126793	0.26622		Il6ra	Maternal	Other	1.25475	0.0100656	0.0505907
Mars2	Maternal	Other	-0.856359	0.0704729	0.0997648		Il6ra	Maternal	Other	1.25541	4.20684e-05	0.000855391		Slc39a1	Maternal	Other	0.153559	0.652775	0.78036
Trak2	Maternal	Other	0.0764197	0.827756	0.854315		Rps27	Maternal	Other	-0.682457	0.121033	0.258813		Tchh	Maternal	Other	-0.897892	0.010162	0.0508541
Fzd7	Maternal	Other	-0.486779	0.247924	0.309037		Slc39a1	Maternal	Other	-0.749385	0.0219386	0.0742045		Tdpoz4	Maternal	Other	-0.0503847	0.853091	0.916518
Utp14b	Maternal	Other	-0.238813	0.462262	0.52843		Tchh	Maternal	Other	-0.472173	0.14597	0.292698		Tdpoz2	Maternal	Other	-0.776388	0.019678	0.0776373
Sp140	Maternal	Other	0.0265724	0.929151	0.937245		Tdpoz4	Maternal	Other	-0.066503	0.797753	0.880568		Tdpoz1	Maternal	Other	-0.104888	0.696873	0.808821
Gal3st2	Maternal	Other	1.01992	0.0521372	0.0762309		Tdpoz1	Maternal	Other	0.264465	0.243516	0.421258		Tdpoz3	Maternal	Other	2.6412	0.00120032	0.0111006
Serpinb3b	Maternal	Other	-4.33507	0.323636	0.389408		Tdpoz3	Maternal	Other	1.08427	0.0196901	0.068736		Gm9125	Maternal	Other	1.10475	0.2849	0.463091
Tmem37	Maternal	Other	-0.695005	0.122661	0.16459		Gm9125	Maternal	Other	-0.0403226	0.954183	0.97608		Gm4858	Maternal	Other	2.29674	4.07442e-05	0.00100272
Dyrk3	Maternal	Other	0.138194	0.635928	0.688228		Gm4858	Maternal	Other	1.35138	0.00234534	0.0147731		Gm10696	Maternal	Other	1.03516	0.0415001	0.127931
Chit1	Maternal	Other	0.485744	0.285039	0.349656		Gm10696	Maternal	Other	0.853078	0.00611951	0.0293079		Them4	Maternal	Other	-0.647481	0.0311447	0.103458
Glrx2	Maternal	Other	-0.0226216	0.947417	0.953179		Them4	Maternal	Other	-0.0999809	0.627375	0.7535		Oaz3	Maternal	Other	-0.492098	0.345512	0.518044
Dhx9	Maternal	Other	-0.507808	0.153127	0.199911		Oaz3	Maternal	Other	0.514674	0.159275	0.312168		Pip5k1a	Maternal	Other	0.201819	0.466524	0.622407
Rfwd2	Maternal	Other	0.165415	0.402664	0.468628		Pip5k1a	Maternal	Other	0.663508	0.000807311	0.00714255		Lysmd1	Maternal	Other	1.37537	0.00267052	0.0191746
Gpr161	Maternal	Other	-0.279697	0.46389	0.529768		Lysmd1	Maternal	Other	1.23721	0.000646124	0.00609938		Tnfaip8l2	Maternal	Other	-0.843528	0.0618494	0.167835
Lmx1a	Maternal	Other	1.67209	0.00396068	0.00782674		Gm128	Maternal	Other	1.64515	0.0847502	0.197637		Gm128	Maternal	Other	1.567	0.222703	0.392446
Uhmk1	Maternal	Other	-0.202726	0.615299	0.67282		Mcl1	Maternal	Other	0.326885	0.225936	0.405356		Mcl1	Maternal	Other	-0.268458	0.562082	0.708579
Tagln2	Maternal	Other	-0.530198	0.363508	0.428223		BC028528	Maternal	Other	-0.272868	0.449929	0.609554		BC028528	Maternal	Other	-0.621525	0.177662	0.344016
Tatdn3	Maternal	Other	-0.796787	0.101462	0.139706		Anp32e	Maternal	Other	-0.120794	0.555819	0.700212		Anp32e	Maternal	Other	-0.0482937	0.841885	0.908701
A630066F11Rik	Maternal	Other	-0.852496	0.0938164	0.130419		Pias3	Maternal	Other	0.823266	0.00100517	0.00814682		Pias3	Maternal	Other	0.866892	0.0141388	0.0633505
Epm2a	Maternal	Other	-0.608859	0.100865	0.13906		Sycp1	Maternal	Other	-0.188244	0.236853	0.416441		Sycp1	Maternal	Other	0.0489213	0.799213	0.878222
Fam26f	Maternal	Other	-0.91804	0.0346659	0.0529592		Sike1	Maternal	Other	0.0974499	0.779957	0.866701		Sike1	Maternal	Other	0.365254	0.417857	0.584211
Rfpl4b	Maternal	Other	0.855665	0.0468375	0.0692693		Trim33	Maternal	Other	-0.276843	0.145848	0.292698		Trim33	Maternal	Other	-0.197438	0.464598	0.622407
Cd24a	Maternal	Other	-0.879458	0.0408236	0.0609984		Dclre1b	Maternal	Other	0.219541	0.311425	0.489745		Dclre1b	Maternal	Other	0.426588	0.159077	0.319775
Qrsl1	Maternal	Other	-0.479327	0.257597	0.319377		Hipk1	Maternal	Other	0.185016	0.335266	0.502855		Hipk1	Maternal	Other	0.10678	0.726829	0.832372
Sirt1	Maternal	Other	0.100554	0.734379	0.777341		Ap4b1	Maternal	Other	0.162981	0.524944	0.670055		Ap4b1	Maternal	Other	0.117201	0.699481	0.811034
Slc5a4b	Maternal	Other	-1.05529	0.0525911	0.0767976		Wdr77	Maternal	Other	-0.240281	0.136744	0.282004		Wdr77	Maternal	Other	-0.320037	0.122909	0.269096
Gna11	Maternal	Other	-0.166054	0.64757	0.697084		Prmt6	Maternal	Other	-0.167147	0.503036	0.653609		Prmt6	Maternal	Other	-0.282541	0.415655	0.58242
Ikbip	Maternal	Other	-0.87493	0.0839335	0.117527		Dbt	Maternal	Other	-0.3566	0.101181	0.224653		Dbt	Maternal	Other	-0.239691	0.2974	0.477493
Tmpo	Maternal	Other	-0.415404	0.0188374	0.0313914		Frrs1	Maternal	Other	0.368496	0.561294	0.702726		Frrs1	Maternal	Other	-1.07659	0.0664507	0.176253
Socs2	Maternal	Other	0.289249	0.563793	0.624161		Tmem56	Maternal	Other	-0.0049519	0.985928	0.993896		Tmem56	Maternal	Other	0.0968122	0.835176	0.903146
Dusp6	Maternal	Other	1.50294	0.00448677	0.00865946		Snhg8	Maternal	Other	0.0587151	0.846587	0.913589		Snhg8	Maternal	Other	0.191387	0.566306	0.712351
Slc35e3	Maternal	Other	1.06508	0.0130142	0.0224596		Elovl6	Maternal	Other	-0.0775307	0.822489	0.896769		Elovl6	Maternal	Other	-0.805058	0.218194	0.385787
Mmp19	Maternal	Other	0.0935689	0.852733	0.876189		Casp6	Maternal	Other	1.48806	0.000276039	0.00342484		Casp6	Maternal	Other	1.88583	0.0158449	0.0680918
Ormdl2	Maternal	Other	-0.0570401	0.831377	0.857288		Sgms2	Maternal	Other	-0.854366	0.02706	0.0852244		Ddit4l	Maternal	Other	3.72444	3.75467e-05	0.000964533
Cd63	Maternal	Other	-0.562929	0.206391	0.261202		Ddit4l	Maternal	Other	2.96388	6.14436e-07	3.56065e-05		Dnajb14	Maternal	Other	0.408724	0.101501	0.234203
Olfr815	Maternal	Other	3.93084	0.000358648	0.000986496		Dnajb14	Maternal	Other	0.0449075	0.785625	0.872164		H2afz	Maternal	Other	-0.286202	0.0384282	0.120498
Sfi1	Maternal	Other	0	NA	NA		Bcl10	Maternal	Other	0.118511	0.567107	0.707014		Bcl10	Maternal	Other	0.394895	0.176818	0.343532
Morc2a	Maternal	Other	-0.624271	0.0571546	0.082628		Tgs1	Maternal	Other	0.154301	0.478445	0.635186		Tgs1	Maternal	Other	-0.120512	0.684004	0.800313
Pgam2	Maternal	Other	-1.69565	0.0656128	0.093802		Plekhf2	Maternal	Other	0.105284	0.551713	0.696553		Plekhf2	Maternal	Other	-0.144765	0.53343	0.683642
C1d	Maternal	Other	0.535167	0.0457254	0.0677977		Lyrm2	Maternal	Other	-0.988733	0.016055	0.0590722		Lyrm2	Maternal	Other	-0.478166	0.294942	0.474864
Zrsr1	Maternal	Other	0.252704	0.791567	0.826541		Bag1	Maternal	Other	0.247467	0.233903	0.413695		Bag1	Maternal	Other	-0.0239534	0.939416	0.964445
Prorsd1	Maternal	Other	-0.688319	0.0824203	0.115548		AI464131	Maternal	Other	-0.107455	0.667559	0.783098		AI464131	Maternal	Other	-0.122103	0.622401	0.759894
Hmmr	Maternal	Other	-0.313562	0.110353	0.149978		Frmpd1os	Maternal	Other	-0.271345	0.830687	0.901007		Frmpd1os	Maternal	Other	-1.06775	0.443077	0.60831
Ccnjl	Maternal	Other	0.228764	0.624314	0.680109		Zbtb5	Maternal	Other	0.680566	0.00247079	0.0154791		Zbtb5	Maternal	Other	0.630138	0.0548571	0.156058
Trim41	Maternal	Other	-0.231808	0.537999	0.602518		Ncbp1	Maternal	Other	0.00531136	0.980115	0.992562		Ncbp1	Maternal	Other	-0.323619	0.193561	0.362391
P4ha2	Maternal	Other	0.71501	0.137771	0.181294		Xpa	Maternal	Other	0.622168	0.0286148	0.0891619		Xpa	Maternal	Other	0.771873	0.0641557	0.172744
Zfp867	Maternal	Other	0.886503	0.0481015	0.0708671		1700042G15Rik	Maternal	Other	-8.1842	0.240719	0.419254		1700042G15Rik	Maternal	Other	-0.466702	0.803306	0.879002
Pld6	Maternal	Other	-0.107071	0.797782	0.830784		Ugcg	Maternal	Other	-0.376197	0.247642	0.424971		Ugcg	Maternal	Other	-0.716961	0.0253616	0.0927787
Smcr8	Maternal	Other	0.567593	0.167105	0.216209		Prpf4	Maternal	Other	0.499557	0.010385	0.0431406		Prpf4	Maternal	Other	0.225139	0.37627	0.544391
Map2k3	Maternal	Other	-0.469232	0.191172	0.242738		Bspry	Maternal	Other	-0.27755	0.227987	0.405992		Bspry	Maternal	Other	0.130821	0.670366	0.789148
Tnfrsf13b	Maternal	Other	0.246329	0.559886	0.620429		Gm11487	Maternal	Other	1.85977	3.61159e-05	0.000789781		Gm11487	Maternal	Other	2.87056	2.7709e-05	0.00076902
2810001G20Rik	Maternal	Other	-0.69868	0.0865546	0.120614		Kdm4c	Maternal	Other	0.162963	0.389546	0.550565		Kdm4c	Maternal	Other	0.369099	0.213078	0.38012
Cxcl16	Maternal	Other	1.19404	0.114728	0.154842		Acer2	Maternal	Other	-0.123397	0.579901	0.715043		Acer2	Maternal	Other	0.694403	0.00770702	0.042025
Ggt6	Maternal	Other	-1.34046	0.0386334	0.0581762		Zfp352	Maternal	Other	0.551747	0.0176466	0.0637148		Zfp352	Maternal	Other	1.19421	0.000290938	0.00391074
Olfr376	Maternal	Other	2.96042	5.3724e-05	0.000195371		L1td1	Maternal	Other	0.742873	0.020781	0.0718961		L1td1	Maternal	Other	-0.18887	0.626209	0.76126
Tsr1	Maternal	Other	1.12192	0.224216	0.281607		B020004J07Rik	Maternal	Other	1.54159	2.65967e-06	0.000114169		B020004J07Rik	Maternal	Other	2.23332	1.96549e-05	0.00064682
Gm11423	Maternal	Other	0.122713	0.768039	0.807801		Gm12794	Maternal	Other	0.861999	0.028618	0.0891619		Gm12794	Maternal	Other	2.00241	0.000438445	0.00515492
AA465934	Maternal	Other	0.367304	0.725833	0.769702		Gm12789	Maternal	Other	0.813986	6.10566e-05	0.0011057		Gm12789	Maternal	Other	0.622525	0.0104421	0.0514917
Med13	Maternal	Other	0.306003	0.201749	0.255888		Dio1	Maternal	Other	-0.0859676	0.88871	0.942374		Dio1	Maternal	Other	1.46484	0.23694	0.409913
Prr11	Maternal	Other	-0.429489	0.0556527	0.0808604		Gpx7	Maternal	Other	0.338374	0.170697	0.329181		Zyg11a	Maternal	Other	-0.802742	0.0296121	0.100978
Cox11	Maternal	Other	-0.526331	0.0788931	0.111006		Echdc2	Maternal	Other	0.312467	0.249059	0.425629		Gpx7	Maternal	Other	-0.389767	0.282518	0.463091
Tob1	Maternal	Other	0.0920883	0.812084	0.84061		Rnf11	Maternal	Other	-0.443141	0.0740502	0.179742		Echdc2	Maternal	Other	-0.440678	0.190795	0.36022
Gm11544	Maternal	Other	0.303676	0.302116	0.367876		Stil	Maternal	Other	0.547258	0.00980303	0.0413153		Rnf11	Maternal	Other	-0.71561	0.0465029	0.13855
Tmem92	Maternal	Other	2.12497	0.000448895	0.00120608		Hpdl	Maternal	Other	-0.200999	0.408584	0.566447		Stil	Maternal	Other	0.55578	0.0570104	0.158632
Klhl11	Maternal	Other	-0.333954	0.344298	0.406005		Btbd19	Maternal	Other	0.278482	0.405129	0.563679		Hpdl	Maternal	Other	-1.16794	0.0194304	0.0769231
LOC666331	Maternal	Other	-0.318515	0.614373	0.672442		AU022252	Maternal	Other	0.620941	0.00992883	0.0416939		Btbd19	Maternal	Other	0.128521	0.769927	0.865003
Lsm12	Maternal	Other	-0.548611	0.0347418	0.0530053		Rlf	Maternal	Other	0.44095	0.0689248	0.170328		AU022252	Maternal	Other	0.54838	0.127193	0.275346
Hexim1	Maternal	Other	0.045031	0.912432	0.923598		Akirin1	Maternal	Other	-0.26932	0.183816	0.34811		Rlf	Maternal	Other	0.0221018	0.951553	0.967849
Arf2	Maternal	Other	-0.494467	0.0855282	0.119615		Fhl3	Maternal	Other	-0.975266	0.0127743	0.0500182		Akirin1	Maternal	Other	-0.148782	0.526547	0.67731
Tlk2	Maternal	Other	-0.471946	0.0120648	0.0211361		9930104L06Rik	Maternal	Other	-0.107433	0.569199	0.707014		Fhl3	Maternal	Other	-0.169137	0.791747	0.875846
Polg2	Maternal	Other	-0.508929	0.151176	0.197587		Zc3h12a	Maternal	Other	0.282663	0.293849	0.472045		Yrdc	Maternal	Other	-0.442103	0.141418	0.293904
Slc16a6	Maternal	Other	-0.0834436	0.797419	0.830784		S100pbp	Maternal	Other	-0.170977	0.342655	0.509804		9930104L06Rik	Maternal	Other	-0.168929	0.470883	0.623639
Cdc42ep4	Maternal	Other	-0.000441624	0.999139	0.999139		Zbtb8a	Maternal	Other	0.706087	0.000614995	0.00598974		Zc3h12a	Maternal	Other	-0.381741	0.466805	0.622407
1810032O08Rik	Maternal	Other	-0.121601	0.752973	0.793397		Hdac1	Maternal	Other	0.199332	0.292509	0.471683		S100pbp	Maternal	Other	-0.612326	0.0207478	0.0815276
Id2	Maternal	Other	0.189121	0.496656	0.559463		Yars	Maternal	Other	-0.0230459	0.915815	0.957844		Zbtb8a	Maternal	Other	0.25158	0.271409	0.449497
Dcdc2c	Maternal	Other	3.40049	0.0238729	0.0382362		Ppp1r8	Maternal	Other	0.364161	0.12394	0.262522		Hdac1	Maternal	Other	0.357792	0.195365	0.362655
Nampt	Maternal	Other	-0.252155	0.36734	0.431858		Fam76a	Maternal	Other	0.699551	0.00304789	0.0179315		Yars	Maternal	Other	-0.602522	0.104475	0.238265
Ankmy2	Maternal	Other	-0.229847	0.86119	0.88253		Gpatch3	Maternal	Other	0.601553	0.0320479	0.0964766		Ppp1r8	Maternal	Other	0.389198	0.119772	0.265751
Arf6	Maternal	Other	-0.0909411	0.697755	0.741965		Sfn	Maternal	Other	-0.356192	0.143805	0.289909		Fam76a	Maternal	Other	0.538598	0.020805	0.0815276
Six1	Maternal	Other	-0.654923	0.240735	0.300724		Pnrc2	Maternal	Other	-0.705394	0.0699102	0.172396		Kdf1	Maternal	Other	-0.891368	0.030595	0.103113
1700086L19Rik	Maternal	Other	0.635092	0.168375	0.217135		Ncmap	Maternal	Other	1.13376	0.0145524	0.0545831		Gpatch3	Maternal	Other	0.261315	0.346523	0.518887
Churc1	Maternal	Other	0.499822	0.132432	0.174953		Hmgcl	Maternal	Other	0.289259	0.198751	0.369155		Pnrc2	Maternal	Other	-0.289645	0.61786	0.75742
Hspa2	Maternal	Other	-0.259054	0.433131	0.500066		Cda	Maternal	Other	6.87914	0.326527	0.495996		Ncmap	Maternal	Other	-0.0428631	0.930753	0.957945
Plekhd1os	Maternal	Other	-1.12304	0.0393438	0.0590923		Gm13083	Maternal	Other	0.51802	0.12472	0.263298		Hmgcl	Maternal	Other	0.238345	0.4031	0.571759
Gm20337	Maternal	Other	0.51616	0.0918225	0.127801		BC080695	Maternal	Other	1.36717	0.00110745	0.00871502		Cda	Maternal	Other	0	NA	NA
Gm8300	Maternal	Other	2.34881	0.0194516	0.0322706		Gm13078	Maternal	Other	0.160794	0.589977	0.72243		Gm13083	Maternal	Other	2.28833	0.0022795	0.017111
BB287469	Maternal	Other	5.71407	0.328695	0.391191		Pramef6	Maternal	Other	0.523251	0.119264	0.255976		BC080695	Maternal	Other	2.39747	2.89868e-05	0.00076902
Gm1995	Maternal	Other	-0.641968	0.144662	0.18993		Pramef25	Maternal	Other	1.10315	7.30122e-05	0.00124443		Gm13078	Maternal	Other	1.08517	0.00420076	0.0262491
Gm2016	Maternal	Other	0.921645	0.027092	0.0429173		Pramel4	Maternal	Other	0.933661	0.345915	0.511371		Pramef6	Maternal	Other	0.868648	0.091671	0.218992
Gm2022	Maternal	Other	3.57972	2.02198e-05	8.36231e-05		Pramel5	Maternal	Other	0.233454	0.36299	0.525881		Pramef25	Maternal	Other	1.83069	2.12622e-05	0.00064682
Gm21319	Maternal	Other	2.87588	0.0010357	0.00243768		Gm13128	Maternal	Other	0.368866	0.152104	0.302381		Pramel4	Maternal	Other	0.081534	0.950386	0.967849
Gm5662	Maternal	Other	0.59158	0.634929	0.688158		Gm13119	Maternal	Other	0.772591	0.0111558	0.045144		Pramel5	Maternal	Other	0.0157284	0.972248	0.980732
Gm5039	Maternal	Other	3.46081	8.934e-05	0.000298143		Smarca5-ps	Maternal	Other	0.742875	0.00231731	0.0147322		Gm13128	Maternal	Other	0.493495	0.127745	0.275586
Moap1	Maternal	Other	0.228299	0.80294	0.833906		Fv1	Maternal	Other	-0.428078	0.28247	0.461103		Gm13119	Maternal	Other	0.691787	0.0651043	0.173411
Snhg10	Maternal	Other	0.28642	0.432696	0.500062		Mthfr	Maternal	Other	0.498898	0.0397641	0.112406		Smarca5-ps	Maternal	Other	0.198677	0.455663	0.618973
Mark3	Maternal	Other	-0.720178	0.0569481	0.0824323		Fbxo6	Maternal	Other	-0.260329	0.320147	0.495996		Fv1	Maternal	Other	-0.0569049	0.87397	0.926816
4930427A07Rik	Maternal	Other	-0.567599	0.125987	0.167501		Pgd	Maternal	Other	0.358628	0.0858414	0.199379		Mthfr	Maternal	Other	-0.176537	0.633977	0.766608
Zfp386	Maternal	Other	0.344704	0.258199	0.319781		Rbp7	Maternal	Other	-0.83643	0.229734	0.408377		Fbxo6	Maternal	Other	-0.681938	0.08306	0.206862
Mplkip	Maternal	Other	-0.440131	0.217282	0.27379		Slc25a33	Maternal	Other	-0.0969102	0.951925	0.97608		Pgd	Maternal	Other	0.154216	0.645362	0.776315
Hist1h2ai	Maternal	Other	1.8609	0.315191	0.381391		Klhl21	Maternal	Other	-0.0267648	0.916522	0.957844		Rbp7	Maternal	Other	-0.375158	0.573659	0.717695
Hist1h2ah	Maternal	Other	3.05322	0.0269697	0.042782		Nol9	Maternal	Other	0.444285	0.0179214	0.0645059		Slc25a33	Maternal	Other	-6.92488	0.223822	0.393818
Hist1h2ag	Maternal	Other	-0.5448	0.640988	0.69241		Slc35e2	Maternal	Other	0.332782	0.0825003	0.194741		Klhl21	Maternal	Other	-0.332563	0.414532	0.581553
Hist1h2af	Maternal	Other	-1.09407	0.631452	0.685306		Ube2j2	Maternal	Other	-0.766636	0.561453	0.702726		Nol9	Maternal	Other	0.034391	0.900615	0.939631
Hist1h3f	Maternal	Other	0.366496	0.583784	0.643218		Speer4e	Maternal	Other	3.30815	0.376677	0.537646		Slc35e2	Maternal	Other	-0.0585203	0.831825	0.900734
Hist1h2ae	Maternal	Other	-0.785304	0.400776	0.4669		Gm10354	Maternal	Other	0	NA	NA		Ube2j2	Maternal	Other	2.1861	0.125731	0.273587
Hist1h2ad	Maternal	Other	-8.57604	0.160435	0.207812		Rsbn1l	Maternal	Other	0.542038	0.0479291	0.128859		Speer4e	Maternal	Other	6.33771	0.0924365	0.219128
Hist1h2ac	Maternal	Other	-0.459595	0.474625	0.539898		Klhl7	Maternal	Other	-0.259862	0.347914	0.513374		Gm10354	Maternal	Other	9.96527	0.33317	0.510213
Hist1h2ab	Maternal	Other	0.136657	0.881989	0.898823		Drc1	Maternal	Other	-0.35413	0.142505	0.288244		Rsbn1l	Maternal	Other	0.388332	0.300844	0.481684
BC005537	Maternal	Other	-0.0498891	0.880423	0.898265		Plb1	Maternal	Other	2.3964	0.000521453	0.00525534		Klhl7	Maternal	Other	-0.908982	0.0572228	0.158632
Gadd45g	Maternal	Other	-0.917236	0.102238	0.140608		Depdc5	Maternal	Other	0.227597	0.269951	0.447065		1700096K18Rik	Maternal	Other	-0.574579	0.122325	0.268837
Zfp935	Maternal	Other	-0.683556	0.107908	0.147183		Tmem129	Maternal	Other	-0.637011	0.0296897	0.0907925		Drc1	Maternal	Other	-0.242362	0.354357	0.52585
Zfp367	Maternal	Other	0	NA	NA		Slc5a6	Maternal	Other	0.243894	0.257014	0.432133		Plb1	Maternal	Other	1.66734	0.0235459	0.0883735
Ctsl	Maternal	Other	0.9575	0.186439	0.237509		Mpv17	Maternal	Other	0.197784	0.488585	0.641955		Depdc5	Maternal	Other	0.0241001	0.929236	0.957945
Arsk	Maternal	Other	1.04825	0.0622116	0.0892702		Tnip2	Maternal	Other	0.726675	0.0390764	0.111277		Tmem129	Maternal	Other	-0.00705958	0.980108	0.986079
Arrdc3	Maternal	Other	0.946627	0.0208086	0.034355		Msx1	Maternal	Other	0.612429	0.257573	0.432133		Slc5a6	Maternal	Other	-0.0224014	0.951466	0.967849
Spz1	Maternal	Other	1.40678	0.000601546	0.00156576		Slc34a2	Maternal	Other	0.252123	0.159968	0.312168		Mpv17	Maternal	Other	0.0300751	0.931427	0.957945
Plk2	Maternal	Other	0.0412661	0.922587	0.931966		Klb	Maternal	Other	0.573712	0.0391899	0.111288		Tnip2	Maternal	Other	0.937056	0.027686	0.0977423
Mrps30	Maternal	Other	0.33544	0.804434	0.834708		Rpl9	Maternal	Other	0.475061	0.386423	0.547164		Msx1	Maternal	Other	1.46419	0.0528714	0.152668
Kcnk5	Maternal	Other	-0.71452	0.124625	0.166454		Lias	Maternal	Other	0.284964	0.13874	0.283097		Slc34a2	Maternal	Other	-0.109152	0.703413	0.813959
Gm17026	Maternal	Other	3.29556	0.0143928	0.0246187		Pds5a	Maternal	Other	0.465086	0.0369502	0.107063		Pi4k2b	Maternal	Other	-0.160966	0.402029	0.57094
Cdkn3	Maternal	Other	1.03462	0.0766788	0.108418		Nipal1	Maternal	Other	-0.826153	0.0367235	0.106673		Klb	Maternal	Other	0.843696	0.0260852	0.0946186
Rpph1	Maternal	Other	0.120522	0.878604	0.897198		Dancr	Maternal	Other	0.359183	0.541998	0.685781		Rpl9	Maternal	Other	-0.374791	0.628782	0.763521
Sorbs3	Maternal	Other	0.431025	0.45317	0.52009		Ppat	Maternal	Other	-0.279747	0.166362	0.321892		Lias	Maternal	Other	0.486721	0.0736666	0.187988
Siah3	Maternal	Other	0.877858	0.479539	0.543884		Noa1	Maternal	Other	0.1688	0.376279	0.537646		Pds5a	Maternal	Other	0.0398688	0.886689	0.931501
Klf5	Maternal	Other	-0.442674	0.230704	0.289129		Spink2	Maternal	Other	-0.722346	0.0539731	0.141527		Nipal1	Maternal	Other	-0.88443	0.0133002	0.0605316
Myc	Maternal	Other	-1.70245	0.0561443	0.0813706		Dck	Maternal	Other	0.22559	0.244613	0.421258		Dancr	Maternal	Other	0.744359	0.231912	0.404971
Kifc2	Maternal	Other	-0.346612	0.464413	0.529843		Sdad1	Maternal	Other	-0.20394	0.493557	0.646364		Ppat	Maternal	Other	-0.315492	0.211059	0.377101
Lgals1	Maternal	Other	0.132727	0.729668	0.773061		5430416N02Rik	Maternal	Other	0.339721	0.227749	0.405992		Noa1	Maternal	Other	0.00943531	0.972064	0.980732
Lgals2	Maternal	Other	0.861341	0.108891	0.148349		Zfp644	Maternal	Other	0.116877	0.559132	0.702726		Spink2	Maternal	Other	-1.21085	0.011531	0.0555412
Atxn10	Maternal	Other	-0.167986	0.769447	0.808547		Chek2	Maternal	Other	0.288037	0.131972	0.274113		Dck	Maternal	Other	0.374561	0.0846028	0.208714
Arhgap8	Maternal	Other	0.357134	0.398405	0.464605		Pus1	Maternal	Other	0.331524	0.127287	0.266293		Sdad1	Maternal	Other	-0.629551	0.0618228	0.167835
Syce3	Maternal	Other	-0.489876	0.664387	0.713031		Pitpnb	Maternal	Other	0.0216385	0.91751	0.958012		5430416N02Rik	Maternal	Other	1.58363	0.000331417	0.0043047
Cpne8	Maternal	Other	-1.28092	0.125802	0.167465		1700069L16Rik	Maternal	Other	0.0984532	0.67734	0.792167		Zfp644	Maternal	Other	-0.139718	0.532736	0.68351
Zfp263	Maternal	Other	-0.311702	0.37434	0.438751		Ficd	Maternal	Other	0.404994	0.0460501	0.124701		Chek2	Maternal	Other	-0.167776	0.507585	0.65929
Ercc4	Maternal	Other	0.834329	0.069609	0.0987196		Mvk	Maternal	Other	0.257305	0.3449	0.511371		Pus1	Maternal	Other	-0.131666	0.712894	0.822461
2610318N02Rik	Maternal	Other	0.472518	0.277719	0.341038		Tchp	Maternal	Other	0.436638	0.0789324	0.188624		Pitpnb	Maternal	Other	-0.31503	0.244135	0.417485
Hic2	Maternal	Other	-0.595978	0.0502056	0.0737793		Sppl3	Maternal	Other	0.171836	0.560969	0.702726		1700069L16Rik	Maternal	Other	0.28246	0.350167	0.522314
2510002D24Rik	Maternal	Other	-0.0543812	0.902023	0.915197		Unc119b	Maternal	Other	-0.116707	0.608054	0.737942		Ficd	Maternal	Other	0.51177	0.060123	0.164697
Etv5	Maternal	Other	-0.359585	0.300827	0.367079		Pla2g1b	Maternal	Other	-0.835355	0.0947766	0.214125		Mvk	Maternal	Other	0.10549	0.779382	0.867147
Kpna1	Maternal	Other	-0.422066	0.156623	0.203329		1110006O24Rik	Maternal	Other	-1.60275	0.0326993	0.0976765		Tchp	Maternal	Other	0.389764	0.318316	0.501325
2010005H15Rik	Maternal	Other	0.808662	0.0119528	0.0210035		Tbx3	Maternal	Other	0.876817	0.00182243	0.0122092		Sppl3	Maternal	Other	-0.634394	0.155234	0.314274
Lrrc58	Maternal	Other	-0.0771024	0.669579	0.717273		Ddx54	Maternal	Other	0.0510186	0.807579	0.888854		Unc119b	Maternal	Other	-0.522691	0.159061	0.319775
Timmdc1	Maternal	Other	0.0103733	0.975598	0.977286		Fam109a	Maternal	Other	0.362538	0.129394	0.269727		Pla2g1b	Maternal	Other	0.9213	0.195444	0.362655
Gm4827	Maternal	Other	0.0840806	0.859134	0.881202		Ppp1cc	Maternal	Other	0.802784	0.0372415	0.10737		1110006O24Rik	Maternal	Other	-2.13604	0.0305387	0.103113
Bach1	Maternal	Other	-0.64261	0.0560023	0.0812664		Hpd	Maternal	Other	-0.239216	0.484943	0.63982		Tbx3	Maternal	Other	0.278545	0.484259	0.638316
Ripk4	Maternal	Other	0.323341	0.475209	0.540031		Vps33a	Maternal	Other	0.378985	0.218871	0.395397		Ddx54	Maternal	Other	-0.22823	0.461429	0.622407
Zfp677	Maternal	Other	-0.38662	0.216069	0.272558		Cdk2ap1	Maternal	Other	-0.259783	0.169888	0.328166		Fam109a	Maternal	Other	-0.64976	0.0807841	0.201699
Zfp54	Maternal	Other	1.12546	0.00519229	0.00988927		Sbno1	Maternal	Other	1.0784	0.00518915	0.0256962		Ppp1cc	Maternal	Other	0.60731	0.19824	0.364333
Cldn6	Maternal	Other	-0.54773	0.126681	0.168037		Rilpl2	Maternal	Other	-0.0103795	0.951872	0.97608		Vps33a	Maternal	Other	0.472338	0.282526	0.463091
Flywch2	Maternal	Other	-2.58062	0.314169	0.380552		2810006K23Rik	Maternal	Other	-0.0565808	0.891351	0.942534		Cdk2ap1	Maternal	Other	-0.571852	0.0339902	0.11152
Tnfrsf12a	Maternal	Other	-0.685096	0.04262	0.0633556		Snrnp35	Maternal	Other	1.16378	6.09292e-06	0.000207697		Sbno1	Maternal	Other	0.825087	0.0371246	0.117979
Pgp	Maternal	Other	1.50406	0.541144	0.605453		Aacs	Maternal	Other	-0.111268	0.639882	0.762203		Rilpl2	Maternal	Other	-0.487044	0.066476	0.176253
Rab26os	Maternal	Other	10.0157	0.328695	0.391191		Tmem132c	Maternal	Other	2.74519	0.000101336	0.00156664		2810006K23Rik	Maternal	Other	0.818953	0.0844036	0.208714
Snora78	Maternal	Other	-0.727813	0.643696	0.694688		Asl	Maternal	Other	-0.140182	0.614721	0.742921		Snrnp35	Maternal	Other	0.255079	0.512598	0.664309
Msrb1	Maternal	Other	0.331445	0.802443	0.833906		Tpst1	Maternal	Other	0.145296	0.720677	0.824546		Aacs	Maternal	Other	-0.347217	0.255444	0.432348
Rpl3l	Maternal	Other	-8.91775	0.156845	0.203389		Rabgef1	Maternal	Other	0.727866	0.000620349	0.00599154		Tmem132c	Maternal	Other	3.4075	0.000787383	0.00791491
Mrps34	Maternal	Other	0.414699	0.796138	0.830566		Gtf2i	Maternal	Other	0.240414	0.312081	0.489806		Asl	Maternal	Other	0.435254	0.088659	0.214863
Unkl	Maternal	Other	-0.651886	0.55531	0.617723		Tbl2	Maternal	Other	0.0165511	0.94339	0.971038		Tpst1	Maternal	Other	1.04546	0.0351313	0.113441
Tcp11	Maternal	Other	-0.166391	0.735258	0.777561		Alkbh4	Maternal	Other	0.769427	0.0181985	0.0650985		Rabgef1	Maternal	Other	0.714565	0.0311104	0.103458
Clps	Maternal	Other	-10.0825	0.11938	0.160559		4933404O12Rik	Maternal	Other	0.401834	0.158662	0.312168		Gtf2i	Maternal	Other	0.228898	0.44655	0.611644
Gm6402	Maternal	Other	0	NA	NA		4930500L23Rik	Maternal	Other	-0.41623	0.157923	0.311281		Tbl2	Maternal	Other	0.225613	0.347055	0.519012
Rsph1	Maternal	Other	-1.07602	0.0372683	0.0563504		Mafk	Maternal	Other	0.56471	0.0377784	0.108648		Alkbh4	Maternal	Other	0.404351	0.153999	0.312869
Tap1	Maternal	Other	1.43291	0.32203	0.388448		Chst12	Maternal	Other	0.233163	0.302771	0.480701		4933404O12Rik	Maternal	Other	-0.0671006	0.822888	0.895723
Ly6g5c	Maternal	Other	-0.555485	0.69419	0.740214		Brat1	Maternal	Other	1.51463	4.92019e-07	3.0472e-05		4930500L23Rik	Maternal	Other	-0.307699	0.419516	0.584994
Apom	Maternal	Other	-0.283418	0.625474	0.680616		Papolb	Maternal	Other	0.321082	0.378701	0.53987		Mafk	Maternal	Other	0.940007	0.011725	0.0557782
H2-D1	Maternal	Other	-0.1613	0.695188	0.740595		Fscn1	Maternal	Other	0.188268	0.42129	0.579211		Chst12	Maternal	Other	0.304757	0.269867	0.449258
H2-Q8	Maternal	Other	-1.28595	0.125291	0.16715		E130309D02Rik	Maternal	Other	0.171616	0.444584	0.605491		Brat1	Maternal	Other	0.840191	0.0647041	0.172744
Cchcr1	Maternal	Other	-2.33368	0.106415	0.14566		D5Ertd605e	Maternal	Other	-0.621123	0.0480301	0.128859		Papolb	Maternal	Other	0.871579	0.0280756	0.0981911
Ier3	Maternal	Other	-0.0445332	0.923113	0.931966		Gm8615	Maternal	Other	0.996701	0.329311	0.498266		Fscn1	Maternal	Other	-0.00696524	0.983124	0.988253
A930015D03Rik	Maternal	Other	-0.393708	0.586262	0.644721		Pds5b	Maternal	Other	0.270523	0.244116	0.421258		E130309D02Rik	Maternal	Other	-0.259118	0.426761	0.591637
H2-Bl	Maternal	Other	-0.124356	0.799423	0.831745		Tes	Maternal	Other	-0.539472	0.0541189	0.141589		D5Ertd605e	Maternal	Other	-0.883329	0.0114731	0.0554932
H2-T22	Maternal	Other	0.849701	0.557221	0.619253		Impdh1	Maternal	Other	0.240627	0.408311	0.566447		Gm8615	Maternal	Other	-9.4081	0.0364763	0.116805
Olfr118	Maternal	Other	2.6395	0.0046169	0.00888101		Tnpo3	Maternal	Other	0.411739	0.0817542	0.194226		Pds5b	Maternal	Other	0.0615757	0.830042	0.900734
Esp24	Maternal	Other	1.88901	0.0860417	0.120188		Zc3hc1	Maternal	Other	0.201452	0.272312	0.449746		Tes	Maternal	Other	0.684261	0.225918	0.396299
Polh	Maternal	Other	-0.555511	0.0966719	0.133747		Ssmem1	Maternal	Other	-0.124861	0.746685	0.840202		Impdh1	Maternal	Other	-0.351145	0.403783	0.572026
Dnph1	Maternal	Other	0.408044	0.663588	0.712834		Akr1b10	Maternal	Other	1.18457	0.00097721	0.00800964		Tnpo3	Maternal	Other	0.0488817	0.875949	0.927287
Ptcra	Maternal	Other	-0.367221	0.419057	0.485267		Zc3hav1	Maternal	Other	-0.29913	0.476915	0.633881		Zc3hc1	Maternal	Other	-0.000128766	0.999628	0.999628
Guca1a	Maternal	Other	0.176116	0.621118	0.677903		Klrg2	Maternal	Other	0.246121	0.390003	0.550565		Ssmem1	Maternal	Other	0.0246068	0.949138	0.967849
Ticam1	Maternal	Other	-0.5842	0.292816	0.358058		Rab19	Maternal	Other	-0.574553	0.0957981	0.215174		Akr1b10	Maternal	Other	1.29802	9.50451e-05	0.00175171
Epcam	Maternal	Other	3.94644	0.328695	0.391191		Zfp775	Maternal	Other	-0.175824	0.484721	0.63982		Zc3hav1	Maternal	Other	-0.772139	0.0470821	0.139915
Bambi	Maternal	Other	0.32646	0.50176	0.564663		1600015I10Rik	Maternal	Other	-0.23459	0.704823	0.813635		Klrg2	Maternal	Other	0.0564371	0.866084	0.925317
Taf4b	Maternal	Other	-0.210364	0.332048	0.394776		Ccdc126	Maternal	Other	0.130958	0.590314	0.72243		Rab19	Maternal	Other	0.684288	0.12778	0.275586
Gm7788	Maternal	Other	1.05597	0.504632	0.567343		Cbx3	Maternal	Other	-0.169081	0.450197	0.609554		Zfp775	Maternal	Other	-0.869767	0.0129734	0.0592776
Snhg4	Maternal	Other	-0.553315	0.368908	0.433261		Snx10	Maternal	Other	-0.254048	0.537696	0.681827		1600015I10Rik	Maternal	Other	0.999746	0.623166	0.759894
Tmem173	Maternal	Other	-1.98806	0.0386231	0.0581762		Kbtbd2	Maternal	Other	-0.403681	0.355385	0.52023		Ccdc126	Maternal	Other	-0.464743	0.244135	0.417485
Hbegf	Maternal	Other	-0.438661	0.250294	0.311657		Gadd45a	Maternal	Other	0.397818	0.0985924	0.220171		Cbx3	Maternal	Other	-0.500583	0.0915771	0.218992
Prelid2	Maternal	Other	0.018569	0.960935	0.964266		Eif2ak3	Maternal	Other	-0.0489593	0.831842	0.901033		Snx10	Maternal	Other	-0.184104	0.661161	0.784593
Pmaip1	Maternal	Other	2.96645	0.00808595	0.0147225		Kdm3a	Maternal	Other	0.0205294	0.913484	0.957844		Avl9	Maternal	Other	-0.178092	0.335711	0.510777
Mppe1	Maternal	Other	-0.331283	0.313663	0.380337		Eva1a	Maternal	Other	1.30274	0.0614295	0.155485		Kbtbd2	Maternal	Other	-0.653151	0.240169	0.414381
Mex3c	Maternal	Other	0.291668	0.217721	0.274044		Fam136a	Maternal	Other	-0.192516	0.569759	0.707014		Gadd45a	Maternal	Other	0.445642	0.0574757	0.158952
Ier3ip1	Maternal	Other	-0.425093	0.611853	0.670318		Tprkb	Maternal	Other	-0.666253	0.121661	0.2592		Eif2ak3	Maternal	Other	0.419444	0.185952	0.356485
Pqlc1	Maternal	Other	1.29998	0.00433425	0.0084354		2310040G24Rik	Maternal	Other	1.53762	2.91224e-05	0.000668768		Kdm3a	Maternal	Other	0.412558	0.0767571	0.19416
Rad9a	Maternal	Other	-0.54319	0.110476	0.149978		1600020E01Rik	Maternal	Other	-0.0231038	0.94218	0.970655		Eva1a	Maternal	Other	0.868736	0.191855	0.36022
Ovol1	Maternal	Other	0.280094	0.485363	0.549952		Gfpt1	Maternal	Other	-0.210688	0.257783	0.432133		Tprkb	Maternal	Other	-1.02982	0.0151071	0.0660489
Malat1	Maternal	Other	0.796869	0.0517676	0.0758822		Antxr1	Maternal	Other	0.946595	0.00097916	0.00800964		2310040G24Rik	Maternal	Other	1.71611	0.00192372	0.0152316
Dnajc4	Maternal	Other	0.138502	0.708095	0.75227		Rab43	Maternal	Other	0.390437	0.174667	0.334611		1600020E01Rik	Maternal	Other	-0.436448	0.208135	0.373609
Pla2g16	Maternal	Other	0.259543	0.310278	0.377022		Ruvbl1	Maternal	Other	0.00540943	0.973695	0.989923		Gfpt1	Maternal	Other	-0.267876	0.324711	0.502828
5730408K05Rik	Maternal	Other	-0.791934	0.180351	0.230007		Nr2c2	Maternal	Other	0.160213	0.47255	0.630864		Antxr1	Maternal	Other	1.17055	0.000738884	0.00749254
1700025F22Rik	Maternal	Other	0.231747	0.765028	0.805365		Creld1	Maternal	Other	0.038709	0.884783	0.940792		Rab43	Maternal	Other	0.417241	0.370904	0.54137
Nmrk1	Maternal	Other	-0.252134	0.459053	0.52528		Fancd2os	Maternal	Other	0.878885	0.139088	0.283308		Ruvbl1	Maternal	Other	-0.333528	0.196238	0.362684
Gm9895	Maternal	Other	-0.0392408	0.915019	0.925407		Vhl	Maternal	Other	-0.107845	0.626364	0.753067		Nr2c2	Maternal	Other	-0.353272	0.284548	0.463091
Ppp1r2-ps3	Maternal	Other	0.776769	0.406302	0.472388		Irak2	Maternal	Other	0.43689	0.0220124	0.0742045		Gt(ROSA)26Sor	Maternal	Other	0.133971	0.600269	0.741358
Ankrd22	Maternal	Other	1.28664	0.00412133	0.00808899		Alox5	Maternal	Other	-0.453786	0.701003	0.810032		Creld1	Maternal	Other	-0.429198	0.181824	0.350314
Slc25a28	Maternal	Other	-0.613566	0.0817148	0.114698		Kdm5a	Maternal	Other	0.282195	0.212041	0.387017		Fancd2os	Maternal	Other	-0.263944	0.664277	0.785518
Cuedc2	Maternal	Other	-0.673084	0.0696493	0.0987196		Bid	Maternal	Other	0.151781	0.51151	0.658711		Vhl	Maternal	Other	-0.433721	0.121065	0.267636
Gsto1	Maternal	Other	-0.812153	0.0679441	0.0966576		Mfap5	Maternal	Other	0.412441	0.165492	0.320745		Irak2	Maternal	Other	-0.192718	0.460465	0.622407
Xpnpep1	Maternal	Other	0.225419	0.494177	0.557212		Foxj2	Maternal	Other	0.588203	0.112908	0.245516		Alox5	Maternal	Other	-1.11495	0.42314	0.58862
Yme1l1	Maternal	Other	-0.429602	0.0462089	0.068427		C1s2	Maternal	Other	2.74638	0.00509645	0.0253749		Zfp637	Maternal	Other	-0.693814	0.0753067	0.191329
Naif1	Maternal	Other	-0.874321	0.0589676	0.084931		Lpcat3	Maternal	Other	-0.413918	0.234154	0.413695		Kdm5a	Maternal	Other	-0.099483	0.746356	0.84587
Zbtb43	Maternal	Other	-0.495142	0.155813	0.202732		Ing4	Maternal	Other	-0.322725	0.322368	0.495996		Bid	Maternal	Other	0.556234	0.0451879	0.135795
Sp3	Maternal	Other	-0.595518	0.037275	0.0563504		Nop2	Maternal	Other	0.501674	0.0131841	0.0509346		Mfap5	Maternal	Other	0.834597	0.0353258	0.113751
Ttc30b	Maternal	Other	2.71418	3.65384e-05	0.000141038		Ncapd2	Maternal	Other	0.302599	0.0940394	0.213291		Foxj2	Maternal	Other	0.705114	0.188448	0.358889
Rbm45	Maternal	Other	-0.295521	0.286594	0.351191		Tead4	Maternal	Other	-0.225442	0.48466	0.63982		C1s2	Maternal	Other	1.43577	0.0924843	0.219128
Olfr1141	Maternal	Other	5.62202	0.328695	0.391191		Gm10069	Maternal	Other	1.95706	6.65096e-06	0.000220242		Lpcat3	Maternal	Other	-1.11003	0.0161946	0.0690808
Mtch2	Maternal	Other	0.0968571	0.90478	0.916654		Bcl2l14	Maternal	Other	-1.13741	0.0137634	0.0524729		Ing4	Maternal	Other	-0.489974	0.31886	0.501499
4930547E08Rik	Maternal	Other	-0.108361	0.902551	0.915197		Gprc5a	Maternal	Other	-0.624624	0.324723	0.495996		Nop2	Maternal	Other	0.0731475	0.792673	0.876033
Cd59b	Maternal	Other	0.494847	0.260893	0.322771		Hist4h4	Maternal	Other	-0.434112	0.611588	0.740579		Ncapd2	Maternal	Other	0.136711	0.518938	0.670271
Ccdc32	Maternal	Other	1.15393	0.0587406	0.084815		Prkcg	Maternal	Other	0.0625405	0.857893	0.924069		Gm10069	Maternal	Other	2.80684	0.00047797	0.00531282
Ndufaf1	Maternal	Other	-1.93848	0.0783693	0.110538		Tsen34	Maternal	Other	0.0669997	0.816164	0.892867		Gprc5a	Maternal	Other	-0.117205	0.865213	0.925242
Sord	Maternal	Other	-2.19147	0.136946	0.180414		Hspbp1	Maternal	Other	-0.0933239	0.687522	0.801599		Hist4h4	Maternal	Other	-1.02876	0.206376	0.372767
AU015228	Maternal	Other	0.0798568	0.81283	0.84061		Tmem190	Maternal	Other	0.544813	0.520047	0.665367		Prkcg	Maternal	Other	0.299356	0.576272	0.71863
Esf1	Maternal	Other	-0.582001	0.0357904	0.0545333		Zscan5b	Maternal	Other	0.212933	0.181362	0.345154		Tsen34	Maternal	Other	-0.169904	0.54204	0.690912
Nanp	Maternal	Other	0.0571517	0.950963	0.955916		Zfp954	Maternal	Other	0.577173	0.042603	0.118127		Hspbp1	Maternal	Other	-0.997447	0.0266184	0.096159
Id1	Maternal	Other	0.19521	0.69691	0.741748		Usp29	Maternal	Other	-0.604134	0.0342272	0.101197		Tmem190	Maternal	Other	-0.569568	0.508283	0.659456
Mcts2	Maternal	Other	-1.29942	0.0941335	0.130703		Zscan4a	Maternal	Other	0.217195	0.562559	0.703351		Zscan5b	Maternal	Other	0.0523696	0.821775	0.895355
Hck	Maternal	Other	0.451287	0.689106	0.736149		Zscan4b	Maternal	Other	1.7206	0.103076	0.227988		Zfp954	Maternal	Other	0.756842	0.0457737	0.137084
E2f1	Maternal	Other	-0.415935	0.134778	0.177759		Zscan4d	Maternal	Other	0.796237	0.0181256	0.065039		Usp29	Maternal	Other	-0.71019	0.0735752	0.187988
Gss	Maternal	Other	-0.698367	0.107563	0.146884		Zscan4c	Maternal	Other	-0.518062	0.370569	0.531547		Zscan4a	Maternal	Other	0.296298	0.657174	0.782098
Scand1	Maternal	Other	-0.424118	0.050278	0.073792		Zscan4f	Maternal	Other	2.51116	0.0440337	0.120414		Zscan4b	Maternal	Other	1.0384	0.516846	0.668316
Cnbd2	Maternal	Other	-0.268071	0.471595	0.536978		Slc27a5	Maternal	Other	1.37823	0.00137344	0.0100097		Zscan4d	Maternal	Other	1.84634	0.00469842	0.0285862
1110008F13Rik	Maternal	Other	0.0759857	0.77601	0.813231		Obox3	Maternal	Other	0.306037	0.0531871	0.1401		Zscan4c	Maternal	Other	1.50018	0.0555106	0.157233
Neurl2	Maternal	Other	0.981233	0.0543897	0.0792242		Crxos	Maternal	Other	-0.375341	0.0269978	0.0852244		Zscan4f	Maternal	Other	3.93425	0.0538195	0.153998
Adnp	Maternal	Other	-0.981876	0.254286	0.315609		Slc1a5	Maternal	Other	0.0889372	0.700011	0.809693		Slc27a5	Maternal	Other	0.517039	0.139064	0.291757
Zfp217	Maternal	Other	-0.307792	0.373213	0.437872		Qpctl	Maternal	Other	0.919465	0.00111288	0.00871502		Obox3	Maternal	Other	0.658329	0.0269254	0.0966638
Ythdf1	Maternal	Other	-0.221234	0.38311	0.447671		Rtn2	Maternal	Other	-0.494052	0.034688	0.102299		Crxos	Maternal	Other	-0.484525	0.0695102	0.18082
Fabp4	Maternal	Other	1.74736	0.337146	0.399606		Relb	Maternal	Other	0.232897	0.296181	0.47348		Slc1a5	Maternal	Other	0.183666	0.501065	0.654499
Gm5150	Maternal	Other	8.8312	0.2284	0.286551		Apoc1	Maternal	Other	0.6414	0.355498	0.52023		Pglyrp1	Maternal	Other	-0.519562	0.0434384	0.132092
Gm1527	Maternal	Other	2.17019	0.00113691	0.00263836		Tescl	Maternal	Other	0.213467	0.795552	0.879813		Qpctl	Maternal	Other	1.06399	0.00900306	0.0470929
Larp1b	Maternal	Other	-0.231858	0.432504	0.500062		Irgq	Maternal	Other	-0.0143144	0.953999	0.97608		Rtn2	Maternal	Other	-0.627705	0.0238612	0.0888974
Gm5538	Maternal	Other	7.92845	0.328695	0.391191		Tex101	Maternal	Other	1.10888	0.0844154	0.197452		Apoc2	Maternal	Other	-1.03481	0.0369041	0.117848
Pdcd10	Maternal	Other	-0.169216	0.660876	0.71058		Dedd2	Maternal	Other	-0.275576	0.261366	0.435235		Relb	Maternal	Other	0.0420888	0.888057	0.931573
4930579G24Rik	Maternal	Other	0.222303	0.544275	0.608369		Itpkc	Maternal	Other	0.35411	0.240426	0.419254		Apoc1	Maternal	Other	-1.72536	0.130061	0.278943
Prcc	Maternal	Other	-0.574368	0.332676	0.395117		Sertad1	Maternal	Other	0.398497	0.0682441	0.169006		Tescl	Maternal	Other	-1.44955	0.141613	0.293904
Gba	Maternal	Other	-0.693981	0.11382	0.153796		Fbl	Maternal	Other	-0.000185785	0.999375	0.999375		Irgq	Maternal	Other	-0.811394	0.0286036	0.0992964
Il6ra	Maternal	Other	0.535708	0.251752	0.313135		Eid2	Maternal	Other	-0.0155833	0.975575	0.990098		Tex101	Maternal	Other	0.720126	0.373296	0.543155
Tdpoz1	Maternal	Other	-0.219982	0.523886	0.587279		Rinl	Maternal	Other	-0.254408	0.468419	0.627627		Dedd2	Maternal	Other	-0.561743	0.0704879	0.1827
Tdpoz3	Maternal	Other	1.78816	0.00393729	0.00779381		Zfp566	Maternal	Other	0.450975	0.0296119	0.0907925		Itpkc	Maternal	Other	0.145039	0.782025	0.867913
Gm9125	Maternal	Other	0.556217	0.553697	0.61652		Cox7a1	Maternal	Other	8.04743	0.326527	0.495996		Sertad1	Maternal	Other	0.32879	0.352324	0.524178
Gm4858	Maternal	Other	1.72663	0.00317055	0.00646391		Upk1a	Maternal	Other	0.738267	0.0153804	0.0569515		Fbl	Maternal	Other	-0.134693	0.674715	0.791848
Gm10696	Maternal	Other	0.631856	0.110922	0.150384		EU599041	Maternal	Other	0.197665	0.465177	0.624004		Eid2	Maternal	Other	-1.43198	0.0224737	0.0854593
Oaz3	Maternal	Other	-1.07319	0.0428684	0.0636431		2410002F23Rik	Maternal	Other	0.427218	0.0648255	0.161924		Zfp566	Maternal	Other	0.649991	0.0348775	0.113124
Lysmd1	Maternal	Other	0.340052	0.469307	0.534899		Prrg2	Maternal	Other	-0.0875064	0.717331	0.823155		Cox7a1	Maternal	Other	10.0678	0.33317	0.510213
Gm128	Maternal	Other	-0.0124082	0.989701	0.990556		Fcgrt	Maternal	Other	-0.00963353	0.975231	0.990098		Upk1a	Maternal	Other	0.297084	0.466615	0.622407
Hormad1	Maternal	Other	-0.413645	0.444987	0.512222		Flt3l	Maternal	Other	1.49782	0.000102986	0.00157053		EU599041	Maternal	Other	-0.535631	0.109388	0.246978
Pias3	Maternal	Other	-0.118985	0.749611	0.790573		Sec1	Maternal	Other	-0.35848	0.193596	0.363071		2410002F23Rik	Maternal	Other	0.149361	0.658266	0.782098
Sycp1	Maternal	Other	-0.248113	0.291784	0.357173		Sult2b1	Maternal	Other	-0.1643	0.49758	0.649109		Prrg2	Maternal	Other	-0.79927	0.0122333	0.0572536
Tmem56	Maternal	Other	-0.43584	0.190045	0.241572		Ldha	Maternal	Other	0.810846	0.00450963	0.0238185		Fcgrt	Maternal	Other	-0.591884	0.190171	0.36022
Snhg8	Maternal	Other	0.225015	0.550125	0.613723		Mef2a	Maternal	Other	0.0860343	0.742238	0.839815		Flt3l	Maternal	Other	0.993781	0.213599	0.380462
Casp6	Maternal	Other	0.730399	0.153727	0.200468		Fam169b	Maternal	Other	-0.327468	0.287698	0.467545		Dkkl1	Maternal	Other	-0.457203	0.0796839	0.199382
Sgms2	Maternal	Other	-0.397772	0.177091	0.226849		Gm4971	Maternal	Other	0.984376	0.00978269	0.0413153		Sec1	Maternal	Other	-1.02862	0.0213056	0.082927
Ddit4l	Maternal	Other	3.26012	0.00010769	0.000347681		Idh2	Maternal	Other	0.650564	0.251687	0.42772		Sult2b1	Maternal	Other	-0.905218	0.0184865	0.0749839
Bcl10	Maternal	Other	0.16042	0.339622	0.402129		Man2a2	Maternal	Other	0.70745	0.0034578	0.0197418		Ldha	Maternal	Other	1.20677	0.000302278	0.00401647
Frmpd1os	Maternal	Other	-2.28057	0.17473	0.22432		Nmb	Maternal	Other	2.49455	2.62674e-06	0.000114169		Mef2a	Maternal	Other	0.0276646	0.944927	0.965864
Zbtb5	Maternal	Other	-0.200681	0.567545	0.627715		2900076A07Rik	Maternal	Other	-0.970668	0.0220245	0.0742045		Fam169b	Maternal	Other	0.019687	0.955386	0.970498
1700042G15Rik	Maternal	Other	-5.04124	0.253665	0.315176		2610206C17Rik	Maternal	Other	1.26946	0.000702475	0.00646166		Gm4971	Maternal	Other	1.76737	0.00380834	0.0247765
Prpf4	Maternal	Other	-0.472808	0.109842	0.149467		Ctsc	Maternal	Other	0.500162	0.0591802	0.151412		Idh2	Maternal	Other	1.6029	0.00597493	0.0343633
Gm11487	Maternal	Other	2.48407	2.42769e-05	9.79536e-05		Ucp2	Maternal	Other	-0.751984	0.0701735	0.172677		Man2a2	Maternal	Other	0.354617	0.242002	0.415682
Kdm4c	Maternal	Other	-0.584379	0.0476654	0.070314		Folr1	Maternal	Other	0.003536	0.983142	0.993896		Nmb	Maternal	Other	1.59379	0.0152096	0.0660489
Zfp352	Maternal	Other	0.824402	0.00108592	0.00254039		Usp17ld	Maternal	Other	1.34928	0.000298163	0.00356258		2610206C17Rik	Maternal	Other	1.64314	0.0223554	0.0854593
L1td1	Maternal	Other	-0.677208	0.156214	0.203026		Usp17lc	Maternal	Other	0.728917	0.0189764	0.0666475		Ctsc	Maternal	Other	-0.246965	0.459313	0.622407
B020004J07Rik	Maternal	Other	1.10783	0.00416538	0.00814782		Trim6	Maternal	Other	-1.4712	0.0212616	0.072906		Ucp2	Maternal	Other	-0.464946	0.340887	0.512439
Gm12794	Maternal	Other	1.19208	0.00816947	0.0148513		Usp17le	Maternal	Other	0.285369	0.327171	0.496324		Folr1	Maternal	Other	-0.242737	0.366699	0.538633
Gm12789	Maternal	Other	0.141954	0.646322	0.696872		Usp17lb	Maternal	Other	0.0483066	0.866009	0.930217		Usp17ld	Maternal	Other	1.29261	0.00388411	0.0249553
Dio1	Maternal	Other	-1.3933	0.0422621	0.0629852		Usp17la	Maternal	Other	0.467439	0.305732	0.483415		Usp17lc	Maternal	Other	1.55108	4.91345e-05	0.00111372
Gpx7	Maternal	Other	-0.730091	0.0665151	0.0948577		Eif3f	Maternal	Other	0.140523	0.541742	0.685781		Trim6	Maternal	Other	-1.23167	0.0691808	0.180526
Stil	Maternal	Other	-0.509466	0.124297	0.166208		Dennd5a	Maternal	Other	0.292165	0.324793	0.495996		Usp17le	Maternal	Other	1.61535	0.00155306	0.0130097
Btbd19	Maternal	Other	0.0642979	0.882523	0.898823		Ipo7	Maternal	Other	-0.14731	0.567949	0.707014		Usp17lb	Maternal	Other	0.473472	0.0923329	0.219128
Fhl3	Maternal	Other	-0.629741	0.208502	0.263386		Snora23	Maternal	Other	-12.2607	0.138706	0.283097		Usp17la	Maternal	Other	1.96304	0.00320371	0.0221002
Ppp1r8	Maternal	Other	-0.48119	0.169911	0.218862		Dcun1d3	Maternal	Other	0.925153	0.261042	0.435235		Eif3f	Maternal	Other	-0.288954	0.277234	0.455878
Fam76a	Maternal	Other	-0.525445	0.0679212	0.0966576		Polr3e	Maternal	Other	-5.08117	0.323636	0.495996		Dennd5a	Maternal	Other	0.715928	0.101264	0.234203
Gpatch3	Maternal	Other	-0.595684	0.117709	0.158497		1700008J07Rik	Maternal	Other	-0.807627	0.0565979	0.146422		Ipo7	Maternal	Other	-0.468421	0.284484	0.463091
Pnrc2	Maternal	Other	-0.703214	0.0598163	0.0860463		Zfp668	Maternal	Other	0.176079	0.50155	0.652409		Snora23	Maternal	Other	-12.2607	0.138706	0.291747
Cda	Maternal	Other	0	NA	NA		Prss8	Maternal	Other	-0.19995	0.414512	0.570569		Nucb2	Maternal	Other	-0.907961	0.0126881	0.0583829
Gm13083	Maternal	Other	2.23201	0.00056403	0.00147771		Bag3	Maternal	Other	0.4413	0.219021	0.395397		Dcun1d3	Maternal	Other	-0.232967	0.758628	0.855584
BC080695	Maternal	Other	1.69192	0.00037579	0.00102392		Utf1	Maternal	Other	6.81703	0.326527	0.495996		Polr3e	Maternal	Other	-5.08117	0.323636	0.502824
Gm13078	Maternal	Other	0.976832	0.00891091	0.016023		Psmd13	Maternal	Other	-0.111334	0.920901	0.960688		1700008J07Rik	Maternal	Other	-0.889562	0.126663	0.274713
Pramef6	Maternal	Other	1.2155	0.0097319	0.0174451		Sigirr	Maternal	Other	-0.247014	0.684657	0.799111		Zfp668	Maternal	Other	-0.611914	0.17316	0.339016
Pramef25	Maternal	Other	1.23002	0.00101268	0.00238836		Phrf1	Maternal	Other	0.910858	8.68992e-05	0.0014388		Prss8	Maternal	Other	-0.237739	0.426839	0.591637
Pramel4	Maternal	Other	-1.6229	0.315901	0.381851		Deaf1	Maternal	Other	-0.0596529	0.800196	0.881585		Bag3	Maternal	Other	0.637435	0.183198	0.352374
Pramel5	Maternal	Other	-0.382915	0.31347	0.380337		Tspan4	Maternal	Other	-0.0228378	0.940315	0.970459		Utf1	Maternal	Other	0	NA	NA
Gm13119	Maternal	Other	0.739766	0.0271362	0.0429286		Fgf4	Maternal	Other	-0.290781	0.516228	0.662578		Psmd13	Maternal	Other	-0.680833	0.622846	0.759894
Smarca5-ps	Maternal	Other	-0.413147	0.310217	0.377022		Oraov1	Maternal	Other	0.0290018	0.931912	0.965224		Sigirr	Maternal	Other	-0.334267	0.632377	0.766277
Fv1	Maternal	Other	-0.606771	0.132499	0.174953		Snapc2	Maternal	Other	0.232498	0.217163	0.394221		Rassf7	Maternal	Other	-0.857372	0.029097	0.100403
Slc25a33	Maternal	Other	0.545863	0.783229	0.819313		Arglu1	Maternal	Other	-0.757719	0.275307	0.452596		Phrf1	Maternal	Other	0.941176	0.0287568	0.0995295
Nol9	Maternal	Other	-0.560922	0.0520079	0.076138		Rab20	Maternal	Other	-0.143693	0.499614	0.650621		Deaf1	Maternal	Other	-0.0469655	0.886863	0.931501
Ube2j2	Maternal	Other	-1.62286	0.301646	0.36769		E230013L22Rik	Maternal	Other	0.939591	0.0232047	0.0774938		Tspan4	Maternal	Other	0.368998	0.337072	0.510777
Speer4e	Maternal	Other	1.80889	0.491648	0.554901		Ankrd10	Maternal	Other	-0.00340613	0.986555	0.993896		Oraov1	Maternal	Other	-0.0329692	0.927208	0.957364
Gm10354	Maternal	Other	0	NA	NA		Defb13	Maternal	Other	1.72583	0.00952105	0.04087		Snapc2	Maternal	Other	0.387768	0.130449	0.279257
Rsbn1l	Maternal	Other	-0.0659101	0.850899	0.87508		Ddhd2	Maternal	Other	0.0921846	0.742718	0.839815		Arglu1	Maternal	Other	-1.00919	0.144096	0.298521
1700096K18Rik	Maternal	Other	-0.758365	0.0393993	0.0590989		Zfp703	Maternal	Other	0.639411	0.116581	0.252557		Rab20	Maternal	Other	-0.666199	0.0372511	0.117979
Plb1	Maternal	Other	0.922421	0.111035	0.150384		Eif4ebp1	Maternal	Other	-0.267822	0.234579	0.413815		E230013L22Rik	Maternal	Other	1.09418	0.00580048	0.0336952
Tnip2	Maternal	Other	0.0772838	0.866063	0.886739		Ppp2cb	Maternal	Other	-0.0136351	0.989524	0.993896		Ankrd10	Maternal	Other	-0.528433	0.108604	0.245687
Msx1	Maternal	Other	0.0764242	0.888525	0.903347		Triml2	Maternal	Other	-0.0416104	0.909266	0.956855		Defb13	Maternal	Other	2.72881	0.00533865	0.0316004
Klb	Maternal	Other	-0.467707	0.208571	0.263386		Zfp42	Maternal	Other	-0.246377	0.878534	0.938452		Ddhd2	Maternal	Other	0.176651	0.453911	0.618047
Rpl9	Maternal	Other	-1.12702	0.15404	0.20065		Casp3	Maternal	Other	0.673795	0.00119336	0.00915966		Zfp703	Maternal	Other	1.05755	0.0308779	0.103458
Pds5a	Maternal	Other	-0.625992	0.0332638	0.0511547		Zfp868	Maternal	Other	-1.38959	0.407194	0.565873		Mak16	Maternal	Other	-0.875674	0.0371512	0.117979
Dck	Maternal	Other	-0.0823829	0.746123	0.787612		Gtpbp3	Maternal	Other	0.0774576	0.862917	0.927756		Gsr	Maternal	Other	-0.3275	0.469509	0.623639
5430416N02Rik	Maternal	Other	0.193078	0.552729	0.616034		Plvap	Maternal	Other	0.744598	0.0610821	0.15525		Ppp2cb	Maternal	Other	1.289	0.378064	0.546302
1700069L16Rik	Maternal	Other	-0.198494	0.600726	0.658869		Zfp617	Maternal	Other	-0.360942	0.485248	0.63982		Triml2	Maternal	Other	0.00602493	0.991967	0.993686
Ficd	Maternal	Other	-0.331572	0.268277	0.330847		Hmox1	Maternal	Other	-0.394168	0.617995	0.745324		Zfp42	Maternal	Other	-6.68819	0.102388	0.235778
Mvk	Maternal	Other	-0.377755	0.319208	0.385446		Ier2	Maternal	Other	7.94586	0.195188	0.365465		Casp3	Maternal	Other	0.925689	0.00405322	0.0254648
Tchp	Maternal	Other	-0.336669	0.376084	0.440349		Cnep1r1	Maternal	Other	-0.228477	0.155087	0.307785		Zfp868	Maternal	Other	0.872009	0.460508	0.622407
1110006O24Rik	Maternal	Other	-0.84439	0.267345	0.330049		Heatr3	Maternal	Other	0.0889021	0.633543	0.757102		2010320M18Rik	Maternal	Other	-0.982175	0.157362	0.317471
Tbx3	Maternal	Other	0.0327674	0.932098	0.93903		Papd5	Maternal	Other	0.22224	0.338831	0.507371		Plvap	Maternal	Other	1.07133	0.0981214	0.229148
Ppp1cc	Maternal	Other	-0.294499	0.574351	0.634636		Nudt21	Maternal	Other	-0.175268	0.558014	0.702213		Hmox1	Maternal	Other	0.391543	0.630777	0.76514
Sbno1	Maternal	Other	0.188003	0.559504	0.620429		Arl2bp	Maternal	Other	0.667568	0.0256119	0.0827827		Ier2	Maternal	Other	8.39533	0.232269	0.404982
2810006K23Rik	Maternal	Other	-0.127977	0.772282	0.810057		Pdp2	Maternal	Other	0.647177	0.0039425	0.0215536		Cnep1r1	Maternal	Other	-0.416464	0.0178181	0.0735593
Snrnp35	Maternal	Other	-0.202475	0.635269	0.688158		Tppp3	Maternal	Other	-0.155441	0.608711	0.737966		Heatr3	Maternal	Other	-0.359785	0.185171	0.355578
Tmem132c	Maternal	Other	2.52822	0.000926513	0.0022435		Agrp	Maternal	Other	0.4836	0.28803	0.467545		Papd5	Maternal	Other	-0.0108532	0.96767	0.979533
Tpst1	Maternal	Other	-0.196189	0.618756	0.675962		Nfatc3	Maternal	Other	-0.386307	0.0522755	0.138327		Nudt21	Maternal	Other	-0.588618	0.112434	0.251887
Rabgef1	Maternal	Other	-0.240819	0.448833	0.515624		Tmed6	Maternal	Other	0.0332034	0.883922	0.940792		Arl2bp	Maternal	Other	0.895041	0.00313657	0.0218426
Alkbh4	Maternal	Other	-0.618888	0.0611095	0.0877976		Ctrb1	Maternal	Other	0.0590395	0.809862	0.888854		Pdp2	Maternal	Other	0.373328	0.251057	0.425914
Brat1	Maternal	Other	-0.193944	0.600834	0.658869		Tmem170	Maternal	Other	0.0653368	0.808637	0.888854		Tppp3	Maternal	Other	0.482379	0.160732	0.320355
Papolb	Maternal	Other	-0.0981317	0.781357	0.818094		Zfp1	Maternal	Other	0.137265	0.606634	0.737764		Agrp	Maternal	Other	0.735601	0.200399	0.367133
Gm8615	Maternal	Other	-2.48256	0.10268	0.140809		Terf2ip	Maternal	Other	0.88294	0.0013759	0.0100097		Nfatc3	Maternal	Other	-0.620707	0.0236831	0.0886008
Pds5b	Maternal	Other	-0.481235	0.0865383	0.120614		Gcsh	Maternal	Other	-0.499008	0.000962226	0.00800964		Tmed6	Maternal	Other	0.103157	0.726875	0.832372
Ssmem1	Maternal	Other	-0.871182	0.0470475	0.0694911		Taf1c	Maternal	Other	0.797089	0.0750063	0.181487		Ctrb1	Maternal	Other	-0.299769	0.314071	0.497351
Akr1b10	Maternal	Other	0.984246	0.00881716	0.0158791		Zdhhc7	Maternal	Other	-0.157007	0.514876	0.661576		Tmem170	Maternal	Other	-0.205557	0.515706	0.667588
Klrg2	Maternal	Other	-0.939214	0.0370615	0.056248		Spg7	Maternal	Other	0.793212	0.00172822	0.0119227		Zfp1	Maternal	Other	-0.257326	0.451005	0.616178
1600015I10Rik	Maternal	Other	-0.311132	0.578821	0.638357		Def8	Maternal	Other	1.00731	0.000647238	0.00609938		Terf2ip	Maternal	Other	0.566846	0.121548	0.267636
Avl9	Maternal	Other	-0.416828	0.0227353	0.0368733		Arv1	Maternal	Other	-0.466417	0.118529	0.255819		Taf1c	Maternal	Other	0.318479	0.583545	0.724573
Eif2ak3	Maternal	Other	-0.364105	0.140162	0.184231		Tomm20	Maternal	Other	-0.22688	0.249354	0.425629		Zdhhc7	Maternal	Other	0.123571	0.762967	0.859639
Eva1a	Maternal	Other	0.735562	0.275878	0.339497		Rbm34	Maternal	Other	-0.201897	0.341469	0.508692		Spg7	Maternal	Other	0.484922	0.103175	0.236647
Fam136a	Maternal	Other	-0.893255	0.0337863	0.051752		Ubtfl1	Maternal	Other	0.128853	0.510205	0.657762		Def8	Maternal	Other	0.581475	0.235985	0.408994
2310040G24Rik	Maternal	Other	0.941117	0.0304435	0.0473838		Pin1	Maternal	Other	-0.0975258	0.650395	0.769192		Tomm20	Maternal	Other	-0.577339	0.0178198	0.0735593
Antxr1	Maternal	Other	0.589427	0.179767	0.229516		Icam1	Maternal	Other	-0.232449	0.546088	0.690203		Rbm34	Maternal	Other	-0.347453	0.191951	0.36022
Alox5	Maternal	Other	-1.08648	0.341393	0.403767		Cdkn2d	Maternal	Other	7.4965	0.326527	0.495996		Ubtfl1	Maternal	Other	-0.134364	0.519986	0.670875
Mfap5	Maternal	Other	0.0534063	0.88567	0.901236		Zfp599	Maternal	Other	0.857617	0.000495903	0.00513171		Pin1	Maternal	Other	-0.173119	0.500668	0.654499
C1s2	Maternal	Other	1.8895	0.0325159	0.0500711		Zfp809	Maternal	Other	1.53188	3.0047e-07	2.0485e-05		Icam1	Maternal	Other	-0.60207	0.300622	0.481684
Gm10069	Maternal	Other	1.35349	0.123238	0.165173		Foxred1	Maternal	Other	0.875526	0.00180439	0.0121587		S1pr5	Maternal	Other	-1.04741	0.0309245	0.103458
Gprc5a	Maternal	Other	-0.682259	0.325927	0.390748		Ei24	Maternal	Other	-0.00377316	0.986808	0.993896		Cdkn2d	Maternal	Other	0	NA	NA
Hist4h4	Maternal	Other	2.0927	0.0042922	0.00836762		Msantd2	Maternal	Other	0.354709	0.137047	0.282127		Zfp599	Maternal	Other	0.941847	0.0239162	0.0888974
Zfp954	Maternal	Other	-0.152615	0.622948	0.67926		Arhgef12	Maternal	Other	0.385093	0.0643374	0.161751		Zfp809	Maternal	Other	2.28591	0.000265271	0.00374003
Zscan4a	Maternal	Other	1.72892	0.0627447	0.0899237		Cbl	Maternal	Other	0.386638	0.0405408	0.113495		Foxred1	Maternal	Other	0.867146	0.0683453	0.179155
Zscan4b	Maternal	Other	0.383717	0.808768	0.838455		Dpagt1	Maternal	Other	0.064708	0.796578	0.880108		Ei24	Maternal	Other	-0.480135	0.177511	0.344016
Zscan4d	Maternal	Other	1.71627	5.79723e-05	0.000207197		Rab39	Maternal	Other	0.568016	0.037223	0.10737		Msantd2	Maternal	Other	0.255803	0.493183	0.647128
Zscan4c	Maternal	Other	2.10356	0.00587058	0.011018		Ptpn9	Maternal	Other	0.378006	0.0957869	0.215174		Arhgef12	Maternal	Other	0.00981621	0.970134	0.980732
Zscan4f	Maternal	Other	4.20929	0.125816	0.167465		Man2c1os	Maternal	Other	-0.358186	0.345551	0.511371		Cbl	Maternal	Other	0.746529	0.0191729	0.0764271
Slc27a5	Maternal	Other	-0.515421	0.127708	0.169206		4930430J02Rik	Maternal	Other	0.539661	0.197622	0.368238		Dpagt1	Maternal	Other	0.298388	0.306906	0.48801
Obox3	Maternal	Other	-0.206483	0.454255	0.520304		Rpp25	Maternal	Other	-0.316643	0.156454	0.309437		Rab39	Maternal	Other	-0.124313	0.721923	0.828742
Qpctl	Maternal	Other	-0.361328	0.323834	0.389408		Calml4	Maternal	Other	1.29022	0.000981336	0.00800964		Ptpn9	Maternal	Other	-0.0435152	0.890236	0.933012
Apoc1	Maternal	Other	0.599974	0.489798	0.553352		Lctl	Maternal	Other	1.42375	0.000506343	0.00519337		4930430J02Rik	Maternal	Other	0.17672	0.780774	0.86786
Tescl	Maternal	Other	-0.777496	0.343682	0.405692		Plekho2	Maternal	Other	0.128275	0.576358	0.712912		Rpp25	Maternal	Other	-0.461741	0.0916887	0.218992
Tex101	Maternal	Other	0.452159	0.444178	0.511799		Sltm	Maternal	Other	0.141937	0.413402	0.569718		Calml4	Maternal	Other	0.739985	0.0318375	0.105456
Zfp566	Maternal	Other	-0.438133	0.170529	0.219414		Mns1	Maternal	Other	-0.495044	0.0453455	0.12337		Lctl	Maternal	Other	1.8139	0.00232091	0.0173095
Cox7a1	Maternal	Other	8.03167	0.328695	0.391191		Ccpg1os	Maternal	Other	0.244728	0.4412	0.602298		Plekho2	Maternal	Other	-0.313739	0.292393	0.472076
2410002F23Rik	Maternal	Other	-0.793697	0.0335362	0.0514871		Ddx43	Maternal	Other	-0.497062	0.0269003	0.0852244		Sltm	Maternal	Other	0.0423828	0.832166	0.900734
Ldha	Maternal	Other	0.501304	0.167857	0.21694		Hmgn3	Maternal	Other	1.10268	0.00976331	0.0413153		Mns1	Maternal	Other	0.352681	0.412346	0.579345
Mef2a	Maternal	Other	-0.455483	0.245845	0.306776		Pgm3	Maternal	Other	0.254534	0.182784	0.346722		Ccpg1os	Maternal	Other	0.91733	0.13639	0.288238
Gm4971	Maternal	Other	1.38837	0.0120238	0.0210963		Snhg5	Maternal	Other	0.170276	0.454985	0.612459		Ddx43	Maternal	Other	-0.289451	0.210106	0.375978
Idh2	Maternal	Other	-0.438118	0.546231	0.609967		Trim43b	Maternal	Other	-0.349319	0.0404939	0.113495		Hmgn3	Maternal	Other	1.12369	0.0518087	0.151405
Nmb	Maternal	Other	1.56343	0.0528773	0.0771183		Zfp949	Maternal	Other	0.284965	0.181127	0.345154		Pgm3	Maternal	Other	0.135216	0.589007	0.729502
2610206C17Rik	Maternal	Other	1.05493	0.020816	0.034355		Syncrip	Maternal	Other	-0.222451	0.302079	0.480259		Snhg5	Maternal	Other	0.578434	0.0178808	0.0735593
Ucp2	Maternal	Other	-0.878884	0.17592	0.225598		Trim43c	Maternal	Other	0.508764	0.0240172	0.0788554		Trim43a	Maternal	Other	-0.357509	0.174734	0.340777
Usp17ld	Maternal	Other	0.165991	0.647722	0.697084		Morf4l1	Maternal	Other	-0.439765	0.0362867	0.105669		Trim43b	Maternal	Other	-0.22258	0.40818	0.577124
Usp17lc	Maternal	Other	0.970429	0.0065109	0.0120827		Slc25a36	Maternal	Other	-0.438433	0.0250357	0.0812783		Zfp949	Maternal	Other	-0.304427	0.256263	0.432468
Usp17le	Maternal	Other	0.557313	0.123714	0.165619		Pik3cb	Maternal	Other	-0.285399	0.104376	0.229665		Syncrip	Maternal	Other	-0.201676	0.485781	0.638866
Usp17lb	Maternal	Other	-0.36126	0.325961	0.390748		Dbr1	Maternal	Other	0.27993	0.284127	0.463155		Trim43c	Maternal	Other	0.472049	0.111168	0.249786
Usp17la	Maternal	Other	1.36345	0.00177513	0.00389318		Uba5	Maternal	Other	0.350373	0.240158	0.419254		Morf4l1	Maternal	Other	0.183575	0.453729	0.618047
Snora23	Maternal	Other	-3.89271	0.168382	0.217135		Abhd14b	Maternal	Other	-0.494277	0.177888	0.340218		Slc25a36	Maternal	Other	-0.571367	0.0646633	0.172744
Dcun1d3	Maternal	Other	0.1389	0.874904	0.894851		AA543401	Maternal	Other	1.46519	0.00176721	0.0120482		Pik3cb	Maternal	Other	0.0392319	0.874703	0.926816
Polr3e	Maternal	Other	-0.0840679	0.96628	0.968789		Fam212a	Maternal	Other	-0.231629	0.38665	0.547164		Dbr1	Maternal	Other	1.28928	6.47785e-05	0.00131375
1700008J07Rik	Maternal	Other	-0.18522	0.625955	0.680616		Ccdc36	Maternal	Other	0.593113	0.0068673	0.0320935		Uba5	Maternal	Other	-0.113796	0.786599	0.87182
Prss8	Maternal	Other	-0.638025	0.0684018	0.0971893		Impdh2	Maternal	Other	0.00157606	0.993793	0.997235		Abhd14b	Maternal	Other	-0.773923	0.0677546	0.179138
Bag3	Maternal	Other	-0.219427	0.626977	0.681087		Arih2	Maternal	Other	0.668059	0.00269782	0.0166318		AA543401	Maternal	Other	0.473125	0.480016	0.634895
Utf1	Maternal	Other	0	NA	NA		Ccdc51	Maternal	Other	0.379858	0.240917	0.419254		Fam212a	Maternal	Other	-0.568177	0.106707	0.241869
Psmd13	Maternal	Other	-9.41702	0.0776553	0.109664		Elp6	Maternal	Other	-0.0738855	0.696966	0.807922		Ccdc36	Maternal	Other	0.146625	0.656036	0.782098
Snapc2	Maternal	Other	-0.483065	0.0975599	0.134814		Dync1li1	Maternal	Other	0.0498438	0.73483	0.834969		Impdh2	Maternal	Other	-0.716571	0.0563656	0.158537
E230013L22Rik	Maternal	Other	0.189021	0.736842	0.778525		Glb1	Maternal	Other	0.127009	0.631161	0.756479		Arih2	Maternal	Other	0.454828	0.190883	0.36022
Defb13	Maternal	Other	2.67808	0.00776925	0.0141905		Gorasp1	Maternal	Other	-0.223966	0.506118	0.656142		Ccdc51	Maternal	Other	0.521232	0.284133	0.463091
Zfp703	Maternal	Other	0.621638	0.126521	0.168018		Nktr	Maternal	Other	-0.153942	0.363667	0.526205		Elp6	Maternal	Other	-0.61005	0.0449018	0.135526
Ppp2cb	Maternal	Other	1.60818	0.454099	0.520304		Gpkow	Maternal	Other	-0.207213	0.332416	0.500403		Dync1li1	Maternal	Other	-0.177961	0.467907	0.623158
Zfp42	Maternal	Other	-6.68819	0.102388	0.140647		Wdr45	Maternal	Other	0.232794	0.292614	0.471683		Glb1	Maternal	Other	-0.016865	0.959409	0.973729
Casp3	Maternal	Other	0.161332	0.687747	0.735375		Gripap1	Maternal	Other	0.650111	0.0040234	0.0216889		Tmppe	Maternal	Other	-1.05373	0.0270907	0.0969562
Zfp868	Maternal	Other	-0.169048	0.875533	0.894851		Gata1	Maternal	Other	0.208349	0.369018	0.529978		Cmtm7	Maternal	Other	-0.215649	0.614547	0.755983
Plvap	Maternal	Other	1.28874	0.00771	0.0141045		Glod5	Maternal	Other	-0.195992	0.670222	0.785427		Gorasp1	Maternal	Other	-0.34296	0.460728	0.622407
Zfp617	Maternal	Other	-0.474022	0.390912	0.456326		Pcsk1n	Maternal	Other	-0.252276	0.266527	0.442557		Nktr	Maternal	Other	-0.252696	0.33454	0.510777
Hmox1	Maternal	Other	1.14405	0.102749	0.140809		Mid1ip1	Maternal	Other	1.99227	0.000155825	0.00225751		Gpkow	Maternal	Other	-0.440666	0.168092	0.331029
Ier2	Maternal	Other	0	NA	NA		AA414768	Maternal	Other	-0.398405	0.276089	0.453239		Wdr45	Maternal	Other	-0.238525	0.394418	0.562898
Papd5	Maternal	Other	0.0532108	0.78484	0.820257		Jade3	Maternal	Other	-0.15178	0.574367	0.711208		Gripap1	Maternal	Other	0.531146	0.11128	0.249786
Nudt21	Maternal	Other	-0.309096	0.341702	0.403767		Rbm10	Maternal	Other	0.290754	0.172751	0.331488		Gata1	Maternal	Other	-0.46095	0.22505	0.395377
Arl2bp	Maternal	Other	0.28817	0.416979	0.483346		Ppp1r2-ps7	Maternal	Other	1.05256	0.182204	0.346188		Glod5	Maternal	Other	-0.576315	0.33814	0.510777
Tppp3	Maternal	Other	-0.204296	0.487661	0.551476		Wdr44	Maternal	Other	-0.379073	0.103512	0.228515		Mid1ip1	Maternal	Other	1.37833	0.0341007	0.11152
Agrp	Maternal	Other	0.414907	0.438473	0.505729		Slc25a43	Maternal	Other	-0.290439	0.507676	0.656241		Jade3	Maternal	Other	0.251271	0.494804	0.648519
Tmed6	Maternal	Other	-0.634669	0.0401994	0.0601433		Gm9	Maternal	Other	-0.464478	0.11903	0.255948		Rbm10	Maternal	Other	0.163913	0.572601	0.717284
Terf2ip	Maternal	Other	-0.35441	0.325301	0.390748		Rbmx2	Maternal	Other	1.40104	6.80676e-05	0.00120465		Ppp1r2-ps7	Maternal	Other	-0.648139	0.261879	0.440658
Taf1c	Maternal	Other	-0.983447	0.0808551	0.113629		1700013H16Rik	Maternal	Other	1.65149	0.127912	0.267118		Wdr44	Maternal	Other	-0.653615	0.0343369	0.111812
Ubtfl1	Maternal	Other	0.116789	0.673255	0.720544		1600025M17Rik	Maternal	Other	-0.581132	0.0441554	0.120414		Slc25a43	Maternal	Other	0.0358569	0.945005	0.965864
Pin1	Maternal	Other	-0.67155	0.0416739	0.0621886		Rbmx	Maternal	Other	-0.284663	0.159148	0.312168		Rbmx2	Maternal	Other	2.44895	0.000460379	0.00522427
Cdkn2d	Maternal	Other	6.00598	0.240124	0.300285		Mcf2	Maternal	Other	1.00586	0.00135004	0.00996619		1700013H16Rik	Maternal	Other	-0.144765	0.886065	0.931501
Zfp599	Maternal	Other	0.544815	0.204504	0.259099		Fmr1	Maternal	Other	-0.487761	0.0232682	0.0774938		Rbmx	Maternal	Other	-0.292741	0.215947	0.383464
Zfp809	Maternal	Other	1.61096	0.000732378	0.00182779		Renbp	Maternal	Other	0.567765	0.00576347	0.0279492		Mcf2	Maternal	Other	0.332785	0.418448	0.584211
Foxred1	Maternal	Other	-0.0656044	0.857324	0.880126		Tktl1	Maternal	Other	-0.418974	0.0329137	0.0978127		Fmr1	Maternal	Other	-0.193334	0.362765	0.535232
Arhgef12	Maternal	Other	-0.114892	0.667933	0.716172		Gm6880	Maternal	Other	0.0420868	0.869423	0.93302		Renbp	Maternal	Other	0.403996	0.186548	0.357035
Cbl	Maternal	Other	-0.055932	0.848531	0.873421		Gm6890	Maternal	Other	1.56298	0.00454956	0.0238594		Gm6880	Maternal	Other	-0.393283	0.145896	0.300629
Man2c1os	Maternal	Other	-0.679439	0.094751	0.131246		Pls3	Maternal	Other	-0.298931	0.366386	0.528193		Gm6890	Maternal	Other	0.6178	0.466087	0.622407
Calml4	Maternal	Other	0.47867	0.120961	0.162498		Tab3	Maternal	Other	-0.359838	0.104429	0.229665		Pls3	Maternal	Other	-0.805259	0.0590819	0.163004
Lctl	Maternal	Other	-0.0949749	0.813025	0.84061		Tsga8	Maternal	Other	1.2778	0.0270264	0.0852244		Tab3	Maternal	Other	-0.102212	0.657564	0.782098
Plekho2	Maternal	Other	-0.606278	0.106778	0.145984		1700084M14Rik	Maternal	Other	0.271269	0.744229	0.840138		Tsga8	Maternal	Other	1.20108	0.0182039	0.0743593
Mns1	Maternal	Other	-0.56765	0.0424229	0.0631436		BC061195	Maternal	Other	-5.17562	0.323636	0.495996		BC061195	Maternal	Other	-5.17562	0.323636	0.502824
Ccpg1os	Maternal	Other	-0.804574	0.0589539	0.084931		Zfx	Maternal	Other	-0.444026	0.00470252	0.024203		E530001F21Rik	Maternal	Other	-0.379416	0.829496	0.900734
Ddx43	Maternal	Other	-0.516769	0.0499731	0.073531		Eda	Maternal	Other	-0.238659	0.350131	0.514977		Cypt2	Maternal	Other	0.597283	0.389777	0.556962
Hmgn3	Maternal	Other	1.27262	0.006676	0.0123693		E530001F21Rik	Maternal	Other	-7.94539	0.188872	0.355939		Ube2dnl1	Maternal	Other	1.96204	0.048866	0.144105
Snhg5	Maternal	Other	-0.435373	0.117242	0.158051		Cypt2	Maternal	Other	1.00015	0.0111912	0.045144		Cenpi	Maternal	Other	-0.199229	0.290075	0.469646
Trim43c	Maternal	Other	-0.630678	0.0376544	0.0568497		Ube2dnl1	Maternal	Other	1.11493	0.148516	0.295755		Gla	Maternal	Other	0.533177	0.00146331	0.0125772
Morf4l1	Maternal	Other	-0.094205	0.637539	0.689328		Cenpi	Maternal	Other	-0.239113	0.209049	0.382762		Tmsb15a	Maternal	Other	-8.40845	0.323636	0.502824
Dbr1	Maternal	Other	0.443803	0.170902	0.21965		Gla	Maternal	Other	0.200777	0.275075	0.452596		Bex1	Maternal	Other	-6.26219	0.0173862	0.0727093
AA543401	Maternal	Other	-0.816049	0.13206	0.174772		Tmsb15a	Maternal	Other	2.36174	0.325679	0.495996		Trap1a	Maternal	Other	-0.236779	0.345009	0.517962
Ccdc36	Maternal	Other	-0.636418	0.0371159	0.0562569		Bex1	Maternal	Other	-0.686056	0.489082	0.641955		Nup62cl	Maternal	Other	0.053543	0.927549	0.957364
Arih2	Maternal	Other	-0.661649	0.0394566	0.0591084		Nup62cl	Maternal	Other	-0.141801	0.79042	0.87581		Prps1	Maternal	Other	-0.643074	0.0103658	0.0514285
Glb1	Maternal	Other	-0.524935	0.112333	0.151965		Acsl4	Maternal	Other	-0.338469	0.238282	0.417174		Gnl3l	Maternal	Other	-0.121511	0.729546	0.833074
Glod5	Maternal	Other	-0.691122	0.178707	0.228666		Gnl3l	Maternal	Other	0.270823	0.340198	0.508692		Tsr2	Maternal	Other	-1.01598	0.0932354	0.220028
Mid1ip1	Maternal	Other	0.698738	0.274579	0.338258		Cypt3	Maternal	Other	-3.879	0.0129352	0.0503082		Cypt3	Maternal	Other	-3.81576	0.0138882	0.062714
Ppp1r2-ps7	Maternal	Other	-0.701097	0.26257	0.324499		Gm6568	Maternal	Other	0.238557	0.560446	0.702726		Gm6568	Maternal	Other	-0.39557	0.262965	0.441648
Slc25a43	Maternal	Other	-0.795098	0.147113	0.192493		A830080D01Rik	Maternal	Other	0.506255	0.0234348	0.0778249		Yy2	Maternal	Other	-0.588787	0.10631	0.241444
Gm9	Maternal	Other	-0.597183	0.0787605	0.110955		Syap1	Maternal	Other	-0.4804	0.0174733	0.0632861		A830080D01Rik	Maternal	Other	1.01004	0.00123018	0.0111975
Rbmx2	Maternal	Other	1.62065	0.00241783	0.00510922		Tmsb4x	Maternal	Other	0.335527	0.809292	0.888854		Syap1	Maternal	Other	-0.648386	0.0118112	0.0559579
1700013H16Rik	Maternal	Other	-0.643692	0.559082	0.620429		Bzw1	Maternal	Other	-0.0429887	0.724674	0.828301		Tmsb4x	Maternal	Other	-10.143	0.0844088	0.208714
Fmr1	Maternal	Other	-0.525593	0.0338825	0.0518309		Cab39	Maternal	Other	-0.0923744	0.454103	0.612459		Bzw1	Maternal	Other	-0.160589	0.373537	0.543155
Gm6890	Maternal	Other	-0.163823	0.821631	0.84875		Xpo1	Maternal	Other	0.229318	0.411472	0.569088		Cab39	Maternal	Other	0.353512	0.0098884	0.049917
Pls3	Maternal	Other	-0.692263	0.0641784	0.0918648		Pemt	Maternal	Other	0.31689	0.141869	0.287961		Xpo1	Maternal	Other	0.531691	0.26838	0.448335
Tab3	Maternal	Other	-0.139573	0.48633	0.550509		Usp22	Maternal	Other	0.714887	0.00106461	0.00856014		Pemt	Maternal	Other	0.497963	0.203689	0.370136
Tsga8	Maternal	Other	0.874927	0.100872	0.13906		Wsb1	Maternal	Other	0.162461	0.301778	0.480259		Usp22	Maternal	Other	0.201429	0.544312	0.692181
1700084M14Rik	Maternal	Other	0.93812	0.414715	0.481203		Prps1l3	Maternal	Other	-0.169714	0.404432	0.563386		C1qbp	Maternal	Other	-0.36772	0.187191	0.357675
BC061195	Maternal	Other	1.32106	0.577068	0.637031		Rpl10l	Maternal	Other	-0.224826	0.276855	0.453854		Wsb1	Maternal	Other	-0.0581895	0.774575	0.865944
E530001F21Rik	Maternal	Other	-7.94539	0.188872	0.240344		Bag5	Maternal	Other	-0.00564825	0.980573	0.992562		Prps1l3	Maternal	Other	-0.724511	0.0183794	0.0748121
Cypt2	Maternal	Other	1.37175	0.0216921	0.0353796		Hist1h4c	Maternal	Other	-1.85884	0.0168364	0.0612002		Rpl10l	Maternal	Other	-0.125436	0.555134	0.70135
Ube2dnl1	Maternal	Other	-0.103099	0.891803	0.905884		Nol7	Maternal	Other	0.264317	0.599476	0.730592		Bag5	Maternal	Other	-0.0471586	0.884232	0.931501
Gla	Maternal	Other	-0.274088	0.276967	0.340475		Mier3	Maternal	Other	-0.459032	0.00776185	0.0350038		Hist1h4c	Maternal	Other	-0.667151	0.301904	0.482713
Tmsb15a	Maternal	Other	-8.40845	0.323636	0.389408		Arf4	Maternal	Other	0.0814002	0.63364	0.757102		Nol7	Maternal	Other	0.99414	0.24688	0.420934
Nup62cl	Maternal	Other	-0.028841	0.953617	0.957753		Sqle	Maternal	Other	0.203592	0.256233	0.432133		Mier3	Maternal	Other	-0.615446	0.030118	0.102401
Cypt3	Maternal	Other	-1.87111	0.0663512	0.0947406		Polr2f	Maternal	Other	-0.32234	0.00316668	0.0183509		Arf4	Maternal	Other	-0.0626847	0.747662	0.845874
Yy2	Maternal	Other	0.729946	0.0943304	0.13082		Polr2h	Maternal	Other	-0.441003	0.0121095	0.0483964		Sqle	Maternal	Other	0.456945	0.0733116	0.187912
A830080D01Rik	Maternal	Other	-0.290012	0.379715	0.444152		Snhg9	Maternal	Other	-0.57636	0.358282	0.52167		Polr2f	Maternal	Other	-0.124136	0.270474	0.449258
Tmsb4x	Maternal	Other	0.37776	0.770722	0.809153		Mad2l1bp	Maternal	Other	0.169202	0.256354	0.432133		Snhg9	Maternal	Other	0.643923	0.428942	0.59313
Cab39	Maternal	Other	-0.0938606	0.584425	0.643312		Etf1	Maternal	Other	-0.0239711	0.839115	0.90637		Mad2l1bp	Maternal	Other	0.039816	0.849566	0.913579
Xpo1	Maternal	Other	-0.720742	0.0359131	0.0546483		Fbxo15	Maternal	Other	-0.185542	0.272797	0.449746		Etf1	Maternal	Other	-0.0677543	0.692882	0.806618
Pemt	Maternal	Other	-0.228497	0.475768	0.540136		Pgam1	Maternal	Other	-0.188865	0.410949	0.569044		Fbxo15	Maternal	Other	-0.0824652	0.752674	0.850529
Usp22	Maternal	Other	-0.52897	0.146663	0.19234		Mrps26	Maternal	Other	0.0232781	0.910212	0.956855		Pgam1	Maternal	Other	0.0858303	0.733187	0.833459
Bag5	Maternal	Other	-0.429029	0.224079	0.281607		Snai1	Maternal	Other	0.0805457	0.666697	0.782879		Mrps26	Maternal	Other	-0.0226734	0.925703	0.957167
Hist1h4c	Maternal	Other	1.35608	0.0209773	0.0345543		Zfp639	Maternal	Other	-0.228406	0.340833	0.508692		Snai1	Maternal	Other	-0.152271	0.46322	0.622407
Nol7	Maternal	Other	0.0602895	0.932543	0.93903		Haus6	Maternal	Other	-0.487669	0.00232614	0.0147322		Zfp639	Maternal	Other	-0.512887	0.0557262	0.157233
Polr2f	Maternal	Other	-0.27588	0.000793378	0.00195475		Kti12	Maternal	Other	-0.231721	0.23322	0.413305		Rnf6	Maternal	Other	-0.449206	0.10299	0.236647
Snhg9	Maternal	Other	-0.398314	0.506088	0.568428		Rnf6	Maternal	Other	0.0210351	0.928243	0.962285		Uspl1	Maternal	Other	0.288256	0.374948	0.543839
Etf1	Maternal	Other	-0.474457	0.025253	0.0403351		Uspl1	Maternal	Other	0.537574	0.00214554	0.0139701		Lsm8	Maternal	Other	-1.63933	0.0217376	0.0835798
Pgam1	Maternal	Other	-0.581864	0.0335689	0.0514871		Lsm8	Maternal	Other	-1.3796	0.0290366	0.0899435		Ftl1	Maternal	Other	0.446729	0.358132	0.53077
Lsm8	Maternal	Other	-0.196425	0.712208	0.755945		Ftl1	Maternal	Other	-0.191466	0.38193	0.543137		Gabarapl2	Maternal	Other	-0.735959	0.0419153	0.128867
Taf1d	Maternal	Other	-0.275745	0.295789	0.361312		Map1lc3b	Maternal	Other	-0.474454	0.012329	0.0487688		Taf1d	Maternal	Other	-0.024142	0.917024	0.949893
Nicn1	Maternal	Other	-0.101405	0.689861	0.736276		Taf1d	Maternal	Other	-0.107721	0.631915	0.756601		Nicn1	Maternal	Other	0.671697	0.033887	0.11152
Fundc1	Maternal	Other	1.64895	4.7575e-05	0.000176012		Nicn1	Maternal	Other	1.03572	0.000167758	0.00240039		Fundc1	Maternal	Other	1.87576	0.000463565	0.00522427
Pbdc1	Maternal	Other	-0.729975	0.0362602	0.0551041		Fundc1	Maternal	Other	1.28873	0.000200936	0.00270796		Lamp2	Maternal	Other	-0.907294	0.0190677	0.0762707
Dux	Maternal	Other	3.14227	0.146921	0.19246		Dux	Maternal	Other	2.76376	0.402819	0.561814		Dux	Maternal	Other	4.74451	0.203959	0.370136
Arl14epl	Maternal	Other	1.39496	0.00376333	0.00747503		Arl14epl	Maternal	Other	-0.581225	0.394322	0.554635		Arl14epl	Maternal	Other	-0.836897	0.179196	0.346406
Defb35	Maternal	Other	-0.50067	0.510128	0.572411		Defb35	Maternal	Other	-0.274708	0.710743	0.818025		Defb35	Maternal	Other	-0.129216	0.86225	0.923782
Frs2	Maternal	Other	0.220641	0.335952	0.398599		Frs2	Maternal	Other	-0.118286	0.676496	0.791978		Frs2	Maternal	Other	0.17563	0.727245	0.832372
2410141K09Rik	Maternal	Other	-2.72228	0.0388197	0.0583808		2410141K09Rik	Maternal	Other	-2.59199	0.0417771	0.116394		2410141K09Rik	Maternal	Other	-3.83002	0.0244583	0.0906211
Fam172a	Maternal	Other	0.94667	0.0012909	0.00295426		Fam172a	Maternal	Other	-0.534984	0.228042	0.405992		Fam172a	Maternal	Other	0.194995	0.61512	0.755983
Snora47	Maternal	Other	1.57434	0.0169051	0.0284537		Snora47	Maternal	Other	-0.38296	0.487622	0.641491		Snora47	Maternal	Other	1.19689	0.053528	0.153544
Vaultrc5	Maternal	Other	8.99896	0.328695	0.391191		Vaultrc5	Maternal	Other	7.93149	0.326527	0.495996		Vaultrc5	Maternal	Other	11.1772	0.255907	0.432468
Snora7a	Maternal	Other	-1.0743	0.235668	0.295031		Snora7a	Maternal	Other	-0.374502	0.612144	0.740579		Snora7a	Maternal	Other	-1.10924	0.207901	0.373609
Dppa2	Paternal	Down	-1.87342	5.50036e-08	7.44083e-07		Rpl37a	Paternal	Down	-0.669008	0.000512428	0.00583264		Dppa2	Paternal	Down	-0.83184	0.0091728	0.0430055
Dppa4	Paternal	Down	-1.58836	1.0705e-07	1.1899e-06		Tmem37	Paternal	Down	-1.29427	1.23318e-05	0.000479416		Dppa4	Paternal	Down	-1.0125	4.16138e-05	0.000828689
Zfp707	Paternal	Down	-0.935493	0.00356525	0.00719273		Tsen15	Paternal	Down	-1.31661	0.00103926	0.00960024		Mars2	Paternal	Down	-0.93921	0.000497976	0.00532558
Mybl1	Paternal	Down	-1.26498	0.0230644	0.0377439		Dnajc12	Paternal	Down	-0.662845	5.02472e-05	0.00119055		Rpl37a	Paternal	Down	-1.04996	1.66203e-05	0.000457059
Sgk3	Paternal	Down	-0.880708	0.00118241	0.00276694		Tmed4	Paternal	Down	-1.13468	0.000321305	0.00388579		Slco4c1	Paternal	Down	-0.971281	0.00129607	0.00984841
Inpp1	Paternal	Down	-1.63521	0.00743959	0.0138489		Gm2a	Paternal	Down	-0.608966	0.00195618	0.0151409		Tmem185b	Paternal	Down	-1.70567	0.00599781	0.0313976
Mars2	Paternal	Down	-1.39437	3.037e-05	0.000115867		Timm22	Paternal	Down	-1.13798	0.000354182	0.00415359		Tmem37	Paternal	Down	-2.55187	5.62713e-10	6.49934e-07
Fzd7	Paternal	Down	-0.90771	0.0112979	0.0200929		Ccdc137	Paternal	Down	-0.712553	0.00660661	0.0358424		Tsen15	Paternal	Down	-2.47126	1.08653e-05	0.000358556
Als2	Paternal	Down	-1.10106	0.000258491	0.000741467		Pigh	Paternal	Down	-1.27508	0.00181423	0.0142348		Npl	Paternal	Down	-1.07515	0.000228239	0.00313828
Rpl37a	Paternal	Down	-1.26122	1.63152e-05	6.68806e-05		Gskip	Paternal	Down	-1.16155	0.000160726	0.00270439		Arg1	Paternal	Down	-3.53959	3.68869e-07	3.55036e-05
Plcd4	Paternal	Down	-1.50874	1.11864e-05	4.77178e-05		Nop16	Paternal	Down	-0.861078	8.64696e-05	0.00159351		Ostm1	Paternal	Down	-1.47042	0.000208774	0.00298985
Stk16	Paternal	Down	-1.56305	0.000211191	0.000619636		B230219D22Rik	Paternal	Down	-0.634081	0.00175356	0.0140834		Gja1	Paternal	Down	-0.965986	0.00455466	0.0257044
Cul3	Paternal	Down	-1.02326	0.000495609	0.00127034		Syngr1	Paternal	Down	-1.216	0.00234326	0.0167934		Dnajc12	Paternal	Down	-1.22328	5.17106e-06	0.000203999
A630001G21Rik	Paternal	Down	-1.07184	0.00312453	0.00644993		Bex6	Paternal	Down	-1.80421	2.07684e-10	2.41121e-07		Adat3	Paternal	Down	-1.77671	3.3671e-05	0.000732509
Alppl2	Paternal	Down	-1.62213	4.41088e-06	2.28654e-05		Tomm70a	Paternal	Down	-1.29386	0.000296459	0.00370095		Spic	Paternal	Down	-1.56254	2.73304e-07	2.86969e-05
Slco4c1	Paternal	Down	-1.40187	2.0018e-05	8.02066e-05		Cxadr	Paternal	Down	-0.844131	0.00287622	0.0188661		Apaf1	Paternal	Down	-1.15252	0.000457984	0.005186
Tmem185b	Paternal	Down	-2.96544	0.000232865	0.000672979		Uqcc3	Paternal	Down	-0.854316	0.00218379	0.0163533		Hsd17b6	Paternal	Down	-1.55104	0.00456226	0.0257044
Tmem177	Paternal	Down	-1.80659	6.80352e-05	0.000229967		1700020I14Rik	Paternal	Down	-1.44135	1.02076e-06	0.000118511		Tmed4	Paternal	Down	-2.02858	1.12469e-06	7.21677e-05
Tmem37	Paternal	Down	-3.13815	6.96921e-11	6.19723e-09		Gtsf1l	Paternal	Down	-0.717895	0.000923038	0.00878399		Prorsd1	Paternal	Down	-1.17606	0.0014281	0.0105061
Kdm5b	Paternal	Down	-0.968297	0.00581822	0.0112473		Ctsz	Paternal	Down	-0.599219	0.0074454	0.0389374		Pank3	Paternal	Down	-0.687072	0.006741	0.0341485
Nr5a2	Paternal	Down	-0.762738	0.0248534	0.0401826		4921531C22Rik	Paternal	Down	-1.17186	0.000704775	0.0072502		Timd2	Paternal	Down	-1.29724	0.000182001	0.00273002
Zfp281	Paternal	Down	-1.02715	0.00129597	0.00298434		Hormad1	Paternal	Down	-1.31849	0.00185135	0.0144256		Gm2a	Paternal	Down	-1.19267	6.74762e-06	0.000251403
Tsen15	Paternal	Down	-4.36489	4.39295e-07	3.734e-06		Tmem56	Paternal	Down	-1.4494	2.74558e-08	1.59381e-05		Sparc	Paternal	Down	-2.24523	1.19846e-05	0.000366234
Npl	Paternal	Down	-1.92565	5.22984e-08	7.19726e-07		H2afz	Paternal	Down	-0.53419	3.38953e-05	0.000959816		Wdr81	Paternal	Down	-0.973406	0.00296805	0.0184307
Dhx9	Paternal	Down	-1.2139	0.000429488	0.00113873		Frmpd1os	Paternal	Down	-1.69562	0.000278389	0.00351315		Gemin4	Paternal	Down	-1.37459	0.00609346	0.0317024
Glul	Paternal	Down	-1.08479	1.77317e-05	7.14213e-05		Pnrc2	Paternal	Down	-1.55174	0.00124304	0.0110166		Timm22	Paternal	Down	-2.30452	9.15693e-07	6.46462e-05
Tor3a	Paternal	Down	-1.3698	8.90533e-05	0.000288324		2700038G22Rik	Paternal	Down	-1.50909	7.06652e-06	0.000339684		Nme2	Paternal	Down	-0.979277	0.000134386	0.00215578
Fam20b	Paternal	Down	-0.997777	0.00518333	0.0101558		Bri3bp	Paternal	Down	-0.786986	0.00996174	0.0485949		Calcoco2	Paternal	Down	-1.96087	7.26967e-07	5.99748e-05
Tor1aip2	Paternal	Down	-0.624374	0.0154947	0.0266943		Hspb1	Paternal	Down	-1.15384	0.000320697	0.00388579		Gm11517	Paternal	Down	-1.50429	0.000617481	0.00630769
Rfwd2	Paternal	Down	-1.74146	2.97142e-06	1.69772e-05		Iqub	Paternal	Down	-1.04852	7.43226e-05	0.00140794		Npepps	Paternal	Down	-1.1859	0.00116921	0.0091246
Uhmk1	Paternal	Down	-3.30422	8.64692e-05	0.000280782		Snx10	Paternal	Down	-1.01246	7.0897e-05	0.00140794		Casc3	Paternal	Down	-1.08112	0.000968876	0.00810907
Fcgr3	Paternal	Down	-0.608146	0.0199279	0.0334349		Avl9	Paternal	Down	-0.795846	0.00782361	0.0403698		Nt5c3b	Paternal	Down	-1.08827	0.00415685	0.0240058
F11r	Paternal	Down	-1.7783	6.33357e-08	8.04573e-07		Tprkb	Paternal	Down	-1.17874	0.00497239	0.0294538		Hcrt	Paternal	Down	-1.09953	0.00746277	0.0368355
Mixl1	Paternal	Down	-9.95997	0.0203637	0.0338711		Bcl2l14	Paternal	Down	-0.67181	0.0102144	0.0496189		Rundc1	Paternal	Down	-1.37357	0.00600767	0.0313976
Nsl1	Paternal	Down	-1.76974	0.00284453	0.00594625		Apoc2	Paternal	Down	-2.04905	2.75727e-05	0.000800297		Rdm1	Paternal	Down	-0.987769	0.000415503	0.00484753
Tatdn3	Paternal	Down	-1.40173	0.00287886	0.00600716		Hsd17b14	Paternal	Down	-0.581705	0.00695723	0.0373951		Map3k3	Paternal	Down	-0.931081	0.00583597	0.03092
Ints7	Paternal	Down	-1.70917	3.93609e-05	0.000147253		Fgf4	Paternal	Down	-0.86649	0.00286687	0.0188661		Nt5c	Paternal	Down	-1.9455	0.00191346	0.013155
1700034H15Rik	Paternal	Down	-2.98029	0.000147953	0.000451894		Agpat5	Paternal	Down	-0.947233	0.00119733	0.010776		6030468B19Rik	Paternal	Down	-1.50005	0.00166598	0.0119514
Enpp3	Paternal	Down	-2.21869	4.48916e-06	2.30213e-05		Prosc	Paternal	Down	-0.616722	0.000705662	0.0072502		Ccdc137	Paternal	Down	-1.33494	0.000197616	0.00292624
Arg1	Paternal	Down	-3.84467	2.36867e-07	2.24441e-06		Mak16	Paternal	Down	-1.18141	0.00578997	0.0325147		Wdr45b	Paternal	Down	-1.26356	0.000108255	0.00181209
Ostm1	Paternal	Down	-2.63077	1.24442e-06	8.87995e-06		Cnep1r1	Paternal	Down	-0.500797	0.00309891	0.0202126		Kif3c	Paternal	Down	-0.858619	0.00711221	0.0357157
Bend3	Paternal	Down	-1.37027	3.36869e-05	0.000127262		Mt2	Paternal	Down	-1.18834	9.50237e-07	0.000118511		Fkbp1b	Paternal	Down	-3.11085	3.99733e-08	6.59559e-06
Sesn1	Paternal	Down	-1.67127	9.29647e-06	4.08621e-05		Mt1	Paternal	Down	-0.948886	0.000275396	0.00351315		Atad2b	Paternal	Down	-0.988442	0.000470339	0.00522017
Qrsl1	Paternal	Down	-0.961965	0.0215117	0.0354744		Gfod2	Paternal	Down	-0.873389	0.00329458	0.0212218		Odc1	Paternal	Down	-0.848828	0.0016763	0.0119514
Gja1	Paternal	Down	-1.45491	1.3862e-05	5.80597e-05		Arv1	Paternal	Down	-1.01486	0.00275977	0.0187374		Ap4s1	Paternal	Down	-1.4042	2.78915e-05	0.00067114
Ranbp2	Paternal	Down	-1.28398	0.000670197	0.00166613		S1pr5	Paternal	Down	-1.13567	0.0090112	0.0450948		Dnaaf2	Paternal	Down	-1.65527	3.13965e-05	0.000711038
Sept10	Paternal	Down	-0.9345	0.0139762	0.0244424		Atg4d	Paternal	Down	-1.54647	0.000173257	0.00271971		L2hgdh	Paternal	Down	-1.18359	0.000822436	0.00737653
Herc4	Paternal	Down	-1.49681	5.88005e-06	2.83223e-05		Polr2m	Paternal	Down	-0.68798	0.00748629	0.0389757		Pigh	Paternal	Down	-2.00564	5.92907e-05	0.00110453
Dnajc12	Paternal	Down	-1.51951	1.12795e-08	2.32903e-07		Tmppe	Paternal	Down	-1.16464	0.00380407	0.0232448		Gskip	Paternal	Down	-1.44655	4.4784e-05	0.000862093
Slc5a4b	Paternal	Down	-1.22493	0.0184112	0.031299		Prr13	Paternal	Down	-0.777645	0.000106656	0.00184818		Dusp22	Paternal	Down	-1.86504	0.000154487	0.00244101
1600002K03Rik	Paternal	Down	-1.67444	0.00022002	0.000640663		Serp1	Paternal	Down	-0.821571	4.26347e-06	0.000274994		Nop16	Paternal	Down	-1.73115	2.87659e-08	5.53744e-06
Stk11	Paternal	Down	-1.36927	0.000466957	0.00122404		Ftl1	Paternal	Down	-0.722367	9.60932e-05	0.00171637		B230219D22Rik	Paternal	Down	-1.17485	3.83301e-05	0.000790559
Mknk2	Paternal	Down	-1.33615	0.00334425	0.00683506		Phlda2	Paternal	Down	-1.32773	5.75808e-06	0.000322131		Gm3604	Paternal	Down	-1.86621	0.00034758	0.00418183
Adat3	Paternal	Down	-3.03363	7.73666e-08	9.41429e-07		Frs2	Paternal	Down	-0.960788	0.00654267	0.0356622		Zfp874a	Paternal	Down	-1.78786	0.00476739	0.0262207
Gadd45b	Paternal	Down	-1.125	0.00132492	0.00303891		Dppa2	Paternal	Other	0.02155	0.923642	0.965211		Polr3g	Paternal	Down	-1.17951	8.28404e-05	0.00144971
Tbxa2r	Paternal	Down	-1.71308	7.09174e-05	0.000236255		Dppa4	Paternal	Other	-0.497509	0.00681478	0.0367998		F2r	Paternal	Down	-1.24093	0.00223918	0.0147786
Spic	Paternal	Down	-2.1046	7.72194e-10	3.25482e-08		Zfp707	Paternal	Other	0.538366	0.00499964	0.0294649		Kctd6	Paternal	Down	-1.35217	0.000252805	0.0033562
Ikbip	Paternal	Down	-0.975935	0.0228959	0.0375427		Rrs1	Paternal	Other	0.347103	0.161321	0.332671		Hesx1	Paternal	Down	-2.16164	0.000830259	0.00737653
Apaf1	Paternal	Down	-3.09191	1.80082e-08	3.30437e-07		Mybl1	Paternal	Other	-0.2129	0.710688	0.838526		Ajuba	Paternal	Down	-0.884832	0.0032746	0.0201179
Tmpo	Paternal	Down	-1.57773	2.38082e-06	1.42603e-05		Sgk3	Paternal	Other	0.207108	0.505836	0.68607		1700123O20Rik	Paternal	Down	-0.974441	0.00271748	0.0171245
Nudt4	Paternal	Down	-2.00855	3.73327e-08	5.91186e-07		Gm4850	Paternal	Other	0.315287	0.50295	0.684604		Defb42	Paternal	Down	-3.22987	7.87117e-07	6.0608e-05
Tspan8	Paternal	Down	-1.46259	0.000742828	0.00181008		Gm15455	Paternal	Other	0.806145	0.000156221	0.00266724		Rgcc	Paternal	Down	-1.1762	0.00216961	0.014485
Hsd17b6	Paternal	Down	-4.08484	2.54486e-05	9.90526e-05		Arid5a	Paternal	Other	0.668608	0.0121088	0.0558855		Ccdc166	Paternal	Down	-1.09961	0.00404897	0.0236566
Spryd4	Paternal	Down	-1.38693	4.12884e-05	0.000152979		Nabp1	Paternal	Other	0.480994	0.0534874	0.159436		Ankrd54	Paternal	Down	-1.15088	0.00132328	0.00992464
Ormdl2	Paternal	Down	-1.12212	0.000931118	0.00222311		Inpp1	Paternal	Other	1.01383	0.0321739	0.111172		Syngr1	Paternal	Down	-1.84562	0.000118287	0.00192424
Cd63	Paternal	Down	-1.37363	0.0133171	0.0233606		Stk17b	Paternal	Other	0.890358	0.0352951	0.117728		Pmm2	Paternal	Down	-1.00465	0.00638881	0.0327084
Pgam2	Paternal	Down	-3.46245	5.83423e-06	2.83223e-05		Mars2	Paternal	Other	-0.304763	0.198295	0.383062		2510002D24Rik	Paternal	Down	-1.17408	0.000327437	0.00398095
Tmed4	Paternal	Down	-3.31804	4.81233e-10	2.41872e-08		Trak2	Paternal	Other	0.904117	0.000565906	0.0062573		Abcc5	Paternal	Down	-0.944674	0.00062424	0.00630769
Zrsr1	Paternal	Down	-0.906697	0.00642399	0.012194		Fzd7	Paternal	Other	0.739899	0.00208659	0.0158335		Ppp1r2	Paternal	Down	-0.875066	2.54486e-05	0.000638982
Prorsd1	Paternal	Down	-0.88569	0.00564847	0.0109558		Als2	Paternal	Other	0.430314	0.047971	0.147339		Bex6	Paternal	Down	-0.990489	0.000299431	0.00375917
Ubtd2	Paternal	Down	-1.91253	2.71046e-05	0.000104443		Plcd4	Paternal	Other	-0.395526	0.126447	0.280396		Fbxo45	Paternal	Down	-0.973756	0.00863724	0.041916
Pank3	Paternal	Down	-1.79744	1.0451e-10	7.55082e-09		Stk16	Paternal	Other	0.843671	0.0403706	0.129119		Tfrc	Paternal	Down	-0.730494	0.000665419	0.00656559
Timd2	Paternal	Down	-1.81257	1.51539e-06	1.02444e-05		Dnpep	Paternal	Other	0.391327	0.149897	0.316996		Itgb5	Paternal	Down	-0.92612	0.00911525	0.0430055
Trim41	Paternal	Down	-1.27486	0.00351657	0.00711936		Cul3	Paternal	Other	0.3455	0.0880261	0.220255		Tomm70a	Paternal	Down	-1.34344	0.00115388	0.00912197
Hnrnpab	Paternal	Down	-1.36267	6.11466e-05	0.000208792		Utp14b	Paternal	Other	0.896608	1.4883e-05	0.000535543		Cxadr	Paternal	Down	-2.35201	2.44427e-08	5.53744e-06
Aff4	Paternal	Down	-1.89011	1.08171e-09	4.03372e-08		Slc19a3	Paternal	Other	0.536135	0.0174749	0.0724586		Acat2	Paternal	Down	-1.19226	1.2291e-05	0.000366234
Gm2a	Paternal	Down	-1.74973	4.07077e-09	1.023e-07		A630001G21Rik	Paternal	Other	-0.261725	0.398398	0.596826		Narfl	Paternal	Down	-1.24688	0.00144821	0.0105866
Sparc	Paternal	Down	-2.24387	7.04754e-06	3.27187e-05		Sp140	Paternal	Other	1.26377	0.0487255	0.149079		Decr2	Paternal	Down	-1.07248	0.00179231	0.0125461
Gemin5	Paternal	Down	-1.83562	2.68415e-08	4.43268e-07		Alppl2	Paternal	Other	-0.00812262	0.971312	0.984025		Rgs11	Paternal	Down	-0.873005	0.00723713	0.0360297
Shmt1	Paternal	Down	-0.89892	0.00321972	0.00662277		Gal3st2	Paternal	Other	3.87474	0.00158581	0.0129657		Rsph1	Paternal	Down	-0.916496	0.00131801	0.00992464
Trpv2	Paternal	Down	-1.12651	0.00311238	0.00643633		Slco4c1	Paternal	Other	0.154217	0.465755	0.65465		Trmt61b	Paternal	Down	-1.33664	2.60447e-05	0.000640035
Sat2	Paternal	Down	-2.26307	4.81798e-06	2.40949e-05		Serpinb3b	Paternal	Other	1.11637	0.00222109	0.0163975		Tmem173	Paternal	Down	-1.26912	0.0103115	0.0459021
Mpdu1	Paternal	Down	-1.05162	0.00521765	0.0102058		Tmem185b	Paternal	Other	-0.893415	0.0750522	0.197586		Eif1a	Paternal	Down	-0.875132	0.00232041	0.0150607
Alox12	Paternal	Down	-1.16724	0.000457031	0.00120075		Tmem177	Paternal	Other	-0.260355	0.458543	0.648695		Slc12a2	Paternal	Down	-0.840098	0.0030877	0.0190711
Itgae	Paternal	Down	-1.24676	9.12449e-07	6.84929e-06		Dyrk3	Paternal	Other	1.27145	4.00208e-05	0.00108056		Smad7	Paternal	Down	-1.06685	0.000293797	0.00372896
Tsr1	Paternal	Down	-0.797408	0.0115844	0.0205078		Chit1	Paternal	Other	1.56808	0.194948	0.379119		Cndp2	Paternal	Down	-1.11751	0.00115705	0.00912197
Wdr81	Paternal	Down	-2.49101	2.72987e-07	2.48483e-06		Kdm5b	Paternal	Other	0.0687244	0.771634	0.877441		Chka	Paternal	Down	-1.0428	0.00111654	0.00908168
Gemin4	Paternal	Down	-4.16588	2.97698e-06	1.69772e-05		Nr5a2	Paternal	Other	0.438072	0.0299655	0.107376		Uqcc3	Paternal	Down	-1.30667	0.000880098	0.00752972
Timm22	Paternal	Down	-2.85851	6.17916e-08	7.93679e-07		Zfp281	Paternal	Other	-0.0179096	0.933928	0.969794		Psat1	Paternal	Down	-0.786089	0.00546763	0.0293726
Rab34	Paternal	Down	-1.44553	8.2055e-05	0.000268713		Glrx2	Paternal	Other	0.644136	0.0195051	0.07863		Scd1	Paternal	Down	-0.894152	0.00114705	0.00912197
Cct6b	Paternal	Down	-0.997068	0.00350686	0.00711217		Npl	Paternal	Other	-0.122179	0.593914	0.749494		Pprc1	Paternal	Down	-0.897484	0.0108409	0.0479742
Prr11	Paternal	Down	-0.923117	0.000118104	0.000367999		Dhx9	Paternal	Other	0.240037	0.299601	0.507051		Gsto1	Paternal	Down	-1.76973	4.03852e-05	0.000818332
Coil	Paternal	Down	-0.917741	0.00724578	0.0135099		Glul	Paternal	Other	0.0397451	0.802013	0.89965		Uap1l1	Paternal	Down	-0.966286	0.00270462	0.0171245
Dgke	Paternal	Down	-0.655323	0.0221074	0.0363013		Tor3a	Paternal	Other	-0.0176414	0.949234	0.973551		Sapcd2	Paternal	Down	-0.804277	0.00406827	0.0236566
Cox11	Paternal	Down	-1.05784	0.00605804	0.0116524		Fam20b	Paternal	Other	0.663283	0.022826	0.0883365		Pmpca	Paternal	Down	-1.00643	0.00668404	0.0340091
Nme2	Paternal	Down	-1.08461	0.000101655	0.000321075		Tor1aip2	Paternal	Other	0.220215	0.268632	0.469702		Surf2	Paternal	Down	-1.97078	0.00155437	0.0112206
Gip	Paternal	Down	-1.32332	0.0214156	0.0353663		Rfwd2	Paternal	Other	0.421216	0.103455	0.245625		Gtf3c4	Paternal	Down	-0.731085	0.00830036	0.0404511
Snf8	Paternal	Down	-2.05626	8.39007e-07	6.55332e-06		Cacybp	Paternal	Other	-0.441717	0.0240532	0.0909633		Set	Paternal	Down	-0.746658	0.00898525	0.0427077
Calcoco2	Paternal	Down	-2.32193	1.6414e-07	1.70942e-06		Gas5	Paternal	Other	-0.227628	0.305005	0.514696		Tor1b	Paternal	Down	-0.987711	0.00471351	0.0261736
Gm11517	Paternal	Down	-1.76697	0.000109852	0.00034508		Gpr161	Paternal	Other	0.305194	0.246046	0.442414		Ptrh1	Paternal	Down	-1.21807	0.000749103	0.00703426
Npepps	Paternal	Down	-2.4932	1.09527e-06	8.01353e-06		Lmx1a	Paternal	Other	3.23785	0.371732	0.57391		Rbm45	Paternal	Down	-0.835407	0.00732389	0.0363051
Fbxo47	Paternal	Down	-0.870934	0.00615224	0.0117809		Uhmk1	Paternal	Other	-0.768785	0.0906069	0.223859		Clp1	Paternal	Down	-0.612367	0.00420726	0.0241761
Stac2	Paternal	Down	-0.928194	0.0093839	0.0169497		Fcgr3	Paternal	Other	0.622415	0.0018146	0.0142348		C1qtnf4	Paternal	Down	-1.17729	0.00599937	0.0313976
Casc3	Paternal	Down	-1.85455	3.46376e-06	1.91584e-05		F11r	Paternal	Other	-0.22304	0.243562	0.440783		4930547E08Rik	Paternal	Down	-2.01156	0.000718006	0.00685369
Krt28	Paternal	Down	-1.07505	0.000294593	0.000826576		Tagln2	Paternal	Other	0.404615	0.365938	0.570274		1700020I14Rik	Paternal	Down	-1.33507	1.63501e-05	0.000457059
Nt5c3b	Paternal	Down	-2.31685	3.4961e-06	1.92452e-05		Becn2	Paternal	Other	0.274732	0.22627	0.417647		Usp50	Paternal	Down	-0.813389	0.00123416	0.00944009
Hcrt	Paternal	Down	-2.07159	3.92291e-05	0.000147237		Mixl1	Paternal	Other	-0.570259	0.514231	0.694212		Tasp1	Paternal	Down	-1.15385	0.00232127	0.0150607
Ifi35	Paternal	Down	-2.0003	4.4755e-10	2.41872e-08		D1Pas1	Paternal	Other	-0.152573	0.524747	0.702704		Ovol2	Paternal	Down	-1.51709	1.391e-06	8.45579e-05
Rundc1	Paternal	Down	-2.79305	1.077e-06	7.93001e-06		Nsl1	Paternal	Other	1.71418	0.000914758	0.00877714		1110008F13Rik	Paternal	Down	-0.870316	0.00873487	0.0420345
Rdm1	Paternal	Down	-1.54158	3.88747e-08	5.94384e-07		Tatdn3	Paternal	Other	0.69394	0.0969277	0.233957		Ndrg3	Paternal	Down	-1.5988	0.000450136	0.0051476
Kif18b	Paternal	Down	-0.929671	0.00528616	0.0103116		Ints7	Paternal	Other	0.00813516	0.978385	0.986029		Rprd1b	Paternal	Down	-0.964449	0.00198612	0.0135738
Mettl2	Paternal	Down	-1.02902	0.00212456	0.00463394		1700034H15Rik	Paternal	Other	-0.0767957	0.839137	0.923448		Tmem189	Paternal	Down	-0.837582	0.0046512	0.0260783
Tlk2	Paternal	Down	-1.1693	0.000195063	0.000575238		A630066F11Rik	Paternal	Other	0.281486	0.481042	0.670131		Adnp	Paternal	Down	-3.14938	0.0057917	0.0308268
Map3k3	Paternal	Down	-1.94947	7.68282e-06	3.51041e-05		Epm2a	Paternal	Other	2.74039	0.00176758	0.0140834		Ctsz	Paternal	Down	-1.42558	2.87741e-06	0.000127823
Nol11	Paternal	Down	-1.06363	0.000148155	0.000451894		Enpp3	Paternal	Other	-0.196567	0.520083	0.699671		Stmn3	Paternal	Down	-1.23486	0.00378917	0.0227942
Ttyh2	Paternal	Down	-2.49798	7.67277e-11	6.33552e-09		Arg1	Paternal	Other	-0.743172	0.060245	0.171433		Gpr160	Paternal	Down	-0.902322	0.00509996	0.0276547
Nt5c	Paternal	Down	-3.77084	6.10955e-05	0.000208792		Fam26f	Paternal	Other	-0.416097	0.314535	0.523925		Rusc1	Paternal	Down	-0.876344	0.00387203	0.0229343
Grb2	Paternal	Down	-0.903782	0.00501151	0.00985257		Rfpl4b	Paternal	Other	0.532971	0.0821544	0.209784		Tdpoz2	Paternal	Down	-1.05572	0.00577044	0.0308268
Ube2o	Paternal	Down	-1.38324	0.000389524	0.00104476		Ostm1	Paternal	Other	-0.823036	0.013437	0.0602331		Them4	Paternal	Down	-1.20537	7.45849e-06	0.000269205
6030468B19Rik	Paternal	Down	-3.34168	6.52324e-06	3.05298e-05		Bend3	Paternal	Other	1.0472	2.12097e-06	0.000189419		Hormad1	Paternal	Down	-1.60479	0.000686074	0.00660346
Cbx8	Paternal	Down	-1.37676	0.00321531	0.00662277		Sesn1	Paternal	Other	0.384736	0.123882	0.277658		BC028528	Paternal	Down	-1.75024	0.0004836	0.00522017
Ccdc137	Paternal	Down	-2.0333	4.23782e-07	3.62883e-06		Cd24a	Paternal	Other	-0.225007	0.361335	0.564616		Trim33	Paternal	Down	-0.770832	0.00385678	0.0229343
Alyref	Paternal	Down	-1.99295	1.53065e-05	6.36487e-05		Qrsl1	Paternal	Other	-0.597984	0.0939219	0.230049		Wdr77	Paternal	Down	-0.665902	0.00154805	0.0112206
Pcyt2	Paternal	Down	-1.47494	0.000813118	0.00196645		Gja1	Paternal	Other	-0.283947	0.335231	0.537591		Tmem56	Paternal	Down	-1.57163	2.29361e-06	0.000115179
Wdr45b	Paternal	Down	-2.04051	1.93178e-07	1.9589e-06		Ranbp2	Paternal	Other	0.160828	0.498811	0.683387		H2afz	Paternal	Down	-0.770951	0.00031429	0.00390328
Kif3c	Paternal	Down	-2.1781	8.49971e-08	1.00262e-06		Sept10	Paternal	Other	0.151377	0.547601	0.717567		Tomm5	Paternal	Down	-1.22354	0.00172282	0.0122077
Fkbp1b	Paternal	Down	-5.19416	1.99299e-09	5.90742e-08		Herc4	Paternal	Other	0.179476	0.430064	0.627267		Rnf11	Paternal	Down	-0.9851	0.00258033	0.0165571
Atad2b	Paternal	Down	-1.4278	1.73445e-07	1.77436e-06		Sirt1	Paternal	Other	0.602906	0.0189408	0.077159		Hpdl	Paternal	Down	-1.79327	0.000655111	0.00652287
Odc1	Paternal	Down	-1.69701	6.20718e-07	5.05317e-06		Slc5a4b	Paternal	Other	-0.138634	0.769856	0.876278		Ppcs	Paternal	Down	-1.01539	0.0040759	0.0236566
Atp6v1c2	Paternal	Down	-2.13965	5.11014e-07	4.21951e-06		Pdxk	Paternal	Other	1.47562	0.00156558	0.012891		Yrdc	Paternal	Down	-1.10695	0.00278448	0.0173842
Adi1	Paternal	Down	-1.0833	0.0208593	0.0345959		1600002K03Rik	Paternal	Other	-0.188605	0.539986	0.712577		S100pbp	Paternal	Down	-1.1061	0.00375143	0.0226853
Ankmy2	Paternal	Down	-1.57171	0.000486564	0.00125424		Stk11	Paternal	Other	0.39173	0.0964263	0.233718		Zbtb8a	Paternal	Down	-0.83907	0.00100373	0.00828074
Ap4s1	Paternal	Down	-1.83333	2.51378e-06	1.46876e-05		Mknk2	Paternal	Other	-0.206234	0.48772	0.674548		Yars	Paternal	Down	-1.23826	0.000206228	0.00298985
Gemin2	Paternal	Down	-1.71858	2.27843e-08	3.92646e-07		Adat3	Paternal	Other	-0.474652	0.0924487	0.227765		Sfn	Paternal	Down	-1.91061	2.69193e-08	5.53744e-06
Mgat2	Paternal	Down	-2.43359	0.00153085	0.00346314		Gadd45b	Paternal	Other	-0.130012	0.575347	0.733236		Pramel4	Paternal	Down	-2.70582	2.35956e-07	2.72529e-05
Arf6	Paternal	Down	-1.66399	5.62838e-05	0.000195388		Tbxa2r	Paternal	Other	0.369354	0.156858	0.325893		Fbxo6	Paternal	Down	-0.927573	0.0101287	0.0455202
Dnaaf2	Paternal	Down	-2.62601	1.42658e-07	1.52697e-06		Gna11	Paternal	Other	0.925401	0.00334504	0.0212218		2700038G22Rik	Paternal	Down	-1.67946	3.77177e-05	0.000790559
L2hgdh	Paternal	Down	-2.31748	9.95627e-08	1.13356e-06		Tmem263	Paternal	Other	-0.209491	0.589158	0.745111		Nipal1	Paternal	Down	-2.00045	8.40958e-05	0.00144971
Tmx1	Paternal	Down	-1.80686	3.11824e-05	0.000118382		Spic	Paternal	Other	-0.347565	0.103356	0.245625		Sdad1	Paternal	Down	-0.938174	0.00385124	0.0229343
3110056K07Rik	Paternal	Down	-1.68042	0.00422775	0.00841185		Ikbip	Paternal	Other	-0.0893677	0.859025	0.938256		2210016L21Rik	Paternal	Down	-1.69466	5.29867e-06	0.000203999
Six1	Paternal	Down	-1.62538	0.00241171	0.00515331		Apaf1	Paternal	Other	-0.558025	0.0446003	0.140191		Gpn3	Paternal	Down	-0.618816	0.00996305	0.0451268
Sgpp1	Paternal	Down	-1.3888	0.000217282	0.000635894		Tmpo	Paternal	Other	-0.320889	0.150763	0.317438		Cdk2ap1	Paternal	Down	-0.805893	0.00272806	0.0171245
Churc1	Paternal	Down	-0.807122	0.00689623	0.0129207		Nudt4	Paternal	Other	0.00410213	0.985985	0.99025		Rilpl2	Paternal	Down	-1.23306	7.08792e-05	0.00127915
Pigh	Paternal	Down	-2.7603	3.1935e-06	1.78342e-05		Socs2	Paternal	Other	0.550959	0.0294936	0.106418		Bri3bp	Paternal	Down	-1.92134	2.1406e-06	0.000112381
Mfsd7c	Paternal	Down	-1.62069	1.08734e-05	4.67274e-05		Dusp6	Paternal	Other	1.13381	0.00537495	0.0308926		Hspb1	Paternal	Down	-3.20228	2.12968e-09	1.22989e-06
Snhg10	Paternal	Down	-1.60184	0.000138588	0.000426085		Tspan8	Paternal	Other	-0.173767	0.668814	0.803823		Rasl11a	Paternal	Down	-1.94862	0.00121348	0.00934376
Gskip	Paternal	Down	-2.65372	1.90247e-08	3.43635e-07		Slc35e3	Paternal	Other	0.0313358	0.91743	0.961314		Iqub	Paternal	Down	-2.28438	5.99959e-07	5.33041e-05
Mark3	Paternal	Down	-2.72073	2.07687e-07	2.03463e-06		Hsd17b6	Paternal	Other	-0.402928	0.372253	0.573951		Zfp775	Paternal	Down	-1.25792	0.000181531	0.00273002
D430020J02Rik	Paternal	Down	-1.10123	0.0166885	0.0285991		Spryd4	Paternal	Other	-0.162783	0.557265	0.718872		Ccdc126	Paternal	Down	-0.899855	0.000826819	0.00737653
Dusp22	Paternal	Down	-2.67815	3.74083e-06	2.04948e-05		Mmp19	Paternal	Other	0.928745	0.00114731	0.0104884		Cbx3	Paternal	Down	-1.43557	1.23663e-05	0.000366234
Gadd45g	Paternal	Down	-1.80872	0.0185915	0.0315592		Ormdl2	Paternal	Other	-0.206559	0.499149	0.683387		Snx10	Paternal	Down	-0.809565	0.00630562	0.0325134
Nop16	Paternal	Down	-2.43907	4.05905e-12	7.82043e-10		Cd63	Paternal	Other	0.561015	0.115285	0.263996		Kbtbd2	Paternal	Down	-1.78508	1.34134e-05	0.000387312
Faf2	Paternal	Down	-1.6681	8.48818e-07	6.55469e-06		Olfr815	Paternal	Other	0.36293	0.278563	0.481985		Fam136a	Paternal	Down	-1.33918	0.00141393	0.0104685
Zfp346	Paternal	Down	-1.03905	0.0130527	0.0229314		Sfi1	Paternal	Other	1.39375	0.405457	0.603508		Tprkb	Paternal	Down	-1.76645	0.0051979	0.0280541
B230219D22Rik	Paternal	Down	-2.03607	9.80864e-10	3.7796e-08		Morc2a	Paternal	Other	0.468844	0.0220469	0.0861834		Gfpt1	Paternal	Down	-1.00588	0.000526581	0.00547928
Gm3604	Paternal	Down	-1.84286	0.000354566	0.000968979		Pgam2	Paternal	Other	-0.0906782	0.861518	0.940058		Fancd2os	Paternal	Down	-1.75675	0.0009957	0.00827362
Zfp935	Paternal	Down	-0.671205	0.0234712	0.0381078		C1d	Paternal	Other	0.234711	0.123385	0.27708		Zfp637	Paternal	Down	-1.0854	0.000517242	0.00543104
Aaed1	Paternal	Down	-2.39759	0.000412429	0.00109602		Slc1a4	Paternal	Other	0.936619	4.96052e-05	0.00119055		Kdm5a	Paternal	Down	-0.641047	0.011011	0.0485408
Zfp874a	Paternal	Down	-4.3024	3.95449e-05	0.000147464		Zrsr1	Paternal	Other	0.125878	0.571789	0.731067		Lpcat3	Paternal	Down	-0.984252	0.00180433	0.0125543
Zfp874b	Paternal	Down	-1.21525	0.0232495	0.0378368		Prorsd1	Paternal	Other	-0.50914	0.0887645	0.220676		Bcl2l14	Paternal	Down	-1.62256	9.01174e-06	0.000306134
Ell2	Paternal	Down	-0.810725	0.0194409	0.0327693		Ubtd2	Paternal	Other	-0.195555	0.479636	0.6693		Prkcg	Paternal	Down	-1.16439	0.00031786	0.00390562
Lysmd3	Paternal	Down	-0.769274	0.0154886	0.0266943		Pank3	Paternal	Other	0.0995283	0.554627	0.718568		Hspbp1	Paternal	Down	-0.979331	0.00983787	0.0447352
Polr3g	Paternal	Down	-1.94703	3.78069e-07	3.26155e-06		Hmmr	Paternal	Other	0.114096	0.377765	0.578609		Tmem190	Paternal	Down	-4.69277	0.00202789	0.0137777
Rps23	Paternal	Down	-0.877203	0.0150578	0.0260582		Ccnjl	Paternal	Other	1.46849	0.00879398	0.0441983		Obox6	Paternal	Down	-0.895743	0.00133739	0.00996568
Bhmt2	Paternal	Down	-2.48465	0.00026796	0.000764843		Timd2	Paternal	Other	-0.219997	0.345215	0.549035		Tmem160	Paternal	Down	-1.71524	1.16878e-05	0.000366234
Aggf1	Paternal	Down	-1.15413	0.00122535	0.00283302		Trim7	Paternal	Other	0.960414	0.0305304	0.107738		Apoc2	Paternal	Down	-1.79689	0.000684945	0.00660346
F2r	Paternal	Down	-2.44464	6.19208e-07	5.05317e-06		Trim41	Paternal	Other	0.339189	0.221874	0.412153		Eid2	Paternal	Down	-2.5662	2.30838e-05	0.000605951
Hexb	Paternal	Down	-1.14533	0.000487157	0.00125424		Hnrnpab	Paternal	Other	-0.163513	0.320642	0.527359		Upk1a	Paternal	Down	-0.808198	0.0103324	0.0459021
Ccdc125	Paternal	Down	-1.4951	0.000174852	0.000522298		Aff4	Paternal	Other	0.430251	0.0298224	0.107194		Ccne1	Paternal	Down	-0.739468	0.000510668	0.00541121
Ipo11	Paternal	Down	-2.14821	4.63278e-08	6.61173e-07		P4ha2	Paternal	Other	0.700492	0.573015	0.731067		Dkkl1	Paternal	Down	-0.619273	0.00944819	0.0438651
Kctd6	Paternal	Down	-2.39017	8.1652e-10	3.25482e-08		Sparc	Paternal	Other	0.425345	0.203357	0.390889		Hsd17b14	Paternal	Down	-1.23376	3.38696e-05	0.000732509
Nid2	Paternal	Down	-1.36298	0.000181286	0.000540121		Gemin5	Paternal	Other	0.0488193	0.810963	0.903578		Sec1	Paternal	Down	-1.03805	0.00720999	0.0360297
Kcnk5	Paternal	Down	-1.55672	0.000153109	0.000463336		Zfp867	Paternal	Other	0.695018	0.007123	0.0381097		Sult2b1	Paternal	Down	-1.48789	9.51503e-07	6.46462e-05
Ccnb1ip1	Paternal	Down	-0.811763	0.0201373	0.0335912		Pld6	Paternal	Other	0.446497	0.118056	0.267969		Nipa2	Paternal	Down	-1.362	8.25955e-06	0.000289084
Rab2b	Paternal	Down	-1.45198	4.55613e-05	0.000167203		Shmt1	Paternal	Other	0.716025	0.00138797	0.0120041		Nmb	Paternal	Down	-1.41241	0.000156393	0.00244101
Ajuba	Paternal	Down	-1.73848	4.13064e-06	2.18037e-05		Smcr8	Paternal	Other	0.82277	0.00931422	0.0462128		Aqp11	Paternal	Down	-1.07556	0.00177142	0.0124755
1700123O20Rik	Paternal	Down	-0.728197	0.024997	0.0403583		Map2k3	Paternal	Other	0.436191	0.1512	0.317438		Folr1	Paternal	Down	-0.955772	0.000172298	0.00265339
B020004C17Rik	Paternal	Down	-0.749064	0.00217778	0.00472329		Tnfrsf13b	Paternal	Other	0.946506	0.000913629	0.00877714		Ipo7	Paternal	Down	-1.16273	0.00085958	0.00746478
Defb42	Paternal	Down	-3.76974	2.44707e-07	2.29839e-06		Trpv2	Paternal	Other	1.21319	0.0062889	0.0345285		Ikzf5	Paternal	Down	-0.852739	0.0112305	0.0493204
Gata4	Paternal	Down	-1.57528	4.80089e-05	0.000173286		2810001G20Rik	Paternal	Other	1.18167	0.249674	0.446643		Fgf4	Paternal	Down	-1.43423	0.000279397	0.00366708
Piwil2	Paternal	Down	-1.83095	1.75487e-06	1.13968e-05		Sco1	Paternal	Other	0.987994	0.000579982	0.00635245		Oraov1	Paternal	Down	-1.00755	0.00913724	0.0430055
Rgcc	Paternal	Down	-0.913208	0.0272688	0.0436604		Wrap53	Paternal	Other	0.913813	8.91415e-05	0.00161708		Rab20	Paternal	Down	-0.836279	0.00232412	0.0150607
Klf5	Paternal	Down	-1.00096	0.00334658	0.00683506		Sat2	Paternal	Other	0.32341	0.39818	0.596826		Agpat5	Paternal	Down	-1.11575	0.00205147	0.0138565
Dis3	Paternal	Down	-0.755291	0.0120552	0.0213086		Mpdu1	Paternal	Other	0.1841	0.451664	0.645791		Prosc	Paternal	Down	-1.01932	2.16719e-05	0.000582116
Zfp622	Paternal	Down	-1.15824	0.00105915	0.00250898		Tnfsf12	Paternal	Other	0.489343	0.266709	0.467976		Mak16	Paternal	Down	-1.8018	0.000590758	0.00609219
Osr2	Paternal	Down	-1.80302	0.00672028	0.0126114		Cldn7	Paternal	Other	-0.612817	0.292337	0.497846		Rwdd4a	Paternal	Down	-1.22555	2.42877e-06	0.000116885
Ankrd46	Paternal	Down	-0.988994	0.0209584	0.0347104		Alox12	Paternal	Other	-0.0504331	0.867011	0.944611		Tssk6	Paternal	Down	-1.56095	0.00624989	0.0323705
Pabpc1	Paternal	Down	-0.901984	0.00701638	0.0131245		Cxcl16	Paternal	Other	0.54937	0.0279346	0.101668		Cnep1r1	Paternal	Down	-0.726694	0.00182631	0.0126311
Ubr5	Paternal	Down	-1.27054	9.03654e-05	0.000289556		Ggt6	Paternal	Other	0.957935	0.00394644	0.0238636		Mt2	Paternal	Down	-1.39662	5.01369e-06	0.000203999
Utp23	Paternal	Down	-1.75659	8.10332e-10	3.25482e-08		Itgae	Paternal	Other	0.222971	0.25769	0.457458		Mt1	Paternal	Down	-1.52821	2.68939e-06	0.00012425
Chrac1	Paternal	Down	-1.82418	5.02407e-07	4.19396e-06		Olfr376	Paternal	Other	1.90455	0.000214391	0.00303192		Gfod2	Paternal	Down	-1.66213	2.88067e-05	0.000679016
Zfp623	Paternal	Down	-0.83553	0.00998121	0.0179166		Tsr1	Paternal	Other	0.245657	0.185182	0.368144		Tmem170	Paternal	Down	-1.00555	0.00330235	0.020181
Slc39a4	Paternal	Down	-1.42045	4.81108e-05	0.000173286		Wdr81	Paternal	Other	-0.0395958	0.897039	0.948508		Gcsh	Paternal	Down	-0.735954	0.000481228	0.00522017
Ppp1r16a	Paternal	Down	-1.93233	0.000604147	0.00152488		Gemin4	Paternal	Other	0.0720395	0.826463	0.91411		Zdhhc7	Paternal	Down	-1.05921	0.00951034	0.0438676
Zfp7	Paternal	Down	-1.96326	2.18713e-07	2.10693e-06		Rab34	Paternal	Other	0.0336442	0.88364	0.946933		Arv1	Paternal	Down	-1.28546	0.000931222	0.00785082
Zfp647	Paternal	Down	-1.80742	0.00528959	0.0103116		Slc13a2	Paternal	Other	1.10034	0.00613238	0.0339335		Atg4d	Paternal	Down	-1.8374	0.000213691	0.00298985
Pdxp	Paternal	Down	-2.21105	5.11545e-05	0.000181953		Cct6b	Paternal	Other	0.25439	0.370189	0.573053		Polr2m	Paternal	Down	-1.56311	1.62516e-06	9.38528e-05
Ankrd54	Paternal	Down	-1.94981	4.8296e-06	2.40949e-05		Gm11423	Paternal	Other	1.10371	0.000446302	0.00518156		Slc25a36	Paternal	Down	-1.22598	0.000114678	0.00189219
Syngr1	Paternal	Down	-2.95437	3.80399e-06	2.06451e-05		AA465934	Paternal	Other	-1.59235	0.0452484	0.141449		Impdh2	Paternal	Down	-1.45373	4.21643e-06	0.000180369
Tef	Paternal	Down	-1.59695	0.000223806	0.000650048		Med13	Paternal	Other	1.09383	0.00125408	0.0110302		Dync1li1	Paternal	Down	-1.05309	2.48049e-05	0.000636659
Upk3a	Paternal	Down	-1.27808	0.000273351	0.000776396		Prr11	Paternal	Other	-0.226258	0.126794	0.280396		Tmppe	Paternal	Down	-1.98972	0.00423293	0.0242031
Atxn10	Paternal	Down	-0.739697	0.0307798	0.0486374		Coil	Paternal	Other	0.314353	0.138985	0.300487		Prps1l3	Paternal	Down	-1.44336	4.36414e-05	0.000854336
Pim3	Paternal	Down	-1.28206	0.000319128	0.000882565		Dgke	Paternal	Other	0.330617	0.0506434	0.152324		Rpl10l	Paternal	Down	-0.826846	0.00875328	0.0420345
Rarg	Paternal	Down	-1.69695	4.01498e-06	2.15875e-05		Cox11	Paternal	Other	-0.592529	0.0926098	0.227765		Prr13	Paternal	Down	-0.852902	0.00487392	0.0265537
Amhr2	Paternal	Down	-2.35537	6.14941e-08	7.93679e-07		Tob1	Paternal	Other	0.150625	0.473544	0.662391		Zfp639	Paternal	Down	-0.854555	0.00962788	0.0441278
Nfe2	Paternal	Down	-2.00464	1.41648e-06	9.86419e-06		Nme2	Paternal	Other	-0.314679	0.0617472	0.172786		Serp1	Paternal	Down	-1.52534	6.35829e-09	2.44794e-06
Zfp263	Paternal	Down	-0.928652	0.00642004	0.012194		Gm11544	Paternal	Other	0.60732	8.75953e-06	0.000391147		Haus6	Paternal	Down	-0.805067	0.000400773	0.00472339
Pmm2	Paternal	Down	-1.92151	6.16963e-06	2.91106e-05		Tmem92	Paternal	Other	1.64069	0.000174113	0.00271971		Kti12	Paternal	Down	-1.63328	2.14582e-07	2.72529e-05
Tnfrsf17	Paternal	Down	-1.05945	0.0212404	0.0351272		B4galnt2	Paternal	Other	0.580211	0.00917906	0.0457377		Ftl1	Paternal	Down	-0.808237	0.000284649	0.00369404
Hic2	Paternal	Down	-0.763329	0.0219218	0.0360478		Gip	Paternal	Other	-0.338218	0.572809	0.731067		Phlda2	Paternal	Down	-2.09589	1.07333e-07	1.54963e-05
2510002D24Rik	Paternal	Down	-1.25598	0.000271833	0.000773987		Snf8	Paternal	Other	-0.480853	0.0535936	0.159436		Gabarapl2	Paternal	Down	-1.79894	6.50494e-05	0.00119257
Hira	Paternal	Down	-1.54837	5.39472e-05	0.00018784		Calcoco2	Paternal	Other	-0.665732	0.0105905	0.0505991		Map1lc3b	Paternal	Down	-1.15313	3.00802e-05	0.000694852
Eif2b5	Paternal	Down	-1.08359	0.0024411	0.0051969		Gm11517	Paternal	Other	-0.739479	0.022149	0.086292		Rnf7	Paternal	Down	-0.940808	0.000293378	0.00372896
Yeats2	Paternal	Down	-1.62831	4.6446e-05	0.000168841		Npepps	Paternal	Other	0.54347	0.0279344	0.101668		Gpx1	Paternal	Down	-1.53366	1.92782e-06	0.00010603
Abcc5	Paternal	Down	-2.56066	4.93176e-11	4.75093e-09		Fbxo47	Paternal	Other	0.677273	0.00982974	0.0481533		Frs2	Paternal	Down	-1.38867	0.00362271	0.0220223
Senp2	Paternal	Down	-1.5552	1.46249e-06	1.00022e-05		Stac2	Paternal	Other	0.258071	0.275364	0.477161		Zfp707	Paternal	Other	0.043175	0.882449	0.932901
Ppp1r2	Paternal	Down	-1.15425	2.29113e-05	9.03939e-05		Casc3	Paternal	Other	-0.352304	0.166073	0.339455		Rrs1	Paternal	Other	0.0386025	0.905565	0.943127
Pak2	Paternal	Down	-0.995872	0.00113077	0.00265685		Krt28	Paternal	Other	0.475914	0.107297	0.250646		Mybl1	Paternal	Other	0.0144671	0.976651	0.99037
Bex6	Paternal	Down	-2.37454	9.15872e-13	4.52933e-10		Klhl11	Paternal	Other	0.670481	0.0014781	0.0124471		Sgk3	Paternal	Other	0.0880218	0.7778	0.862149
Fbxo45	Paternal	Down	-1.53881	1.1886e-05	5.05156e-05		Nt5c3b	Paternal	Other	-0.360087	0.209011	0.39707		Gm4850	Paternal	Other	1.41315	0.0316924	0.10279
Tfrc	Paternal	Down	-1.21574	1.04053e-06	7.7441e-06		Hcrt	Paternal	Other	0.113258	0.686439	0.81739		Gm15455	Paternal	Other	0.696782	0.0349728	0.110365
Fyttd1	Paternal	Down	-1.13564	0.000381992	0.00102694		Ifi35	Paternal	Other	-0.42537	0.0164642	0.0695087		Arid5a	Paternal	Other	0.917478	0.0174109	0.0660885
Itgb5	Paternal	Down	-2.88345	6.85181e-07	5.53169e-06		Rundc1	Paternal	Other	-0.0304173	0.928681	0.966994		Nabp1	Paternal	Other	0.440166	0.149055	0.288373
Parp9	Paternal	Down	-1.32646	0.000729724	0.00178343		LOC666331	Paternal	Other	1.41872	5.21194e-05	0.00121021		Inpp1	Paternal	Other	-0.980498	0.100194	0.223405
Polq	Paternal	Down	-0.811419	0.0306508	0.0485375		Rdm1	Paternal	Other	-0.315195	0.0613792	0.172786		Stk17b	Paternal	Other	1.28361	0.0081794	0.0401505
Lrrc58	Paternal	Down	-2.35401	3.17123e-06	1.77958e-05		Lsm12	Paternal	Other	1.725	0.000222976	0.00306969		Trak2	Paternal	Other	0.69415	0.0136978	0.0567058
Poglut1	Paternal	Down	-2.06779	1.06767e-07	1.1899e-06		Kif18b	Paternal	Other	0.0920889	0.689301	0.819957		Fzd7	Paternal	Other	0.056651	0.901485	0.941229
Cep97	Paternal	Down	-1.65868	1.09493e-05	4.68791e-05		Hexim1	Paternal	Other	0.220841	0.352155	0.55702		Als2	Paternal	Other	-0.0386861	0.885903	0.932901
Tomm70a	Paternal	Down	-3.0619	1.44728e-07	1.53138e-06		Arf2	Paternal	Other	0.675769	0.00613783	0.0339335		Plcd4	Paternal	Other	-0.689497	0.0358498	0.112518
Cggbp1	Paternal	Down	-0.761219	0.00178376	0.00399617		Mettl2	Paternal	Other	0.586052	0.00720679	0.0381255		Stk16	Paternal	Other	0.427323	0.193154	0.339048
Cxadr	Paternal	Down	-2.81174	3.34438e-09	8.7866e-08		Tlk2	Paternal	Other	0.00672808	0.974321	0.984946		Dnpep	Paternal	Other	-0.187088	0.620763	0.751552
D16Ertd472e	Paternal	Down	-1.23051	7.34512e-06	3.38285e-05		Map3k3	Paternal	Other	-0.566073	0.031821	0.110281		Cul3	Paternal	Other	0.035678	0.886656	0.932901
Bach1	Paternal	Down	-1.00369	0.00255409	0.00540756		Polg2	Paternal	Other	0.195636	0.55411	0.718568		Utp14b	Paternal	Other	0.381158	0.172547	0.31434
Gabpa	Paternal	Down	-1.18077	2.09668e-05	8.35778e-05		Nol11	Paternal	Other	0.172263	0.316773	0.526897		Slc19a3	Paternal	Other	0.407367	0.118894	0.253832
Gart	Paternal	Down	-1.74283	6.1166e-06	2.90979e-05		Slc16a6	Paternal	Other	0.812745	6.00556e-05	0.00134086		A630001G21Rik	Paternal	Other	0.109784	0.770787	0.857668
Wrb	Paternal	Down	-2.38363	6.16397e-05	0.000209575		Ttyh2	Paternal	Other	-0.166284	0.549741	0.718568		Sp140	Paternal	Other	0.769083	0.20028	0.347333
Acat2	Paternal	Down	-2.40363	2.07609e-11	2.36997e-09		Cdc42ep4	Paternal	Other	0.884836	0.0023159	0.0167004		Alppl2	Paternal	Other	-0.613631	0.0486039	0.139269
Chd1	Paternal	Down	-1.58483	1.54761e-05	6.40276e-05		Nt5c	Paternal	Other	-0.730635	0.113474	0.261915		Gal3st2	Paternal	Other	2.5821	0.144107	0.282586
1600012H06Rik	Paternal	Down	-2.03949	3.09533e-07	2.75246e-06		Grb2	Paternal	Other	0.0248403	0.890981	0.946933		Serpinb3b	Paternal	Other	2.15581	0.000482609	0.00522017
Tnfrsf12a	Paternal	Down	-1.01752	0.00355548	0.00718556		Ube2o	Paternal	Other	0.326702	0.214761	0.402158		Tmem177	Paternal	Other	-0.0570062	0.874121	0.928365
Narfl	Paternal	Down	-2.66538	5.53556e-08	7.44083e-07		1810032O08Rik	Paternal	Other	1.1319	0.00247767	0.0173288		Dyrk3	Paternal	Other	1.38052	0.000250233	0.0033562
Rab40c	Paternal	Down	-1.85662	7.88309e-06	3.58774e-05		6030468B19Rik	Paternal	Other	-0.313485	0.361148	0.564616		Chit1	Paternal	Other	-0.597103	0.569184	0.704617
Decr2	Paternal	Down	-1.55527	9.76917e-05	0.000310252		Socs3	Paternal	Other	0.173386	0.492452	0.675811		Kdm5b	Paternal	Other	-0.317799	0.200631	0.347419
Arhgdig	Paternal	Down	-1.2948	0.013813	0.0241937		Cbx8	Paternal	Other	-0.279867	0.508856	0.689361		Nr5a2	Paternal	Other	-0.391906	0.121276	0.256545
Rgs11	Paternal	Down	-1.6169	2.12694e-05	8.44929e-05		Arl16	Paternal	Other	0.235547	0.31288	0.522927		Zfp281	Paternal	Other	-0.586703	0.0774037	0.183953
Crebrf	Paternal	Down	-1.94756	6.67344e-09	1.57439e-07		Pde6g	Paternal	Other	0.673665	0.0591649	0.170409		Glrx2	Paternal	Other	0.375966	0.366283	0.520365
Nudt3	Paternal	Down	-1.65723	0.000137504	0.000423878		Alyref	Paternal	Other	0.266208	0.437231	0.63168		Dhx9	Paternal	Other	0.458682	0.161066	0.302957
Mapk14	Paternal	Down	-1.63632	1.59787e-06	1.04951e-05		Pcyt2	Paternal	Other	0.719634	0.0117889	0.0549676		Glul	Paternal	Other	-0.35964	0.110099	0.238136
Cdkn1a	Paternal	Down	-0.983074	0.0061554	0.0117809		Wdr45b	Paternal	Other	-0.128384	0.595579	0.749965		Tor3a	Paternal	Other	-0.611791	0.0306978	0.100727
Rsph1	Paternal	Down	-1.37712	2.23027e-06	1.34984e-05		Kif3c	Paternal	Other	0.359964	0.107877	0.251497		Fam20b	Paternal	Other	0.503602	0.095731	0.217656
Wdr4	Paternal	Down	-1.27784	0.000479476	0.00124556		Rab10os	Paternal	Other	0.99222	1.80063e-05	0.000614862		Tor1aip2	Paternal	Other	0.144367	0.549222	0.688764
Pknox1	Paternal	Down	-1.79721	5.09952e-05	0.000181953		Pomc	Paternal	Other	-0.391589	0.14592	0.310851		Rfwd2	Paternal	Other	-0.543578	0.190151	0.334283
Akap8	Paternal	Down	-0.979303	0.00157281	0.00354418		Fkbp1b	Paternal	Other	-1.13551	0.0264884	0.0979397		Cacybp	Paternal	Other	-0.276186	0.36193	0.516921
Stk19	Paternal	Down	-2.17578	9.72311e-06	4.22553e-05		Atad2b	Paternal	Other	-0.322903	0.0367119	0.120403		Gas5	Paternal	Other	0.210043	0.506733	0.654672
1110038B12Rik	Paternal	Down	-0.848741	0.0230839	0.0377439		Odc1	Paternal	Other	-0.160468	0.460224	0.648876		Gpr161	Paternal	Other	0.642671	0.046744	0.135054
Msh5	Paternal	Down	-1.35661	0.0307981	0.0486374		Atp6v1c2	Paternal	Other	-0.559526	0.0651715	0.177615		Lmx1a	Paternal	Other	-2.41002	0.323636	0.479846
Apom	Paternal	Down	-2.54314	0.00195262	0.00431592		Id2	Paternal	Other	0.398625	0.340644	0.543252		Uhmk1	Paternal	Other	-0.170235	0.793687	0.870016
Lst1	Paternal	Down	-2.50317	0.000186179	0.000553271		Dcdc2c	Paternal	Other	1.75136	0.501413	0.684604		Fcgr3	Paternal	Other	0.672156	0.0829882	0.195217
Lta	Paternal	Down	-2.02331	0.000685803	0.00169762		Adi1	Paternal	Other	0.47462	0.130427	0.285496		F11r	Paternal	Other	-0.57473	0.042998	0.126873
H2-D1	Paternal	Down	-0.799438	0.0200439	0.0335809		Nampt	Paternal	Other	0.425063	0.0539303	0.159727		Tagln2	Paternal	Other	0.213891	0.559169	0.697452
H2-Q10	Paternal	Down	-1.46341	0.00113068	0.00265685		Ankmy2	Paternal	Other	-0.122328	0.638899	0.779371		Becn2	Paternal	Other	0.00328822	0.993726	0.99561
Gnl1	Paternal	Down	-1.60742	8.92906e-05	0.000288324		Strn3	Paternal	Other	0.910603	0.00981892	0.0481533		Mixl1	Paternal	Other	-2.51354	0.0715901	0.174999
Cdc5l	Paternal	Down	-0.762898	0.0147898	0.0256328		Ap4s1	Paternal	Other	-0.043447	0.895709	0.948508		D1Pas1	Paternal	Other	-0.0783246	0.715033	0.815265
Capn11	Paternal	Down	-4.81579	1.96216e-06	1.24629e-05		G2e3	Paternal	Other	0.999923	0.000205557	0.00298314		Nsl1	Paternal	Other	0.217198	0.623048	0.751954
Dnph1	Paternal	Down	-1.19906	0.00652452	0.0123241		Gemin2	Paternal	Other	0.5149	0.0137111	0.0612255		Tatdn3	Paternal	Other	0.291964	0.561203	0.697728
Rab5a	Paternal	Down	-1.54179	5.40359e-06	2.64684e-05		Mgat2	Paternal	Other	-1.31264	0.0190652	0.0773939		Ints7	Paternal	Other	-0.00515665	0.988029	0.99561
Trmt61b	Paternal	Down	-3.12705	2.94206e-10	1.79001e-08		Arf6	Paternal	Other	0.278999	0.196352	0.38094		1700034H15Rik	Paternal	Other	-0.415113	0.355981	0.512665
Slc30a6	Paternal	Down	-2.0772	7.99718e-08	9.59265e-07		Dnaaf2	Paternal	Other	-0.594468	0.019959	0.0799049		A630066F11Rik	Paternal	Other	-0.695821	0.188649	0.33313
Crem	Paternal	Down	-2.11825	0.00013677	0.000422745		L2hgdh	Paternal	Other	-0.459271	0.0711705	0.189951		Epm2a	Paternal	Other	2.99107	0.00214124	0.0143787
Taf4b	Paternal	Down	-0.876077	0.0159436	0.027386		Tmx1	Paternal	Other	-0.289647	0.251233	0.44842		Enpp3	Paternal	Other	-0.736817	0.0635243	0.162263
Snhg4	Paternal	Down	-2.1729	0.000401585	0.00107215		3110056K07Rik	Paternal	Other	-0.760112	0.141197	0.304137		Fam26f	Paternal	Other	-1.11558	0.0263176	0.0894025
Tmem173	Paternal	Down	-3.36059	8.78212e-07	6.66219e-06		Six1	Paternal	Other	-0.676371	0.122339	0.275263		Rfpl4b	Paternal	Other	1.33125	0.00481574	0.0263611
Hars2	Paternal	Down	-1.72226	1.11004e-06	8.02003e-06		Sgpp1	Paternal	Other	0.28755	0.322466	0.527359		Bend3	Paternal	Other	-0.154812	0.589223	0.721689
Eif1a	Paternal	Down	-1.30243	8.4569e-06	3.80396e-05		1700086L19Rik	Paternal	Other	1.58516	0.0354909	0.117728		Sesn1	Paternal	Other	-0.0188817	0.95386	0.974101
Tex43	Paternal	Down	-1.46758	0.0128756	0.0226547		Churc1	Paternal	Other	0.0905097	0.755058	0.867084		Cd24a	Paternal	Other	-0.709126	0.0194817	0.0712067
Slc12a2	Paternal	Down	-1.71821	2.59086e-09	7.13103e-08		Hspa2	Paternal	Other	-0.116798	0.701574	0.829458		Qrsl1	Paternal	Other	-0.739076	0.0767226	0.183088
Psmg2	Paternal	Down	-1.39435	4.87569e-05	0.00017504		Plekhd1os	Paternal	Other	0.759094	0.213299	0.401362		Ranbp2	Paternal	Other	-0.396693	0.238612	0.391473
Mex3c	Paternal	Down	-1.40682	5.69976e-05	0.000197273		Gm20337	Paternal	Other	1.03615	0.0234765	0.0896586		Sept10	Paternal	Other	-0.314602	0.336614	0.49186
Smad7	Paternal	Down	-1.25316	0.000932706	0.00222311		Isca2	Paternal	Other	-0.263655	0.50512	0.685899		Herc4	Paternal	Other	0.122958	0.6325	0.758698
Cndp2	Paternal	Down	-3.21938	1.97318e-09	5.90742e-08		Mfsd7c	Paternal	Other	0.450564	0.0363021	0.119396		Sirt1	Paternal	Other	0.295007	0.575297	0.707634
Chka	Paternal	Down	-2.0097	8.50522e-07	6.55469e-06		Gm8300	Paternal	Other	-0.371696	0.43267	0.629486		Slc5a4b	Paternal	Other	-0.122097	0.804585	0.877991
Tcirg1	Paternal	Down	-1.1676	0.00088371	0.00212384		BB287469	Paternal	Other	-3.40551	0.323636	0.527359		Pdxk	Paternal	Other	1.05704	0.182687	0.327137
Rad9a	Paternal	Down	-1.33369	0.000303253	0.000846764		Gm1995	Paternal	Other	0.622246	0.00144556	0.0123404		1600002K03Rik	Paternal	Other	-0.705885	0.0627036	0.160939
Slc22a20	Paternal	Down	-3.00244	1.39634e-06	9.78285e-06		Gm2016	Paternal	Other	0.644564	0.0672387	0.182105		Stk11	Paternal	Other	0.23197	0.520808	0.666888
Sac3d1	Paternal	Down	-0.948828	0.00262476	0.00551835		Gm2022	Paternal	Other	2.21645	1.40176e-05	0.000524982		Mknk2	Paternal	Other	-0.933699	0.0194308	0.0712067
Uqcc3	Paternal	Down	-2.24911	1.7064e-07	1.76125e-06		Gm21319	Paternal	Other	2.36445	0.000175692	0.00271971		Gadd45b	Paternal	Other	0.0554224	0.830271	0.895391
Ints5	Paternal	Down	-0.735059	0.029054	0.0461353		Gm5662	Paternal	Other	-4.81355	0.19654	0.38094		Tbxa2r	Paternal	Other	-0.722304	0.0422465	0.126084
Mta2	Paternal	Down	-1.12369	0.000687507	0.0016982		Gm5039	Paternal	Other	2.23784	0.0152321	0.0657416		Gna11	Paternal	Other	0.656679	0.136614	0.275286
Psat1	Paternal	Down	-1.70592	2.91444e-07	2.6117e-06		Moap1	Paternal	Other	0.149393	0.886868	0.946933		Tmem263	Paternal	Other	0.270335	0.54272	0.685822
Nmrk1	Paternal	Down	-0.972818	0.00932566	0.0168708		Snhg10	Paternal	Other	0.0461996	0.902434	0.95075		Ikbip	Paternal	Other	-0.671478	0.180379	0.324009
D030056L22Rik	Paternal	Down	-1.78041	1.37402e-08	2.64728e-07		Yy1	Paternal	Other	0.588171	0.031123	0.10881		Tmpo	Paternal	Other	-0.404235	0.118723	0.253832
Cbwd1	Paternal	Down	-0.867624	0.0105896	0.0189204		Mark3	Paternal	Other	0.299443	0.394668	0.595254		Nudt4	Paternal	Other	-0.76785	0.0204691	0.0743453
Slc1a1	Paternal	Down	-2.04317	2.04188e-07	2.03463e-06		4930427A07Rik	Paternal	Other	0.260108	0.26786	0.469058		Socs2	Paternal	Other	-0.0135326	0.967152	0.985062
Gldc	Paternal	Down	-1.8069	9.18559e-06	4.05288e-05		D430020J02Rik	Paternal	Other	-0.0765347	0.831753	0.917933		Dusp6	Paternal	Other	1.11685	0.0103329	0.0459021
Cstf2t	Paternal	Down	-1.13697	0.0026349	0.00552804		Zfp386	Paternal	Other	0.154941	0.554514	0.718568		Tspan8	Paternal	Other	-0.250026	0.545832	0.686291
Pten	Paternal	Down	-1.95269	0.00118929	0.0027774		2810429I04Rik	Paternal	Other	0.444701	0.223164	0.413888		Slc35e3	Paternal	Other	-0.163207	0.593878	0.725851
Pcgf5	Paternal	Down	-0.746748	0.00834563	0.0153379		Mplkip	Paternal	Other	-0.02609	0.89189	0.946933		Spryd4	Paternal	Other	-0.175871	0.642017	0.762331
Ubtd1	Paternal	Down	-2.91406	4.0784e-06	2.17804e-05		Hist1h2ai	Paternal	Other	2.22188	0.322789	0.527359		Mmp19	Paternal	Other	0.636405	0.134491	0.273848
Pi4k2a	Paternal	Down	-1.07133	0.0111392	0.0198412		Hist1h2ah	Paternal	Other	6.85016	0.00865069	0.0436672		Ormdl2	Paternal	Other	-0.464782	0.222028	0.374368
Cpn1	Paternal	Down	-2.44904	2.17875e-06	1.32715e-05		Hist1h2ag	Paternal	Other	0.975705	0.406541	0.604346		Cd63	Paternal	Other	0.215339	0.75461	0.844954
Scd1	Paternal	Down	-1.2938	0.000141251	0.000433121		Hist1h2af	Paternal	Other	2.95481	0.270332	0.471648		Olfr815	Paternal	Other	1.35802	0.00688332	0.0347172
Pprc1	Paternal	Down	-1.91284	1.70737e-05	6.92532e-05		Hist1h3f	Paternal	Other	1.98689	0.194723	0.379119		Sfi1	Paternal	Other	-5.4579	0.120756	0.256383
Fbxl15	Paternal	Down	-2.31428	0.000153545	0.000463442		Hist1h2ae	Paternal	Other	-1.30796	0.224863	0.416374		Morc2a	Paternal	Other	0.213367	0.474115	0.623694
Gsto1	Paternal	Down	-1.50899	9.44365e-05	0.00030074		Hist1h2ad	Paternal	Other	1.47508	0.437571	0.63168		Pgam2	Paternal	Other	-0.801984	0.126241	0.263395
Xpnpep1	Paternal	Down	-0.993573	0.00233816	0.00501779		Hist1h2ac	Paternal	Other	0.759554	0.627299	0.77055		C1d	Paternal	Other	0.641432	0.0305386	0.10049
Sec61a2	Paternal	Down	-1.21013	8.4353e-06	3.80396e-05		Hist1h2ab	Paternal	Other	-0.690402	0.747157	0.860565		Slc1a4	Paternal	Other	-0.187125	0.508589	0.655603
Myo3a	Paternal	Down	-1.16703	0.00105353	0.00250078		BC005537	Paternal	Other	0.138309	0.727829	0.848321		Zrsr1	Paternal	Other	-0.582803	0.0616902	0.159286
Yme1l1	Paternal	Down	-0.951997	0.000673006	0.00166952		Dusp22	Paternal	Other	-0.669292	0.0649439	0.177411		Ubtd2	Paternal	Other	-0.974589	0.0189905	0.0703015
Uap1l1	Paternal	Down	-1.10862	0.00210522	0.00460044		Rpp40	Paternal	Other	0.431103	0.482804	0.670496		Hmmr	Paternal	Other	0.347966	0.183318	0.32776
Sapcd2	Paternal	Down	-1.53697	7.09514e-06	3.28079e-05		Gadd45g	Paternal	Other	0.33765	0.552434	0.718568		Ccnjl	Paternal	Other	1.21367	0.0100032	0.0451318
Traf2	Paternal	Down	-1.0579	0.00188982	0.00419315		Faf2	Paternal	Other	0.46256	0.0536946	0.159436		Trim7	Paternal	Other	0.708686	0.0980174	0.220866
Tmem141	Paternal	Down	-1.49566	2.3553e-05	9.22852e-05		Zfp346	Paternal	Other	0.514019	0.0619291	0.172836		Trim41	Paternal	Other	-0.0849593	0.816199	0.886006
Pmpca	Paternal	Down	-1.57169	0.000320927	0.000885423		Gm3604	Paternal	Other	-0.780297	0.0608667	0.172176		Hnrnpab	Paternal	Other	-0.372352	0.170517	0.312148
Surf6	Paternal	Down	-1.4817	1.40505e-05	5.86366e-05		Zfp935	Paternal	Other	0.353625	0.140552	0.303311		Aff4	Paternal	Other	-0.319984	0.29588	0.458098
Sardh	Paternal	Down	-1.66442	4.48228e-05	0.000165016		Zfp367	Paternal	Other	3.66666	0.225941	0.417647		P4ha2	Paternal	Other	0.405483	0.485237	0.633275
Surf2	Paternal	Down	-3.76113	8.42811e-05	0.000275223		Aaed1	Paternal	Other	-0.43187	0.389933	0.592556		Gemin5	Paternal	Other	-0.558037	0.084342	0.197596
Gtf3c5	Paternal	Down	-1.40531	6.04928e-05	0.000208124		Ctsl	Paternal	Other	1.3581	0.0270694	0.0994542		Zfp867	Paternal	Other	0.748971	0.0487142	0.139269
Ttf1	Paternal	Down	-0.822806	0.00649339	0.0122854		Zfp874a	Paternal	Other	-0.81999	0.0724353	0.192003		Pld6	Paternal	Other	-0.251168	0.471765	0.622019
Gtf3c4	Paternal	Down	-1.76515	4.52062e-06	2.30213e-05		Zfp874b	Paternal	Other	0.257544	0.491439	0.675811		Shmt1	Paternal	Other	0.0321252	0.919005	0.951974
Urm1	Paternal	Down	-1.31469	0.000485219	0.00125424		Ell2	Paternal	Other	0.286594	0.16351	0.335992		Smcr8	Paternal	Other	0.652605	0.168469	0.310834
Trub2	Paternal	Down	-1.34102	0.00035768	0.000975184		Arsk	Paternal	Other	0.165417	0.765698	0.875249		Map2k3	Paternal	Other	0.477167	0.207883	0.357831
Wdr34	Paternal	Down	-2.6686	1.65807e-05	6.7729e-05		Arrdc3	Paternal	Other	1.68132	4.72504e-05	0.00116719		Tnfrsf13b	Paternal	Other	0.576894	0.25074	0.407895
Set	Paternal	Down	-1.32328	2.95694e-06	1.69772e-05		Lysmd3	Paternal	Other	-0.0497039	0.877658	0.945633		Trpv2	Paternal	Other	0.431437	0.188281	0.333024
1700084E18Rik	Paternal	Down	-2.21129	0.00442339	0.00877091		Polr3g	Paternal	Other	-0.366448	0.178092	0.358968		2810001G20Rik	Paternal	Other	-10.6194	0.0505432	0.14135
Tor1b	Paternal	Down	-1.90859	1.19233e-08	2.41812e-07		Rps23	Paternal	Other	0.662863	0.023909	0.0907137		Sco1	Paternal	Other	0.165475	0.633225	0.758698
Cdk9	Paternal	Down	-1.10346	0.000365996	0.000993173		Spz1	Paternal	Other	0.498055	0.694721	0.824387		Wrap53	Paternal	Other	0.643753	0.0832224	0.19537
Ptrh1	Paternal	Down	-2.30733	2.06938e-07	2.03463e-06		Bhmt2	Paternal	Other	-0.473968	0.214222	0.402158		Sat2	Paternal	Other	-0.843767	0.0492794	0.139847
Fbxw2	Paternal	Down	-1.17232	0.000218263	0.000637151		Aggf1	Paternal	Other	0.13312	0.565482	0.725442		Mpdu1	Paternal	Other	-0.373105	0.31637	0.478127
Rbm45	Paternal	Down	-2.29312	2.37495e-08	3.9789e-07		F2r	Paternal	Other	-0.169716	0.580605	0.739126		Tnfsf12	Paternal	Other	0.90128	0.176043	0.319367
Osbpl6	Paternal	Down	-1.28807	4.50449e-06	2.30213e-05		Hexb	Paternal	Other	-0.249655	0.13562	0.294308		Cldn7	Paternal	Other	-1.43913	0.0226296	0.0806704
Btbd18	Paternal	Down	-1.13615	0.000369793	0.000998787		Ccdc125	Paternal	Other	0.404518	0.151169	0.317438		Alox12	Paternal	Other	-0.368289	0.153298	0.29316
Clp1	Paternal	Down	-1.03888	1.10997e-06	8.02003e-06		Ipo11	Paternal	Other	-0.105505	0.633289	0.774004		Cxcl16	Paternal	Other	-0.416039	0.142494	0.281335
Pramel7	Paternal	Down	-1.69932	2.68438e-05	0.000103784		Plk2	Paternal	Other	0.909453	0.0155544	0.0667127		Ggt6	Paternal	Other	0.543187	0.166786	0.308715
Pramel6	Paternal	Down	-1.35654	4.08853e-06	2.17804e-05		Mrps30	Paternal	Other	0.163747	0.888599	0.946933		Itgae	Paternal	Other	-0.0610076	0.815583	0.886006
C1qtnf4	Paternal	Down	-2.36115	4.20577e-06	2.19994e-05		Kctd6	Paternal	Other	-0.462082	0.0960225	0.23358		Olfr376	Paternal	Other	3.07969	0.000628039	0.00630769
Ptpmt1	Paternal	Down	-0.997912	0.00128452	0.00296388		Nr1d2	Paternal	Other	0.443695	0.0882388	0.220312		Tsr1	Paternal	Other	-0.0204108	0.937146	0.962992
Nr1h3	Paternal	Down	-1.77488	2.05754e-06	1.27877e-05		Nid2	Paternal	Other	-0.028591	0.909346	0.954567		Rab34	Paternal	Other	-0.246074	0.447743	0.598546
4930547E08Rik	Paternal	Down	-2.27243	0.000187152	0.000554471		Kcnk5	Paternal	Other	0.444932	0.0570472	0.166831		Slc13a2	Paternal	Other	0.629344	0.357304	0.513931
Cd59b	Paternal	Down	-2.92738	0.00213165	0.00464065		Hesx1	Paternal	Other	-0.249761	0.542458	0.714038		Cct6b	Paternal	Other	0.0523493	0.891841	0.936433
Hipk3	Paternal	Down	-2.05064	4.02718e-08	5.96849e-07		Gm17026	Paternal	Other	0	NA	NA		Gm11423	Paternal	Other	0.742139	0.148325	0.287892
Chac1	Paternal	Down	-1.37942	0.00578228	0.0111965		Ero1l	Paternal	Other	-0.220079	0.512992	0.693345		AA465934	Paternal	Other	-0.53667	0.527085	0.672689
1700020I14Rik	Paternal	Down	-2.53462	1.18373e-09	4.19819e-08		Cdkn3	Paternal	Other	0.49487	0.274696	0.476714		Med13	Paternal	Other	-0.215157	0.532927	0.676407
Mga	Paternal	Down	-1.14424	0.00262469	0.00551835		Lgals3	Paternal	Other	1.62698	0.287774	0.493509		Prr11	Paternal	Other	0.0775908	0.702018	0.803598
Haus2	Paternal	Down	-1.20328	7.07973e-05	0.000236255		Ccnb1ip1	Paternal	Other	0.43319	0.118174	0.267969		Coil	Paternal	Other	-0.206727	0.450843	0.600604
Usp50	Paternal	Down	-1.54893	1.15352e-06	8.28238e-06		Rpph1	Paternal	Other	0.941422	0.531497	0.707411		Dgke	Paternal	Other	0.0877571	0.66823	0.779601
Ap4e1	Paternal	Down	-1.12537	0.000476597	0.00124367		Rab2b	Paternal	Other	-0.491205	0.0333773	0.113307		Cox11	Paternal	Other	-0.907074	0.0162477	0.0633991
Slc4a11	Paternal	Down	-3.00863	1.99296e-06	1.25894e-05		Ajuba	Paternal	Other	-0.03817	0.870347	0.944611		Tob1	Paternal	Other	0.154702	0.674299	0.782729
Esf1	Paternal	Down	-1.07319	0.000615892	0.00154106		1700123O20Rik	Paternal	Other	-0.0952573	0.590456	0.74594		Gm11544	Paternal	Other	0.47728	0.0527566	0.144052
Tasp1	Paternal	Down	-3.04649	1.27268e-08	2.53658e-07		B020004C17Rik	Paternal	Other	0.145225	0.190282	0.374435		Tmem92	Paternal	Other	1.97602	0.00105891	0.00867408
Ovol2	Paternal	Down	-2.43763	2.83153e-12	7.10149e-10		Defb42	Paternal	Other	-0.803515	0.045322	0.141449		B4galnt2	Paternal	Other	0.13708	0.673348	0.782729
Cst7	Paternal	Down	-1.56555	4.27297e-06	2.22502e-05		Gata4	Paternal	Other	0.49728	0.0254344	0.0946452		Gip	Paternal	Other	-1.2664	0.0494034	0.139847
Apmap	Paternal	Down	-0.921148	0.00517793	0.0101558		Tdh	Paternal	Other	0.656858	0.00075226	0.00766117		Snf8	Paternal	Other	-0.856394	0.0143587	0.0583954
Trib3	Paternal	Down	-0.910983	0.00654026	0.0123337		Piwil2	Paternal	Other	0.76203	0.0303734	0.107738		Fbxo47	Paternal	Other	0.30501	0.229891	0.38392
Commd7	Paternal	Down	-1.39181	9.9801e-06	4.30485e-05		Sorbs3	Paternal	Other	1.55788	4.64599e-05	0.00116719		Stac2	Paternal	Other	0.0189293	0.960338	0.979783
E2f1	Paternal	Down	-1.09544	0.00813998	0.0150077		Siah3	Paternal	Other	1.81328	1.51096e-06	0.000159475		Krt28	Paternal	Other	-0.0358947	0.908439	0.945268
Scand1	Paternal	Down	-1.33788	0.0036464	0.00731813		Rgcc	Paternal	Other	0.244369	0.415095	0.613286		Klhl11	Paternal	Other	0.166187	0.546061	0.686291
2900097C17Rik	Paternal	Down	-1.55574	8.09523e-05	0.000265855		Klf5	Paternal	Other	0.250959	0.286635	0.492283		Ifi35	Paternal	Other	-0.643969	0.0314644	0.102659
1110008F13Rik	Paternal	Down	-2.55535	5.64463e-09	1.35941e-07		Dis3	Paternal	Other	0.415458	0.0133914	0.0602331		LOC666331	Paternal	Other	1.27087	0.0194282	0.0712067
Ndrg3	Paternal	Down	-2.21804	4.83565e-06	2.40949e-05		Zfp622	Paternal	Other	0.148858	0.526398	0.702704		Lsm12	Paternal	Other	1.39491	0.0436798	0.128372
Rprd1b	Paternal	Down	-1.65479	8.0049e-06	3.62889e-05		Osr2	Paternal	Other	-0.51457	0.451199	0.645791		Kif18b	Paternal	Other	-0.442959	0.153395	0.29316
Gtsf1l	Paternal	Down	-2.90997	5.74053e-12	9.48007e-10		Ankrd46	Paternal	Other	0.201494	0.512741	0.693345		Hexim1	Paternal	Other	-0.27025	0.321272	0.479846
Tnnc2	Paternal	Down	-1.67375	0.00893107	0.0162844		Pabpc1	Paternal	Other	0.327522	0.070744	0.189248		Arf2	Paternal	Other	0.311832	0.364721	0.518785
Ctsa	Paternal	Down	-1.17759	0.000483192	0.0012524		Grhl2	Paternal	Other	0.816674	0.000654887	0.00691203		Mettl2	Paternal	Other	0.223934	0.442588	0.594406
Tmem189	Paternal	Down	-1.49652	1.55084e-05	6.40276e-05		Ubr5	Paternal	Other	0.32318	0.18079	0.363418		Tlk2	Paternal	Other	-0.223495	0.505295	0.653545
Ptpn1	Paternal	Down	-0.887832	0.00862986	0.0158351		Utp23	Paternal	Other	-0.354211	0.0446775	0.140191		Polg2	Paternal	Other	0.0358069	0.924416	0.956721
Ctsz	Paternal	Down	-1.75043	1.25705e-07	1.36152e-06		Myc	Paternal	Other	0.885824	0.161317	0.332671		Nol11	Paternal	Other	-0.582715	0.0247279	0.0852559
4921531C22Rik	Paternal	Down	-0.965232	0.0141194	0.0246184		Chrac1	Paternal	Other	-0.417601	0.104537	0.246127		Slc16a6	Paternal	Other	0.539543	0.0408398	0.123037
Tcfl5	Paternal	Down	-1.18098	0.0232716	0.0378368		Zfp623	Paternal	Other	0.614709	0.0127684	0.0583627		Ttyh2	Paternal	Other	-0.577838	0.15962	0.302232
Ythdf1	Paternal	Down	-1.16156	0.00135559	0.00310309		Ccdc166	Paternal	Other	-0.0238469	0.923149	0.965211		Cdc42ep4	Paternal	Other	0.273423	0.464006	0.613891
Dido1	Paternal	Down	-1.24217	0.000149878	0.000455944		Slc39a4	Paternal	Other	0.47109	0.0648814	0.177411		Grb2	Paternal	Other	-0.10839	0.686944	0.791837
Stmn3	Paternal	Down	-2.30885	5.04291e-07	4.19396e-06		Kifc2	Paternal	Other	0.622297	0.121582	0.274091		Ube2o	Paternal	Other	-0.558131	0.10984	0.238021
Gmeb2	Paternal	Down	-1.28998	0.00327753	0.00671776		Ppp1r16a	Paternal	Other	0.0604472	0.859058	0.938256		1810032O08Rik	Paternal	Other	1.68582	0.00219305	0.0145573
Zgpat	Paternal	Down	-1.6386	1.76487e-05	7.13353e-05		Zfp7	Paternal	Other	0.294444	0.189377	0.374435		Socs3	Paternal	Other	-0.686929	0.0723273	0.175822
Gpr160	Paternal	Down	-1.44105	7.27596e-05	0.000241696		Zfp647	Paternal	Other	0.0653911	0.876973	0.945633		Cbx8	Paternal	Other	-0.436969	0.219075	0.370471
Naa15	Paternal	Down	-1.11543	0.00150308	0.00340697		Apol7b	Paternal	Other	1.39388	3.95321e-05	0.00108056		Arl16	Paternal	Other	0.0362297	0.900136	0.940904
Mgarp	Paternal	Down	-0.791639	0.00262551	0.00551835		Pdxp	Paternal	Other	-0.381637	0.270558	0.471648		Pde6g	Paternal	Other	0.159662	0.638927	0.760784
Wwtr1	Paternal	Down	-1.8519	1.87754e-06	1.20425e-05		Lgals1	Paternal	Other	0.479774	0.163806	0.336005		Alyref	Paternal	Other	-0.330827	0.33685	0.49186
Prcc	Paternal	Down	-1.4546	0.00233961	0.00501779		Lgals2	Paternal	Other	1.08843	0.0295149	0.106418		Pcyt2	Paternal	Other	0.286594	0.424419	0.58081
Isg20l2	Paternal	Down	-1.13549	0.000123451	0.000383052		Ankrd54	Paternal	Other	-0.417036	0.0961682	0.23358		Rab10os	Paternal	Other	0.374446	0.239222	0.391917
Smg5	Paternal	Down	-0.982644	0.00639725	0.0121832		Tef	Paternal	Other	0.440372	0.156911	0.325893		Pomc	Paternal	Other	-0.702971	0.0518873	0.142763
Rusc1	Paternal	Down	-1.95776	1.47091e-06	1.00022e-05		Ccdc134	Paternal	Other	0.239344	0.374165	0.576134		Atp6v1c2	Paternal	Other	-0.57952	0.0995941	0.222497
Pmvk	Paternal	Down	-1.63293	0.000783856	0.00189966		Upk3a	Paternal	Other	-0.731891	0.0128221	0.0583782		Id2	Paternal	Other	0.295977	0.44057	0.593076
Rps27	Paternal	Down	-2.30906	0.00981966	0.0176815		Atxn10	Paternal	Other	0.0582183	0.872199	0.944611		Dcdc2c	Paternal	Other	-5.21257	0.323636	0.479846
Slc39a1	Paternal	Down	-1.44928	0.000431024	0.00114019		Arhgap8	Paternal	Other	1.38077	0.0774982	0.200679		Adi1	Paternal	Other	-0.513881	0.274996	0.435197
Tdpoz2	Paternal	Down	-1.46602	0.00182291	0.00406811		Pim3	Paternal	Other	0.139616	0.504721	0.685899		Nampt	Paternal	Other	0.56178	0.126338	0.263395
Them4	Paternal	Down	-2.93601	2.63943e-14	3.05118e-11		Syce3	Paternal	Other	0.727099	0.488906	0.674548		Ankmy2	Paternal	Other	-0.612854	0.0991923	0.222461
Oaz3	Paternal	Down	-1.83644	0.000163923	0.000493477		Cpne8	Paternal	Other	0.167786	0.72922	0.848321		Strn3	Paternal	Other	-0.245494	0.619507	0.750819
Pip5k1a	Paternal	Down	-0.820704	0.0143997	0.0250693		Rarg	Paternal	Other	0.186655	0.397295	0.596826		G2e3	Paternal	Other	-0.0243619	0.93333	0.960692
Tnfaip8l2	Paternal	Down	-1.61673	8.97159e-06	3.98891e-05		Amhr2	Paternal	Other	0.30778	0.141942	0.305076		Gemin2	Paternal	Other	0.218849	0.275091	0.435197
Gm128	Paternal	Down	-1.01458	0.00429139	0.0085238		Nfe2	Paternal	Other	0.25062	0.432425	0.629486		Mgat2	Paternal	Other	-1.41301	0.017156	0.0658311
Hormad1	Paternal	Down	-1.19075	0.00340117	0.00693432		Zfp263	Paternal	Other	-0.212107	0.423981	0.622249		Arf6	Paternal	Other	-0.782319	0.0498903	0.140203
Mcl1	Paternal	Down	-1.57855	2.10453e-06	1.29406e-05		Pmm2	Paternal	Other	-0.313138	0.368448	0.571882		Tmx1	Paternal	Other	-0.721469	0.0391584	0.119651
BC028528	Paternal	Down	-1.58598	0.000369616	0.000998787		Tnfrsf17	Paternal	Other	0.800233	0.0754877	0.198058		3110056K07Rik	Paternal	Other	-0.769533	0.159352	0.30222
Anp32e	Paternal	Down	-1.70307	6.81017e-06	3.17442e-05		Ercc4	Paternal	Other	1.85717	0.340015	0.542995		Six1	Paternal	Other	-0.216549	0.633234	0.758698
Sike1	Paternal	Down	-1.87148	0.00155687	0.00351512		2610318N02Rik	Paternal	Other	0.571442	0.0437414	0.137999		Sgpp1	Paternal	Other	-0.744221	0.0276131	0.0932548
Trim33	Paternal	Down	-1.70786	3.00325e-08	4.8898e-07		Hic2	Paternal	Other	0.955795	2.27334e-05	0.000720088		1700086L19Rik	Paternal	Other	-1.27	0.135146	0.273848
Dclre1b	Paternal	Down	-1.29992	0.000295406	0.00082685		2510002D24Rik	Paternal	Other	0.301997	0.131562	0.287113		Churc1	Paternal	Other	-0.544037	0.197194	0.34287
Ap4b1	Paternal	Down	-1.03556	0.0039157	0.00783141		Hira	Paternal	Other	1.019	6.26093e-05	0.0013715		Hspa2	Paternal	Other	0.5306	0.225628	0.378596
Wdr77	Paternal	Down	-1.26454	2.51429e-06	1.46876e-05		Eif2b5	Paternal	Other	0.444174	0.0361054	0.119086		Plekhd1os	Paternal	Other	0.615327	0.169519	0.311489
Prmt6	Paternal	Down	-0.932163	0.00953193	0.0171902		Yeats2	Paternal	Other	0.292906	0.216389	0.404553		Gm20337	Paternal	Other	1.74076	0.000214855	0.00298985
Dbt	Paternal	Down	-2.01131	3.61464e-07	3.16555e-06		Abcc5	Paternal	Other	-0.248561	0.214646	0.402158		Isca2	Paternal	Other	0.412298	0.338311	0.492778
Frrs1	Paternal	Down	-2.15943	1.36495e-08	2.64728e-07		Etv5	Paternal	Other	0.516763	0.0132779	0.059983		Mfsd7c	Paternal	Other	-0.716957	0.0244667	0.0847563
Tmem56	Paternal	Down	-3.34876	1.17543e-12	4.52933e-10		Senp2	Paternal	Other	0.177951	0.376557	0.57752		Gm8300	Paternal	Other	0.463175	0.274487	0.435197
Elovl6	Paternal	Down	-1.79443	4.08127e-05	0.000151702		Ppp1r2	Paternal	Other	-0.480671	0.00286263	0.0188661		BB287469	Paternal	Other	-3.40551	0.323636	0.479846
Sgms2	Paternal	Down	-1.41293	0.000444195	0.00116968		Pak2	Paternal	Other	0.312974	0.156614	0.325893		Gm1995	Paternal	Other	0.406529	0.169516	0.311489
Dnajb14	Paternal	Down	-1.01656	0.000187542	0.000554471		Fbxo45	Paternal	Other	0.31544	0.306324	0.516171		Gm2016	Paternal	Other	1.90453	0.000917483	0.00779186
H2afz	Paternal	Down	-1.23055	2.52005e-07	2.33054e-06		Tfrc	Paternal	Other	-0.116676	0.458724	0.648695		Gm2022	Paternal	Other	3.14658	5.19214e-05	0.000983102
Trmt10a	Paternal	Down	-1.36395	9.87389e-06	4.27499e-05		Fyttd1	Paternal	Other	-0.0805794	0.718526	0.840937		Gm21319	Paternal	Other	2.85883	0.0002399	0.00325982
Tgs1	Paternal	Down	-1.334	7.51029e-05	0.000248054		Itgb5	Paternal	Other	0.162622	0.608092	0.759952		Gm5662	Paternal	Other	1.10171	0.613998	0.745707
Plekhf2	Paternal	Down	-0.905365	0.00202995	0.00446126		Kpna1	Paternal	Other	0.443666	0.00561327	0.0320583		Gm5039	Paternal	Other	3.28394	0.00115074	0.00912197
Lyrm2	Paternal	Down	-12.0109	0.000655535	0.00163319		Parp9	Paternal	Other	0.961519	0.0212195	0.0835112		Moap1	Paternal	Other	-1.38001	0.339815	0.493344
Bag1	Paternal	Down	-1.0959	0.00225685	0.00487647		2010005H15Rik	Paternal	Other	0.865457	0.180926	0.363418		Snhg10	Paternal	Other	-0.086279	0.834051	0.89779
Tomm5	Paternal	Down	-2.06716	1.0002e-07	1.13356e-06		Polq	Paternal	Other	1.221	1.52221e-05	0.000535543		Yy1	Paternal	Other	0.622653	0.139158	0.277594
Frmpd1os	Paternal	Down	-3.10982	2.5157e-06	1.46876e-05		Lrrc58	Paternal	Other	0.132599	0.676575	0.809798		Mark3	Paternal	Other	-0.803089	0.054489	0.147734
Ncbp1	Paternal	Down	-0.860584	0.00916833	0.0166645		Timmdc1	Paternal	Other	1.25964	1.0149e-05	0.000436407		4930427A07Rik	Paternal	Other	-0.0119312	0.970946	0.986379
Xpa	Paternal	Down	-2.18004	4.17782e-08	6.11337e-07		Poglut1	Paternal	Other	0.0329086	0.899178	0.949041		D430020J02Rik	Paternal	Other	-0.443498	0.294368	0.456983
1700042G15Rik	Paternal	Down	-1.67807	0.000865922	0.00208543		Gm4827	Paternal	Other	10.7903	0.293306	0.498577		Zfp386	Paternal	Other	-0.0612803	0.856409	0.915025
Ugcg	Paternal	Down	-1.43127	0.000325754	0.000896599		Cep97	Paternal	Other	0.479195	0.129582	0.284933		2810429I04Rik	Paternal	Other	1.17211	0.00945662	0.0438651
Prpf4	Paternal	Down	-0.655351	0.0183364	0.0312177		Cggbp1	Paternal	Other	-0.27413	0.0470158	0.144789		Mplkip	Paternal	Other	-0.0315725	0.929358	0.959257
Bspry	Paternal	Down	-1.99513	2.45593e-06	1.46343e-05		D16Ertd472e	Paternal	Other	-0.112762	0.501817	0.684604		Hist1h2ai	Paternal	Other	1.07505	0.637178	0.759995
Kdm4c	Paternal	Down	-1.02337	5.14206e-05	0.000182338		Bach1	Paternal	Other	0.37105	0.0568919	0.166831		Hist1h2ah	Paternal	Other	4.70352	0.237414	0.390611
Acer2	Paternal	Down	-1.3251	0.00027646	0.000781387		Gabpa	Paternal	Other	0.278923	0.130576	0.285496		Hist1h2ag	Paternal	Other	2.14524	0.107398	0.234488
Gm12789	Paternal	Down	-0.660122	0.0180281	0.0307381		Gart	Paternal	Other	0.610781	0.00534003	0.0308721		Hist1h2af	Paternal	Other	5.06006	0.161472	0.302957
Zyg11a	Paternal	Down	-1.81703	0.000574276	0.00145584		Wrb	Paternal	Other	0.320182	0.333059	0.536089		Hist1h3f	Paternal	Other	-1.59796	0.367317	0.520769
Gpx7	Paternal	Down	-0.815651	0.0276264	0.0439287		Ripk4	Paternal	Other	1.65683	2.16413e-05	0.000717874		Hist1h2ae	Paternal	Other	-1.88418	0.135488	0.27406
Echdc2	Paternal	Down	-1.73855	8.56314e-06	3.82275e-05		Acat2	Paternal	Other	-0.201936	0.32659	0.527359		Hist1h2ad	Paternal	Other	-8.88068	0.0848069	0.198283
Rnf11	Paternal	Down	-1.57994	7.32449e-07	5.75994e-06		Chd1	Paternal	Other	0.0690932	0.760488	0.871596		Hist1h2ac	Paternal	Other	-7.9948	0.184946	0.329649
Stil	Paternal	Down	-0.76465	0.0194461	0.0327693		1600012H06Rik	Paternal	Other	0.0112809	0.964823	0.980017		Hist1h2ab	Paternal	Other	-9.30051	0.323636	0.479846
Hpdl	Paternal	Down	-2.58434	1.28905e-05	5.43848e-05		Zfp677	Paternal	Other	1.21987	0.00834998	0.0427063		BC005537	Paternal	Other	0.952029	0.068407	0.171389
AU022252	Paternal	Down	-1.31932	0.000309335	0.000859595		Zfp54	Paternal	Other	0.818755	0.00383916	0.0233365		Rpp40	Paternal	Other	-0.850461	0.348415	0.504285
Ppcs	Paternal	Down	-4.64924	1.28964e-09	4.38478e-08		Zfp948	Paternal	Other	0.187263	0.535159	0.709269		Gadd45g	Paternal	Other	0.450822	0.36792	0.520769
Rlf	Paternal	Down	-0.797563	0.00760491	0.0141112		Cldn6	Paternal	Other	0.441275	0.0487941	0.149079		Faf2	Paternal	Other	-0.188224	0.518889	0.665304
Akirin1	Paternal	Down	-1.27644	5.0999e-05	0.000181953		Flywch1	Paternal	Other	1.49417	0.000216062	0.00303192		Zfp346	Paternal	Other	-0.261871	0.488464	0.63605
Fhl3	Paternal	Down	-0.858955	0.0205994	0.0342139		Flywch2	Paternal	Other	9.8896	0.111497	0.257865		Zfp935	Paternal	Other	-0.457373	0.176391	0.319367
Yrdc	Paternal	Down	-2.5356	3.90772e-08	5.94384e-07		Tnfrsf12a	Paternal	Other	0.45465	0.0309341	0.10881		Zfp367	Paternal	Other	-3.44013	0.323636	0.479846
9930104L06Rik	Paternal	Down	-1.36137	6.97139e-05	0.000234954		Pgp	Paternal	Other	-5.75689	0.323636	0.527359		Aaed1	Paternal	Other	-1.53081	0.0156703	0.0617721
Zc3h12a	Paternal	Down	-1.10153	0.00924663	0.0167541		Rab26os	Paternal	Other	9.59639	0.326527	0.527359		Ctsl	Paternal	Other	0.905399	0.359516	0.514723
S100pbp	Paternal	Down	-0.982761	0.00878991	0.0160523		Snora78	Paternal	Other	12.5008	0.00275917	0.0187374		Zfp874b	Paternal	Other	-1.08634	0.0363399	0.113439
Zbtb8a	Paternal	Down	-2.51143	1.80804e-11	2.32233e-09		Msrb1	Paternal	Other	0.132232	0.908082	0.954102		Ell2	Paternal	Other	0.00261366	0.992522	0.99561
Hdac1	Paternal	Down	-1.40616	5.32197e-06	2.61796e-05		Fahd1	Paternal	Other	-0.409998	0.301176	0.508974		Arsk	Paternal	Other	-1.02764	0.134049	0.273848
Yars	Paternal	Down	-2.08362	2.60152e-07	2.38679e-06		Rpl3l	Paternal	Other	0.0320087	0.976462	0.984946		Arrdc3	Paternal	Other	1.24447	0.0126104	0.0529636
Sfn	Paternal	Down	-1.61724	2.98129e-06	1.69772e-05		Mrps34	Paternal	Other	1.32238	0.324842	0.527359		Lysmd3	Paternal	Other	-0.245463	0.445197	0.596523
Pnrc2	Paternal	Down	-1.03573	0.0263527	0.0424286		BC003965	Paternal	Other	1.00012	0.247797	0.44397		Rps23	Paternal	Other	-0.00784653	0.984347	0.995552
Ncmap	Paternal	Down	-1.64095	0.0187833	0.0317914		Unkl	Paternal	Other	-2.87712	0.283693	0.489402		Spz1	Paternal	Other	-1.96778	0.161577	0.302957
Hmgcl	Paternal	Down	-0.922352	0.0144761	0.0251644		Narfl	Paternal	Other	-0.00356838	0.989712	0.993134		Bhmt2	Paternal	Other	-0.141078	0.765858	0.853433
Pramel4	Paternal	Down	-2.51664	3.26344e-07	2.8798e-06		Rab40c	Paternal	Other	0.0825836	0.74931	0.861976		Aggf1	Paternal	Other	-0.666256	0.02366	0.0830616
Pramel5	Paternal	Down	-0.690494	0.017804	0.0304009		Decr2	Paternal	Other	0.311635	0.191367	0.375935		Hexb	Paternal	Other	-0.56846	0.0401416	0.122009
Gm13128	Paternal	Down	-1.00472	0.00149681	0.00340613		Arhgdig	Paternal	Other	-0.31662	0.424215	0.622249		Ccdc125	Paternal	Other	-0.34461	0.431974	0.586977
Fv1	Paternal	Down	-1.38287	0.00778396	0.0144203		Rgs11	Paternal	Other	0.279885	0.213009	0.401362		Ipo11	Paternal	Other	-0.578493	0.0505427	0.14135
Fbxo6	Paternal	Down	-1.30893	0.000524438	0.00133242		Crebrf	Paternal	Other	0.0997327	0.681379	0.813213		Plk2	Paternal	Other	0.250377	0.545401	0.686291
Pgd	Paternal	Down	-1.17583	0.00146584	0.00334884		Nudt3	Paternal	Other	0.166144	0.609786	0.760088		Mrps30	Paternal	Other	-7.72714	0.0595546	0.157245
Klhl21	Paternal	Down	-1.38136	0.000904244	0.00216869		Tcp11	Paternal	Other	1.3883	0.000259154	0.00338065		Nr1d2	Paternal	Other	0.432159	0.284351	0.445624
Slc35e2	Paternal	Down	-1.74674	3.14181e-06	1.77167e-05		Clps	Paternal	Other	-0.395307	0.738989	0.856254		Nid2	Paternal	Other	-0.63558	0.022002	0.078676
Speer4e	Paternal	Down	-2.96866	0.0090469	0.0164696		Mapk14	Paternal	Other	-0.116775	0.603327	0.754809		Kcnk5	Paternal	Other	-0.476099	0.0909865	0.208511
2700038G22Rik	Paternal	Down	-2.18829	2.4654e-07	2.29839e-06		Cdkn1a	Paternal	Other	-0.250038	0.457103	0.648184		Gm17026	Paternal	Other	0	NA	NA
Klhl7	Paternal	Down	-1.6381	3.4864e-05	0.000131279		Gm6402	Paternal	Other	1.00696	0.555823	0.718609		Ero1l	Paternal	Other	-0.246941	0.382922	0.537849
1700096K18Rik	Paternal	Down	-0.948746	0.0186364	0.031589		Rsph1	Paternal	Other	-0.0675708	0.815117	0.906466		Cdkn3	Paternal	Other	0.784705	0.108649	0.235883
Drc1	Paternal	Down	-0.92283	0.00750577	0.0139496		Wdr4	Paternal	Other	0.427481	0.082726	0.210164		Lgals3	Paternal	Other	-0.070163	0.968116	0.985175
Plb1	Paternal	Down	-1.92967	1.679e-06	1.09656e-05		Pknox1	Paternal	Other	1.19321	0.000698653	0.0072502		Ccnb1ip1	Paternal	Other	-0.621096	0.0732852	0.17672
Tmem129	Paternal	Down	-0.92608	0.00805566	0.014876		Akap8	Paternal	Other	0.451707	0.0121302	0.0558855		Rpph1	Paternal	Other	0.89861	0.540817	0.684917
Slc5a6	Paternal	Down	-1.42323	6.12288e-05	0.000208792		Tap1	Paternal	Other	1.25412	7.29925e-05	0.00140794		Rab2b	Paternal	Other	-0.323973	0.340001	0.493344
Mpv17	Paternal	Down	-1.98397	6.83528e-08	8.58868e-07		Stk19	Paternal	Other	0.0778722	0.801519	0.89965		B020004C17Rik	Paternal	Other	-0.17901	0.398047	0.551914
Pi4k2b	Paternal	Down	-1.0393	0.00245575	0.00521846		1110038B12Rik	Paternal	Other	0.392118	0.119014	0.269347		Gata4	Paternal	Other	-0.282125	0.379567	0.534634
Klb	Paternal	Down	-1.33759	0.000439603	0.00116023		Msh5	Paternal	Other	0.877449	0.011751	0.0549676		Tdh	Paternal	Other	-0.159935	0.562919	0.69911
Lias	Paternal	Down	-1.2268	0.000101982	0.000321229		Ly6g5c	Paternal	Other	1.49066	0.0572334	0.166955		Piwil2	Paternal	Other	-0.1137	0.774744	0.860413
Pds5a	Paternal	Down	-0.937483	0.00783926	0.0144995		Apom	Paternal	Other	-0.0704827	0.890581	0.946933		Sorbs3	Paternal	Other	0.594687	0.13588	0.274373
Nipal1	Paternal	Down	-3.74471	2.1813e-06	1.32715e-05		Lst1	Paternal	Other	0.0699955	0.856596	0.938215		Siah3	Paternal	Other	1.29974	0.0039354	0.0231907
Ppat	Paternal	Down	-1.47496	4.43093e-07	3.7388e-06		Lta	Paternal	Other	0.464414	0.219603	0.409902		Klf5	Paternal	Other	-0.234001	0.477577	0.626819
Noa1	Paternal	Down	-1.03957	0.00201482	0.00444491		H2-Q5	Paternal	Other	0.786239	0.0500621	0.151462		Dis3	Paternal	Other	-0.016718	0.93922	0.964266
Spink2	Paternal	Down	-1.38104	0.00182814	0.00407192		H2-D1	Paternal	Other	0.221361	0.307841	0.517226		Zfp622	Paternal	Other	-0.339782	0.267284	0.42758
Sdad1	Paternal	Down	-1.6916	9.55463e-06	4.16798e-05		H2-Q10	Paternal	Other	0.183827	0.627856	0.77055		Osr2	Paternal	Other	-1.06751	0.0659811	0.166758
Zfp644	Paternal	Down	-1.4381	0.000171999	0.000516445		H2-Q8	Paternal	Other	0.339064	0.854196	0.93647		Ankrd46	Paternal	Other	-0.496584	0.218611	0.370471
Chek2	Paternal	Down	-1.30206	4.01636e-08	5.96849e-07		Cchcr1	Paternal	Other	0.260444	0.85239	0.935373		Pabpc1	Paternal	Other	-0.177251	0.541842	0.685463
Pus1	Paternal	Down	-0.779738	0.0192378	0.0325131		Ier3	Paternal	Other	0.501347	0.0841018	0.212554		Grhl2	Paternal	Other	0.499942	0.122596	0.258864
Pitpnb	Paternal	Down	-1.51427	1.97457e-07	1.98487e-06		Gnl1	Paternal	Other	0.543084	0.0987389	0.237341		Ubr5	Paternal	Other	-0.0222403	0.933475	0.960692
Tchp	Paternal	Down	-1.01887	0.0106482	0.0189959		A930015D03Rik	Paternal	Other	0.870293	0.110889	0.25697		Utp23	Paternal	Other	-0.597954	0.0121697	0.0518671
2210016L21Rik	Paternal	Down	-2.99205	1.97427e-08	3.45796e-07		H2-Bl	Paternal	Other	0.641086	0.0953384	0.232538		Myc	Paternal	Other	-1.25912	0.112736	0.242929
Sppl3	Paternal	Down	-1.66495	0.000726543	0.00177941		H2-T22	Paternal	Other	1.10702	0.0801293	0.205819		Chrac1	Paternal	Other	-0.81038	0.0140322	0.0578826
Unc119b	Paternal	Down	-1.54354	0.000611463	0.00153363		Olfr118	Paternal	Other	0.747735	0.166022	0.339455		Zfp623	Paternal	Other	0.106948	0.787766	0.868196
Pla2g1b	Paternal	Down	-0.604696	0.0275374	0.0438475		Esp24	Paternal	Other	1.97555	0.0647352	0.177411		Slc39a4	Paternal	Other	-0.0106985	0.971006	0.986379
Ddx54	Paternal	Down	-1.46261	4.81183e-05	0.000173286		Cdc5l	Paternal	Other	-0.0132483	0.946766	0.973551		Kifc2	Paternal	Other	0.496342	0.149532	0.288811
Gpn3	Paternal	Down	-1.58603	8.0492e-08	9.59265e-07		Capn11	Paternal	Other	-0.509928	0.168975	0.342973		Ppp1r16a	Paternal	Other	-0.895533	0.056242	0.150718
Vps33a	Paternal	Down	-1.69667	7.45243e-05	0.000246848		Polh	Paternal	Other	0.487256	0.0347187	0.116836		Zfp7	Paternal	Other	-0.651666	0.0153478	0.0609166
Cdk2ap1	Paternal	Down	-1.38874	6.95329e-07	5.53169e-06		Dnph1	Paternal	Other	0.107731	0.73557	0.853143		Zfp647	Paternal	Other	-0.341724	0.543895	0.686291
Rilpl2	Paternal	Down	-2.00359	7.84977e-09	1.77928e-07		Ptcra	Paternal	Other	1.20741	0.00834868	0.0427063		Apol7b	Paternal	Other	0.999708	0.0637474	0.162263
Bri3bp	Paternal	Down	-2.79939	9.98962e-08	1.13356e-06		Guca1a	Paternal	Other	1.54581	4.29008e-07	8.3013e-05		Pdxp	Paternal	Other	-0.668092	0.121118	0.256545
Aacs	Paternal	Down	-1.15425	0.00185793	0.00413032		Rab5a	Paternal	Other	0.748834	0.00155575	0.012891		Lgals1	Paternal	Other	0.847773	0.0711795	0.174999
Gtf2i	Paternal	Down	-1.59612	3.10681e-06	1.76053e-05		Ticam1	Paternal	Other	1.60759	0.000199849	0.00297468		Lgals2	Paternal	Other	0.736849	0.19519	0.34198
Hspb1	Paternal	Down	-3.35805	1.51142e-09	4.85335e-08		Trmt61b	Paternal	Other	-0.183226	0.426521	0.624453		Tef	Paternal	Other	0.0384742	0.902113	0.941229
Alkbh4	Paternal	Down	-1.4168	0.000228051	0.000660719		Slc30a6	Paternal	Other	0.522852	0.0201412	0.0803572		Ccdc134	Paternal	Other	0.111556	0.737931	0.831494
4933404O12Rik	Paternal	Down	-1.11343	0.021697	0.035729		Epcam	Paternal	Other	0.531682	0.799934	0.899319		Upk3a	Paternal	Other	-0.818456	0.0167999	0.0646797
Chst12	Paternal	Down	-0.757577	0.0232349	0.0378368		Bambi	Paternal	Other	0.667387	0.0305285	0.107738		Atxn10	Paternal	Other	-0.482585	0.287969	0.449966
Papolb	Paternal	Down	-0.996536	0.00302002	0.00627904		Crem	Paternal	Other	-0.275669	0.460528	0.648876		Arhgap8	Paternal	Other	0.594935	0.240856	0.394035
E130309D02Rik	Paternal	Down	-1.4144	0.000101022	0.000319948		Taf4b	Paternal	Other	0.0623018	0.77342	0.877934		Pim3	Paternal	Other	-0.635284	0.0178888	0.0670829
Rasl11a	Paternal	Down	-3.28953	1.66793e-05	6.78917e-05		Gm7788	Paternal	Other	0	NA	NA		Syce3	Paternal	Other	0.339346	0.799758	0.875564
Pds5b	Paternal	Down	-1.24233	0.00120432	0.0028012		Tslp	Paternal	Other	-0.676983	0.233982	0.428801		Cpne8	Paternal	Other	-0.447754	0.410484	0.566439
Iqub	Paternal	Down	-2.48671	3.20738e-09	8.62264e-08		Snhg4	Paternal	Other	-1.35569	0.0169751	0.0708926		Rarg	Paternal	Other	-0.241032	0.526494	0.672678
Impdh1	Paternal	Down	-1.59518	0.00017366	0.000520082		Tmem173	Paternal	Other	-0.47631	0.14932	0.316351		Amhr2	Paternal	Other	-0.55122	0.105928	0.233236
Tnpo3	Paternal	Down	-1.16575	0.000817404	0.00197269		Hbegf	Paternal	Other	0.58622	0.00857548	0.0434766		Nfe2	Paternal	Other	-0.650248	0.0346769	0.109731
Zc3hc1	Paternal	Down	-1.29177	4.7128e-06	2.37904e-05		Hars2	Paternal	Other	0.674203	0.00563299	0.0320583		Zfp263	Paternal	Other	-0.241473	0.358088	0.514417
Ssmem1	Paternal	Down	-0.852483	0.00828778	0.0152559		Gnpda1	Paternal	Other	0.663627	0.00139582	0.0120041		Tnfrsf17	Paternal	Other	-0.277777	0.572199	0.706523
Zc3hav1	Paternal	Down	-1.08291	0.000283795	0.000800162		Prelid2	Paternal	Other	0.593225	0.0727655	0.192439		Ercc4	Paternal	Other	1.56136	0.232206	0.386452
Rab19	Paternal	Down	-1.09082	0.00303039	0.00628928		Eif1a	Paternal	Other	0.00714997	0.974433	0.984946		2610318N02Rik	Paternal	Other	0.438941	0.302207	0.463544
Zfp775	Paternal	Down	-1.42933	0.000111644	0.000349758		Tex43	Paternal	Other	-0.0351842	0.926677	0.966994		Hic2	Paternal	Other	0.128923	0.662711	0.775513
Ccdc126	Paternal	Down	-1.79203	2.02777e-10	1.30228e-08		Slc12a2	Paternal	Other	0.00137294	0.994598	0.996314		Hira	Paternal	Other	0.299101	0.364712	0.518785
Cbx3	Paternal	Down	-1.53304	5.85723e-06	2.83223e-05		Pmaip1	Paternal	Other	0.595417	0.0382194	0.123946		Eif2b5	Paternal	Other	-0.131381	0.67993	0.786105
Snx10	Paternal	Down	-2.54781	1.19844e-09	4.19819e-08		Psmg2	Paternal	Other	-0.185954	0.534828	0.709269		Yeats2	Paternal	Other	-0.0674483	0.852987	0.913915
Avl9	Paternal	Down	-2.57993	1.09774e-07	1.20856e-06		Mppe1	Paternal	Other	1.25588	0.0167646	0.0702659		Etv5	Paternal	Other	0.343513	0.310102	0.471894
Kbtbd2	Paternal	Down	-2.27167	2.7865e-07	2.51656e-06		Mex3c	Paternal	Other	0.156194	0.531232	0.707411		Senp2	Paternal	Other	-0.472339	0.116006	0.248584
Eif2ak3	Paternal	Down	-1.0465	0.000747592	0.00181558		Smad7	Paternal	Other	0.296835	0.209308	0.39707		Pak2	Paternal	Other	-0.349076	0.172485	0.31434
Kdm3a	Paternal	Down	-0.518282	0.0295235	0.0468164		Ier3ip1	Paternal	Other	1.13821	0.325694	0.527359		Fyttd1	Paternal	Other	-0.20242	0.470171	0.621336
Eva1a	Paternal	Down	-0.823813	0.0147147	0.0255408		Pqlc1	Paternal	Other	1.25116	2.43076e-06	0.00020158		Kpna1	Paternal	Other	-0.09954	0.683759	0.788953
Fam136a	Paternal	Down	-1.67369	0.000237011	0.000683254		Cndp2	Paternal	Other	-0.402608	0.127565	0.281564		Parp9	Paternal	Other	0.237293	0.449055	0.598913
Tprkb	Paternal	Down	-2.95064	7.44505e-06	3.41527e-05		Chka	Paternal	Other	-0.477161	0.0672894	0.182105		2010005H15Rik	Paternal	Other	1.67784	0.0982902	0.220866
1600020E01Rik	Paternal	Down	-1.13376	0.00644484	0.0122135		Tcirg1	Paternal	Other	0.394114	0.07749	0.200679		Polq	Paternal	Other	0.595237	0.129115	0.2663
Gfpt1	Paternal	Down	-1.83666	3.19298e-08	5.1265e-07		Rad9a	Paternal	Other	0.0660885	0.785105	0.884958		Lrrc58	Paternal	Other	-1.07569	0.0164272	0.0636692
Rab43	Paternal	Down	-1.36941	0.00147496	0.00336303		Slc29a2	Paternal	Other	1.69795	5.04291e-07	8.36402e-05		Timmdc1	Paternal	Other	0.511908	0.119392	0.254231
Ruvbl1	Paternal	Down	-1.55801	1.47502e-08	2.79528e-07		Ovol1	Paternal	Other	1.41205	0.000639738	0.00687718		Poglut1	Paternal	Other	-0.568407	0.0715158	0.174999
Nr2c2	Paternal	Down	-1.10863	0.000654056	0.00163302		Malat1	Paternal	Other	1.23836	0.00332348	0.0212218		Gm4827	Paternal	Other	0	NA	NA
Gt(ROSA)26Sor	Paternal	Down	-1.05554	0.000258418	0.000741467		Slc22a20	Paternal	Other	0.159305	0.642403	0.782613		Cep97	Paternal	Other	-0.636159	0.128181	0.266274
Creld1	Paternal	Down	-1.47521	0.00181553	0.00405947		Sac3d1	Paternal	Other	0.0689476	0.709875	0.838418		Cggbp1	Paternal	Other	-0.387713	0.0982349	0.220866
Fancd2os	Paternal	Down	-2.69061	8.56482e-06	3.82275e-05		Dnajc4	Paternal	Other	0.915822	0.000817518	0.00825338		D16Ertd472e	Paternal	Other	-0.354314	0.143501	0.281878
Vhl	Paternal	Down	-1.32928	5.07413e-06	2.50671e-05		Pla2g16	Paternal	Other	0.301719	0.183466	0.366616		Bach1	Paternal	Other	-0.129921	0.662687	0.775513
Irak2	Paternal	Down	-0.908368	0.0166993	0.0285991		Tmem223	Paternal	Other	1.26398	0.023732	0.0903374		Gabpa	Paternal	Other	-0.482582	0.10658	0.233587
Zfp637	Paternal	Down	-1.73483	3.7942e-08	5.92716e-07		Ints5	Paternal	Other	0.373261	0.0759139	0.198058		Gart	Paternal	Other	-0.0736815	0.802187	0.877225
Kdm5a	Paternal	Down	-1.91942	7.23991e-08	8.99929e-07		Mta2	Paternal	Other	0.235525	0.23416	0.428801		Wrb	Paternal	Other	-0.748976	0.0752227	0.180254
Bid	Paternal	Down	-2.0484	5.60132e-08	7.44267e-07		Lbhd1	Paternal	Other	-0.143646	0.718036	0.840937		Ripk4	Paternal	Other	0.698814	0.050999	0.141937
Mfap5	Paternal	Down	-0.983597	0.00202629	0.00446126		5730408K05Rik	Paternal	Other	-0.404804	0.488747	0.674548		Chd1	Paternal	Other	-0.348381	0.237308	0.390611
Foxj2	Paternal	Down	-1.28793	0.00611559	0.0117436		1700025F22Rik	Paternal	Other	1.59466	6.99919e-06	0.000339684		1600012H06Rik	Paternal	Other	-0.685772	0.0313431	0.102553
Lpcat3	Paternal	Down	-1.75809	5.96711e-06	2.86223e-05		Psat1	Paternal	Other	-0.0807308	0.692007	0.822333		Zfp677	Paternal	Other	-0.0780742	0.793937	0.870016
Ing4	Paternal	Down	-1.50981	0.000364286	0.000990859		Nmrk1	Paternal	Other	0.0557255	0.928002	0.966994		Zfp54	Paternal	Other	0.763072	0.0258448	0.0880553
Nop2	Paternal	Down	-0.918815	0.00363063	0.00729914		D030056L22Rik	Paternal	Other	-0.151534	0.41009	0.608065		Zfp948	Paternal	Other	-0.323801	0.427039	0.583015
Ncapd2	Paternal	Down	-1.1695	0.000317557	0.000880325		Cbwd1	Paternal	Other	0.270161	0.258381	0.457985		Cldn6	Paternal	Other	-0.13542	0.615997	0.747349
Tead4	Paternal	Down	-2.06745	2.32491e-07	2.22115e-06		Slc1a1	Paternal	Other	-0.31036	0.168759	0.342973		Flywch1	Paternal	Other	1.66588	0.00119639	0.00927405
Bcl2l14	Paternal	Down	-2.06736	1.4572e-07	1.53138e-06		Gm9895	Paternal	Other	0.0285291	0.933158	0.969794		Flywch2	Paternal	Other	0	NA	NA
Prkcg	Paternal	Down	-2.25005	9.18224e-09	1.99597e-07		Gldc	Paternal	Other	0.0146985	0.953013	0.975135		Tnfrsf12a	Paternal	Other	-0.223094	0.437181	0.590578
Tsen34	Paternal	Down	-1.1299	0.00670212	0.0125978		Ppp1r2-ps3	Paternal	Other	-0.641178	0.521808	0.700685		Pgp	Paternal	Other	-5.75689	0.323636	0.479846
Hspbp1	Paternal	Down	-2.41622	5.38465e-10	2.59361e-08		Cstf2t	Paternal	Other	0.357133	0.181816	0.364575		Rab26os	Paternal	Other	8.99386	0.33317	0.487721
Tmem190	Paternal	Down	-2.73928	0.0114387	0.0202809		Pten	Paternal	Other	-0.763706	0.0617623	0.172786		Snora78	Paternal	Other	11.7844	0.106199	0.233236
Zscan5b	Paternal	Down	-1.27872	9.50891e-06	4.16375e-05		Ankrd22	Paternal	Other	0.847146	0.572559	0.731067		Msrb1	Paternal	Other	-0.11755	0.928389	0.959257
Usp29	Paternal	Down	-1.02045	0.00409357	0.00816281		Pcgf5	Paternal	Other	-0.18499	0.28552	0.491095		Fahd1	Paternal	Other	-0.192156	0.692153	0.793092
Obox6	Paternal	Down	-1.60439	3.76724e-07	3.26155e-06		Ubtd1	Paternal	Other	-0.145253	0.622241	0.767718		Rpl3l	Paternal	Other	-1.06282	0.362068	0.516921
Crxos	Paternal	Down	-1.3167	2.35301e-06	1.41671e-05		Pi4k2a	Paternal	Other	0.269768	0.3116	0.522031		Mrps34	Paternal	Other	-9.26292	0.0493457	0.139847
Tmem160	Paternal	Down	-2.5517	1.26023e-07	1.36152e-06		Slc25a28	Paternal	Other	1.01636	0.00461648	0.0274858		BC003965	Paternal	Other	-0.566813	0.666238	0.778064
Slc1a5	Paternal	Down	-1.24346	0.000404979	0.0010787		Cpn1	Paternal	Other	-0.0988434	0.742651	0.857929		Unkl	Paternal	Other	-0.642173	0.69046	0.792725
Rtn2	Paternal	Down	-1.57128	0.00229823	0.00494741		Scd1	Paternal	Other	0.175355	0.371714	0.57391		Rab40c	Paternal	Other	-0.310094	0.382594	0.537849
Apoc2	Paternal	Down	-3.43969	1.04505e-06	7.7441e-06		Pprc1	Paternal	Other	-0.272504	0.311494	0.522031		Arhgdig	Paternal	Other	-0.240688	0.605958	0.738983
Relb	Paternal	Down	-1.61409	0.0046003	0.00907499		Fbxl15	Paternal	Other	0.00866202	0.980447	0.98661		Crebrf	Paternal	Other	-0.815466	0.0141854	0.0580996
Tescl	Paternal	Down	-4.48432	0.00122481	0.00283302		Cuedc2	Paternal	Other	0.547011	0.0629716	0.174071		Nudt3	Paternal	Other	-0.637728	0.0718149	0.174999
Irgq	Paternal	Down	-1.98068	2.83725e-05	0.000108965		Gsto1	Paternal	Other	-0.128118	0.610165	0.760088		Tcp11	Paternal	Other	1.06845	0.0409057	0.123037
Itpkc	Paternal	Down	-1.93944	9.0256e-05	0.000289556		Xpnpep1	Paternal	Other	0.217905	0.322754	0.527359		Clps	Paternal	Other	1.82917	0.318525	0.479656
Fbl	Paternal	Down	-0.901904	0.010476	0.0187465		Sec61a2	Paternal	Other	-0.11133	0.551384	0.718568		Mapk14	Paternal	Other	-0.436989	0.160938	0.302957
Eid2	Paternal	Down	-1.38109	0.00348897	0.00708832		Myo3a	Paternal	Other	-0.221135	0.435646	0.63168		Cdkn1a	Paternal	Other	-0.0921263	0.775906	0.860876
Rinl	Paternal	Down	-2.48086	1.93614e-08	3.44335e-07		Yme1l1	Paternal	Other	-0.0389398	0.830084	0.916963		Gm6402	Paternal	Other	3.1524	0.125445	0.262957
Upk1a	Paternal	Down	-2.03052	6.98639e-07	5.53169e-06		Uap1l1	Paternal	Other	-0.285456	0.243372	0.440783		Wdr4	Paternal	Other	-0.36597	0.241244	0.394112
Ccne1	Paternal	Down	-1.31133	3.26788e-06	1.81619e-05		Sapcd2	Paternal	Other	-0.32247	0.1484	0.314978		Pknox1	Paternal	Other	0.0996685	0.778848	0.862482
EU599041	Paternal	Down	-2.15768	1.62811e-05	6.68806e-05		Traf2	Paternal	Other	0.572687	0.00630494	0.0345285		Akap8	Paternal	Other	-0.019562	0.940887	0.96512
Prrg2	Paternal	Down	-1.22784	0.00206425	0.00451946		Tmem141	Paternal	Other	-0.411877	0.142159	0.305076		Tap1	Paternal	Other	1.07619	0.0198528	0.0723343
Fcgrt	Paternal	Down	-3.33981	4.76629e-08	6.7193e-07		Pmpca	Paternal	Other	-0.484738	0.0662625	0.180166		Stk19	Paternal	Other	-0.736301	0.0605794	0.158069
Flt3l	Paternal	Down	-1.14591	0.0271365	0.0435572		Surf6	Paternal	Other	-0.0819259	0.68153	0.813213		1110038B12Rik	Paternal	Other	-0.375901	0.237292	0.390611
Dkkl1	Paternal	Down	-1.2912	5.83803e-06	2.83223e-05		Sardh	Paternal	Other	-0.0445458	0.873231	0.944632		Msh5	Paternal	Other	0.319712	0.497617	0.645706
Hsd17b14	Paternal	Down	-1.94998	8.40076e-09	1.86755e-07		Surf2	Paternal	Other	-0.295655	0.515393	0.694972		Ly6g5c	Paternal	Other	1.15387	0.19655	0.342407
Sec1	Paternal	Down	-2.16115	1.2369e-05	5.23755e-05		Gtf3c5	Paternal	Other	-0.00182431	0.992921	0.995494		Apom	Paternal	Other	-0.697177	0.264577	0.425015
Sult2b1	Paternal	Down	-2.4933	2.25516e-11	2.36997e-09		Ttf1	Paternal	Other	0.776669	0.000861569	0.00854941		Lst1	Paternal	Other	-0.999041	0.032006	0.103259
Nipa2	Paternal	Down	-1.51813	2.47234e-06	1.46565e-05		Gtf3c4	Paternal	Other	0.0984225	0.673081	0.806551		Lta	Paternal	Other	-0.948681	0.106218	0.233236
Mef2a	Paternal	Down	-1.35206	0.000123597	0.000383052		Urm1	Paternal	Other	0.568464	0.0301886	0.107738		H2-Q5	Paternal	Other	0.0319873	0.933056	0.960692
Fam169b	Paternal	Down	-1.76153	0.000259129	0.000741467		Trub2	Paternal	Other	0.643661	0.00966244	0.0477366		H2-D1	Paternal	Other	-0.427647	0.134717	0.273848
Man2a2	Paternal	Down	-1.29504	0.000998794	0.00237573		Wdr34	Paternal	Other	0.131283	0.697749	0.826619		H2-Q10	Paternal	Other	-0.477672	0.211767	0.363434
2900076A07Rik	Paternal	Down	-1.39396	4.11434e-06	2.18037e-05		Set	Paternal	Other	-0.169064	0.39199	0.593351		H2-Q8	Paternal	Other	0.972489	0.647533	0.765507
4632427E13Rik	Paternal	Down	-0.858786	0.0200887	0.0335912		1700084E18Rik	Paternal	Other	-0.526099	0.435827	0.63168		Cchcr1	Paternal	Other	-7.02735	0.217589	0.36969
Aqp11	Paternal	Down	-1.59704	5.1856e-05	0.000182761		Tor1b	Paternal	Other	-0.0932004	0.672262	0.806551		Ier3	Paternal	Other	-0.353973	0.268833	0.427689
Ucp2	Paternal	Down	-1.02295	0.0232119	0.0378368		Dolpp1	Paternal	Other	-0.760871	0.108714	0.25294		Gnl1	Paternal	Other	-0.189775	0.545634	0.686291
Folr1	Paternal	Down	-1.86188	7.0992e-09	1.64133e-07		Cdk9	Paternal	Other	-0.0115259	0.952412	0.975135		A930015D03Rik	Paternal	Other	1.60624	0.0245096	0.0847563
Eif3f	Paternal	Down	-0.909863	0.00867055	0.0158846		Slc25a25	Paternal	Other	0.686339	0.000249368	0.00329331		H2-Bl	Paternal	Other	0.118952	0.733738	0.828413
Dennd5a	Paternal	Down	-2.7406	8.8176e-07	6.66219e-06		Naif1	Paternal	Other	0.738555	0.0119622	0.0555527		H2-T22	Paternal	Other	1.19741	0.301147	0.463149
Ipo7	Paternal	Down	-2.43497	7.64798e-08	9.40538e-07		Ptrh1	Paternal	Other	-0.592245	0.0232907	0.0892425		Olfr118	Paternal	Other	1.65542	0.108612	0.235883
Nucb2	Paternal	Down	-1.39477	0.00108697	0.0025696		Zbtb43	Paternal	Other	0.466584	0.039149	0.125558		Esp24	Paternal	Other	2.82516	0.0896292	0.20663
Knop1	Paternal	Down	-1.7551	1.58868e-06	1.04944e-05		Fbxw2	Paternal	Other	-0.0307241	0.897949	0.948607		Cdc5l	Paternal	Other	-0.105588	0.65501	0.771976
1700008J07Rik	Paternal	Down	-2.5108	0.00150003	0.00340675		Sp3	Paternal	Other	0.645742	0.00238561	0.0168884		Capn11	Paternal	Other	-0.903758	0.0669043	0.168354
Zfp668	Paternal	Down	-2.05739	3.76097e-06	2.05079e-05		Ttc30b	Paternal	Other	-1.54425	0.261878	0.463476		Polh	Paternal	Other	0.165599	0.566363	0.701877
Ikzf5	Paternal	Down	-1.40998	7.5687e-05	0.000249271		Rbm45	Paternal	Other	0.177581	0.537032	0.710403		Dnph1	Paternal	Other	-0.762699	0.0448639	0.131107
Utf1	Paternal	Down	-1.88764	0.00626469	0.0119505		Osbpl6	Paternal	Other	0.0266064	0.885862	0.946933		Ptcra	Paternal	Other	0.0909671	0.885883	0.932901
Rassf7	Paternal	Down	-1.95739	0.000609561	0.00153363		Btbd18	Paternal	Other	0.394989	0.0326518	0.111825		Guca1a	Paternal	Other	1.34605	0.00475428	0.0262207
Deaf1	Paternal	Down	-2.00006	2.00402e-06	1.25905e-05		Clp1	Paternal	Other	-0.249263	0.101046	0.241387		Rab5a	Paternal	Other	-0.404589	0.280107	0.440767
Tspan4	Paternal	Down	-1.51439	0.000117215	0.000366218		Pramel7	Paternal	Other	-0.218538	0.42956	0.627267		Ticam1	Paternal	Other	0.422004	0.423248	0.580291
Fgf4	Paternal	Down	-2.75534	1.44614e-09	4.7764e-08		Pramel6	Paternal	Other	0.00415569	0.980662	0.98661		Slc30a6	Paternal	Other	-0.625061	0.0285671	0.0953611
Oraov1	Paternal	Down	-2.00946	4.43376e-06	2.28813e-05		Olfr1141	Paternal	Other	1.25413	0.000522645	0.00589117		Epcam	Paternal	Other	2.00539	0.263637	0.424503
Arglu1	Paternal	Down	-1.82825	0.00120072	0.00279845		Mtch2	Paternal	Other	0.434923	0.455684	0.648184		Bambi	Paternal	Other	0.699627	0.0186148	0.069355
Rab20	Paternal	Down	-2.07048	2.30968e-08	3.92646e-07		C1qtnf4	Paternal	Other	-0.328639	0.246166	0.442414		Crem	Paternal	Other	-0.904698	0.0687821	0.171955
Ankrd10	Paternal	Down	-1.64823	8.76172e-07	6.66219e-06		Ptpmt1	Paternal	Other	-0.0914033	0.666647	0.802049		Taf4b	Paternal	Other	-0.501783	0.0894144	0.206547
Agpat5	Paternal	Down	-1.96614	2.10001e-06	1.29406e-05		Nr1h3	Paternal	Other	0.774485	0.0036701	0.0225449		Gm7788	Paternal	Other	0	NA	NA
Ddhd2	Paternal	Down	-1.03883	0.00226618	0.00488752		4930547E08Rik	Paternal	Other	-0.534612	0.158661	0.328352		Tslp	Paternal	Other	-0.964711	0.107936	0.235219
Eif4ebp1	Paternal	Down	-1.53605	2.25304e-05	8.91956e-05		Cd59b	Paternal	Other	-0.106873	0.858156	0.938256		Snhg4	Paternal	Other	-0.389792	0.415466	0.571946
Prosc	Paternal	Down	-2.2117	1.10642e-11	1.59878e-09		Hipk3	Paternal	Other	0.0328354	0.886661	0.946933		Hbegf	Paternal	Other	-0.284448	0.35526	0.512266
Mak16	Paternal	Down	-1.3086	0.0092156	0.0167241		Ccdc32	Paternal	Other	1.61833	0.000203039	0.00298314		Hars2	Paternal	Other	-0.208128	0.511334	0.657673
Gsr	Paternal	Down	-1.53093	0.00554398	0.0107893		Chac1	Paternal	Other	-0.308769	0.435687	0.63168		Gnpda1	Paternal	Other	0.371469	0.186854	0.332026
Triml2	Paternal	Down	-2.10178	2.60596e-05	0.00010109		Ndufaf1	Paternal	Other	-3.36179	0.0579541	0.168633		Prelid2	Paternal	Other	-0.525188	0.298509	0.460318
Rwdd4a	Paternal	Down	-1.63015	4.43075e-10	2.41872e-08		Mga	Paternal	Other	0.333076	0.189771	0.374435		Tex43	Paternal	Other	-0.334905	0.572559	0.706523
Tssk6	Paternal	Down	-3.0011	0.000150939	0.000457969		Haus2	Paternal	Other	0.226844	0.289454	0.494928		Pmaip1	Paternal	Other	0.382124	0.296965	0.45855
2010320M18Rik	Paternal	Down	-2.53474	0.00120745	0.00280283		Sord	Paternal	Other	1.31855	0.194845	0.379119		Psmg2	Paternal	Other	0.0940474	0.855644	0.915025
Cnep1r1	Paternal	Down	-1.45229	4.52472e-08	6.53823e-07		Usp50	Paternal	Other	0.205702	0.335242	0.537591		Mppe1	Paternal	Other	0.80436	0.142827	0.281512
Heatr3	Paternal	Down	-1.41528	9.00703e-06	3.98932e-05		Ap4e1	Paternal	Other	0.133214	0.584339	0.741401		Mex3c	Paternal	Other	-0.484565	0.146393	0.285614
Papd5	Paternal	Down	-1.44157	2.00516e-05	8.02066e-05		AU015228	Paternal	Other	-0.124465	0.489788	0.674548		Ier3ip1	Paternal	Other	0.566108	0.645408	0.764192
Nudt21	Paternal	Down	-0.972085	0.000341589	0.000935728		Slc4a11	Paternal	Other	0.207148	0.550235	0.718568		Pqlc1	Paternal	Other	1.80415	3.42472e-05	0.000732509
Mt2	Paternal	Down	-1.4207	1.54462e-06	1.02635e-05		Prnp	Paternal	Other	0.65134	0.0646921	0.177411		Tcirg1	Paternal	Other	-0.467484	0.141018	0.279375
Mt1	Paternal	Down	-1.46267	5.99771e-06	2.86502e-05		Esf1	Paternal	Other	-0.32514	0.188415	0.373293		Rad9a	Paternal	Other	0.00310706	0.992592	0.99561
Tppp3	Paternal	Down	-1.18467	0.00215886	0.00469105		Tasp1	Paternal	Other	-0.549379	0.0597833	0.170957		Slc29a2	Paternal	Other	0.65016	0.143501	0.281878
Gfod2	Paternal	Down	-3.41127	2.1083e-09	6.09298e-08		Ovol2	Paternal	Other	-0.502149	0.0180499	0.0743118		Ovol1	Paternal	Other	0.784415	0.0828806	0.195217
Nfatc3	Paternal	Down	-1.09611	0.000287842	0.000809601		Cst7	Paternal	Other	0.140168	0.584947	0.741401		Malat1	Paternal	Other	1.32751	0.00970874	0.0443225
Tmed6	Paternal	Down	-1.11796	0.000308013	0.000857982		Apmap	Paternal	Other	-0.0165839	0.948464	0.973551		Slc22a20	Paternal	Other	-0.900612	0.0179909	0.0672477
Ctrb1	Paternal	Down	-1.60681	0.0157804	0.027146		Nanp	Paternal	Other	-1.36437	0.0252166	0.0944491		Sac3d1	Paternal	Other	-0.572485	0.0274224	0.0928824
Tmem170	Paternal	Down	-2.33122	4.98659e-08	6.94518e-07		Trib3	Paternal	Other	0.423354	0.0500961	0.151462		Dnajc4	Paternal	Other	0.755721	0.0861286	0.200059
Zfp1	Paternal	Down	-1.15005	0.0034094	0.00693884		Id1	Paternal	Other	0.141254	0.713035	0.839501		Pla2g16	Paternal	Other	0.0768466	0.805015	0.877991
Gcsh	Paternal	Down	-1.36987	1.12825e-08	2.32903e-07		Mcts2	Paternal	Other	0.425872	0.556663	0.718872		Tmem223	Paternal	Other	0.523801	0.53759	0.681577
Zdhhc7	Paternal	Down	-2.19398	1.83215e-06	1.18322e-05		Hck	Paternal	Other	0.0846329	0.810857	0.903578		Ints5	Paternal	Other	-0.0166075	0.949768	0.972502
2810013P06Rik	Paternal	Down	-1.2493	4.60662e-05	0.000168222		Commd7	Paternal	Other	0.131877	0.438497	0.63168		Mta2	Paternal	Other	-0.401026	0.140675	0.279375
Spg7	Paternal	Down	-1.2456	0.000595058	0.00150522		E2f1	Paternal	Other	0.686467	0.0174223	0.0724586		Lbhd1	Paternal	Other	-0.378259	0.418554	0.575511
Def8	Paternal	Down	-1.2626	0.000517374	0.00132027		Gss	Paternal	Other	1.19354	0.00064719	0.00689347		5730408K05Rik	Paternal	Other	-0.0127007	0.990715	0.99561
Arv1	Paternal	Down	-2.10815	3.85192e-06	2.08076e-05		Scand1	Paternal	Other	-0.111543	0.733101	0.851982		1700025F22Rik	Paternal	Other	1.40685	0.00233408	0.0150607
Tomm20	Paternal	Down	-0.641895	0.00605596	0.0116524		Cnbd2	Paternal	Other	1.32104	4.28509e-05	0.00113068		Nmrk1	Paternal	Other	0.119902	0.724888	0.824873
Rbm34	Paternal	Down	-1.38994	1.44077e-06	9.91419e-06		2900097C17Rik	Paternal	Other	0.135782	0.745846	0.860565		D030056L22Rik	Paternal	Other	-0.596083	0.0158445	0.0620352
Pin1	Paternal	Down	-0.821718	0.0201086	0.0335912		1110008F13Rik	Paternal	Other	-0.631117	0.040981	0.130353		Cbwd1	Paternal	Other	-0.112712	0.749755	0.841562
Icam1	Paternal	Down	-1.30742	0.000611593	0.00153363		Ndrg3	Paternal	Other	-0.0799545	0.807118	0.90189		Slc1a1	Paternal	Other	-0.719627	0.0248411	0.0853912
S1pr5	Paternal	Down	-3.68963	6.1653e-06	2.91106e-05		Rprd1b	Paternal	Other	0.0349935	0.892286	0.946933		Gm9895	Paternal	Other	-0.447889	0.312013	0.472933
Atg4d	Paternal	Down	-3.69356	2.12091e-07	2.06031e-06		Tnnc2	Paternal	Other	0.182534	0.712972	0.839501		Gldc	Paternal	Other	-0.615635	0.0547873	0.147849
Ei24	Paternal	Down	-1.45092	8.47892e-05	0.000276102		Neurl2	Paternal	Other	1.43853	0.0014795	0.0124471		Ppp1r2-ps3	Paternal	Other	-0.550484	0.691851	0.793092
Msantd2	Paternal	Down	-1.18179	0.00718338	0.0134152		Ctsa	Paternal	Other	0.456153	0.063489	0.175085		Cstf2t	Paternal	Other	-0.549808	0.0601202	0.157815
Cbl	Paternal	Down	-1.59301	4.613e-05	0.000168222		Tmem189	Paternal	Other	-0.198827	0.347171	0.551389		Pten	Paternal	Other	-0.903117	0.0631975	0.161847
Rab39	Paternal	Down	-0.761079	0.00325416	0.00668171		Ptpn1	Paternal	Other	0.801539	0.000542271	0.00605362		Ankrd22	Paternal	Other	-1.44023	0.331892	0.487721
Ptpn9	Paternal	Down	-2.04642	1.3172e-05	5.53701e-05		Adnp	Paternal	Other	-0.0527667	0.948946	0.973551		Pcgf5	Paternal	Other	-0.307293	0.154907	0.295243
Plekho2	Paternal	Down	-1.049	0.0044372	0.00878322		Zfp217	Paternal	Other	0.403603	0.0776098	0.200679		Ubtd1	Paternal	Other	-0.804469	0.0304045	0.10049
Sltm	Paternal	Down	-0.938941	0.000695627	0.0017146		Tcfl5	Paternal	Other	0.708336	0.0758124	0.198058		Pi4k2a	Paternal	Other	-0.288072	0.390577	0.54417
Polr2m	Paternal	Down	-3.26283	3.07158e-12	7.10149e-10		Ythdf1	Paternal	Other	0.454594	0.138575	0.300159		Slc25a28	Paternal	Other	1.0282	0.0174519	0.0660885
Mns1	Paternal	Down	-1.69114	5.3824e-05	0.00018784		Dido1	Paternal	Other	0.354006	0.0885817	0.220676		Cpn1	Paternal	Other	-0.667438	0.070202	0.173263
Pgm3	Paternal	Down	-1.37553	1.35821e-06	9.57371e-06		Stmn3	Paternal	Other	-0.0925477	0.777197	0.880317		Fbxl15	Paternal	Other	-1.14583	0.0176297	0.0665434
Trim43a	Paternal	Down	-0.96038	0.000471385	0.00123285		Gmeb2	Paternal	Other	0.0710656	0.805404	0.900842		Cuedc2	Paternal	Other	0.286444	0.452445	0.60107
Trim43b	Paternal	Down	-1.09884	5.87491e-05	0.000202728		Zgpat	Paternal	Other	0.0518819	0.822775	0.912361		Xpnpep1	Paternal	Other	0.231949	0.43891	0.592221
Zfp949	Paternal	Down	-0.948604	0.00239588	0.00512896		Fabp4	Paternal	Other	0.742586	0.00339754	0.0213573		Sec61a2	Paternal	Other	-0.424719	0.0585953	0.156194
Trim43c	Paternal	Down	-0.957365	0.000371299	0.00100052		Gm5150	Paternal	Other	1.82905	2.37742e-05	0.000726363		Myo3a	Paternal	Other	-1.04199	0.011478	0.0502162
Morf4l1	Paternal	Down	-1.15113	2.31119e-05	9.08753e-05		Gm1527	Paternal	Other	1.98847	0.00285882	0.0188661		Yme1l1	Paternal	Other	-0.183932	0.451831	0.60107
Slc25a36	Paternal	Down	-1.99686	6.6219e-10	3.06196e-08		Gpr160	Paternal	Other	-0.241663	0.292447	0.497846		Traf2	Paternal	Other	-0.173879	0.57253	0.706523
Pik3cb	Paternal	Down	-1.90945	1.54486e-06	1.02635e-05		Ttc14	Paternal	Other	-0.036675	0.900654	0.949736		Tmem141	Paternal	Other	-0.493875	0.223102	0.375631
Uba5	Paternal	Down	-2.15655	4.39741e-05	0.000162409		Larp1b	Paternal	Other	0.630734	0.0053096	0.0308721		Surf6	Paternal	Other	-0.223766	0.359249	0.514723
Abhd14b	Paternal	Down	-1.55779	0.000401593	0.00107215		Naa15	Paternal	Other	0.336348	0.175392	0.35414		Sardh	Paternal	Other	-0.617332	0.134909	0.273848
AA543401	Paternal	Down	-1.12755	0.000918317	0.00219788		Mgarp	Paternal	Other	0.211715	0.394785	0.595254		Gtf3c5	Paternal	Other	-0.776317	0.0145597	0.0590049
Impdh2	Paternal	Down	-2.42137	4.88823e-09	1.2023e-07		Wwtr1	Paternal	Other	0.0688935	0.783811	0.884358		Ttf1	Paternal	Other	0.517288	0.0425765	0.126541
Arih2	Paternal	Down	-1.50762	2.81861e-06	1.63734e-05		Gm5538	Paternal	Other	2.10284	7.51874e-05	0.00140794		Urm1	Paternal	Other	-0.349334	0.268664	0.427689
Ccdc51	Paternal	Down	-1.16554	0.00617772	0.011804		Pdcd10	Paternal	Other	-0.821745	0.0165699	0.0697017		Trub2	Paternal	Other	-0.0491663	0.884033	0.932901
Elp6	Paternal	Down	-1.2836	4.17665e-06	2.19464e-05		4930579G24Rik	Paternal	Other	0.54896	0.0990742	0.237655		Wdr34	Paternal	Other	-0.852326	0.0718176	0.174999
Dync1li1	Paternal	Down	-1.72155	6.94796e-10	3.08917e-08		Prcc	Paternal	Other	0.0183964	0.956563	0.975896		1700084E18Rik	Paternal	Other	-1.16341	0.129068	0.2663
Glb1	Paternal	Down	-3.30286	5.85032e-08	7.68519e-07		Isg20l2	Paternal	Other	0.0504163	0.782718	0.883984		Dolpp1	Paternal	Other	-0.459298	0.332915	0.487721
Tmppe	Paternal	Down	-3.74379	1.44082e-06	9.91419e-06		Tmem79	Paternal	Other	0.794624	0.026889	0.099105		Cdk9	Paternal	Other	-0.0721013	0.786421	0.868038
Cmtm7	Paternal	Down	-2.48293	1.88555e-06	1.20425e-05		Smg5	Paternal	Other	0.388767	0.0723198	0.192003		Slc25a25	Paternal	Other	0.0505174	0.85154	0.913211
Gorasp1	Paternal	Down	-2.01885	1.52828e-06	1.02635e-05		Rusc1	Paternal	Other	0.187047	0.411063	0.60873		Naif1	Paternal	Other	0.732745	0.0517773	0.142763
Nktr	Paternal	Down	-1.19457	5.34518e-05	0.000187403		Gba	Paternal	Other	0.772564	0.0103244	0.0499445		Zbtb43	Paternal	Other	-0.108797	0.660041	0.775071
Gpkow	Paternal	Down	-1.50799	0.0140259	0.0244924		Pmvk	Paternal	Other	0.54953	0.126756	0.280396		Fbxw2	Paternal	Other	-0.600337	0.0595587	0.157245
Gata1	Paternal	Down	-1.92676	0.00384384	0.00770101		Il6ra	Paternal	Other	1.59154	7.65627e-08	2.96298e-05		Sp3	Paternal	Other	0.254992	0.292857	0.455249
Gm6880	Paternal	Down	-2.08721	0.00453116	0.00895388		Rps27	Paternal	Other	-0.0790747	0.896693	0.948508		Ttc30b	Paternal	Other	-0.27627	0.825114	0.891494
Eda	Paternal	Down	-1.69826	0.0195421	0.0328831		Slc39a1	Paternal	Other	-0.155201	0.595504	0.749965		Osbpl6	Paternal	Other	-0.41086	0.137137	0.275286
Cited1	Paternal	Down	-2.62106	0.00204473	0.00448522		Tchh	Paternal	Other	0.589432	0.155664	0.325047		Btbd18	Paternal	Other	-0.435665	0.129028	0.2663
Tsx	Paternal	Down	-2.64456	0.00560055	0.0108811		Tdpoz4	Paternal	Other	-0.127457	0.61582	0.76467		Pramel7	Paternal	Other	-0.797149	0.0228296	0.0811329
E530001F21Rik	Paternal	Down	-1.12629	0.0169798	0.0290365		Tdpoz2	Paternal	Other	-0.825259	0.0204124	0.0811601		Pramel6	Paternal	Other	-0.332631	0.184121	0.328685
Cenpi	Paternal	Down	-1.35456	0.0256941	0.0414259		Tdpoz1	Paternal	Other	0.938589	0.0292922	0.106276		Olfr1141	Paternal	Other	2.08943	0.000822363	0.00737653
Prps1	Paternal	Down	-1.51005	0.0202321	0.0337007		Tdpoz3	Paternal	Other	0.192916	0.720415	0.84145		Mtch2	Paternal	Other	1.02586	0.0383428	0.117469
Acsl4	Paternal	Down	-2.33107	0.00361146	0.00727325		Gm9125	Paternal	Other	3.40333	0.20538	0.393476		Ptpmt1	Paternal	Other	-0.666875	0.0317714	0.10279
Tsr2	Paternal	Down	-12.2561	0.00311174	0.00643633		Gm4858	Paternal	Other	0.414438	0.0770407	0.200548		Nr1h3	Paternal	Other	-0.261591	0.397762	0.551914
Prdx4	Paternal	Down	-1.32304	0.0268341	0.0431436		Gm10696	Paternal	Other	0.779984	0.00333168	0.0212218		Cd59b	Paternal	Other	-1.40171	0.0472644	0.136136
Syap1	Paternal	Down	-1.6305	0.00875447	0.0160129		Them4	Paternal	Other	-0.284623	0.114293	0.262684		Hipk3	Paternal	Other	-0.459809	0.170803	0.312148
Bzw1	Paternal	Down	-0.904609	6.38671e-05	0.000216511		Oaz3	Paternal	Other	-0.0902763	0.767544	0.876052		Ccdc32	Paternal	Other	0.755801	0.491014	0.63865
Cab39	Paternal	Down	-0.685559	0.0124592	0.0219556		Pip5k1a	Paternal	Other	0.925631	2.45446e-05	0.000730674		Chac1	Paternal	Other	-0.861578	0.0754781	0.180491
C1qbp	Paternal	Down	-1.26308	5.01041e-06	2.48585e-05		Lysmd1	Paternal	Other	0.858958	0.000880203	0.00858753		Ndufaf1	Paternal	Other	-9.3205	0.0336091	0.106644
Prps1l3	Paternal	Down	-1.41142	7.05348e-05	0.000236255		Tnfaip8l2	Paternal	Other	0.0370438	0.87803	0.945633		Mga	Paternal	Other	-0.0460904	0.899038	0.940904
Rpl10l	Paternal	Down	-1.40618	4.6015e-06	2.33304e-05		Gm128	Paternal	Other	0.18046	0.526574	0.702704		Haus2	Paternal	Other	-0.240543	0.37941	0.534634
Mier3	Paternal	Down	-1.72823	1.60492e-08	2.9924e-07		Mcl1	Paternal	Other	0.152721	0.439132	0.631762		Sord	Paternal	Other	2.13202	0.159342	0.30222
Arf4	Paternal	Down	-0.625991	0.0199211	0.0334349		BC028528	Paternal	Other	0.269294	0.42448	0.622249		Ap4e1	Paternal	Other	0.0754471	0.786871	0.868038
Polr2f	Paternal	Down	-1.26231	5.34975e-05	0.000187403		Anp32e	Paternal	Other	-0.104522	0.620322	0.766599		AU015228	Paternal	Other	0.198384	0.448705	0.598913
Prr13	Paternal	Down	-1.41024	2.02252e-06	1.2638e-05		Pias3	Paternal	Other	0.7032	0.00347513	0.0216916		Slc4a11	Paternal	Other	-0.645306	0.0925476	0.21125
Polr2h	Paternal	Down	-1.63016	2.54078e-09	7.13103e-08		Sycp1	Paternal	Other	-0.0247486	0.868444	0.944611		Prnp	Paternal	Other	0.570006	0.151906	0.291599
Mad2l1bp	Paternal	Down	-0.786143	0.0024304	0.00518366		Sike1	Paternal	Other	0.427126	0.212827	0.401362		Esf1	Paternal	Other	-0.427253	0.15695	0.298645
Etf1	Paternal	Down	-0.864092	0.000521287	0.00132733		Trim33	Paternal	Other	-0.408779	0.084216	0.212554		Cst7	Paternal	Other	-0.371637	0.26389	0.424503
Fbxo15	Paternal	Down	-1.47855	1.27642e-06	9.05243e-06		Dclre1b	Paternal	Other	-0.10512	0.63074	0.773272		Apmap	Paternal	Other	-0.360962	0.227922	0.381521
Mrps26	Paternal	Down	-1.25103	2.90996e-05	0.000111388		Hipk1	Paternal	Other	0.741373	0.00102832	0.00960024		Nanp	Paternal	Other	-0.520865	0.411774	0.56754
Snai1	Paternal	Down	-0.657502	0.0311603	0.0490754		Ap4b1	Paternal	Other	0.175239	0.481394	0.670131		Trib3	Paternal	Other	-0.211695	0.439662	0.592544
Zfp639	Paternal	Down	-2.24549	9.32372e-09	1.99597e-07		Wdr77	Paternal	Other	-0.313277	0.0502943	0.151667		Id1	Paternal	Other	-0.459057	0.473154	0.623138
Serp1	Paternal	Down	-1.84985	8.98837e-11	6.92704e-09		Prmt6	Paternal	Other	-0.430881	0.0905405	0.223859		Mcts2	Paternal	Other	0.3271	0.581863	0.714949
Haus6	Paternal	Down	-1.75457	4.73478e-10	2.41872e-08		Dbt	Paternal	Other	-0.21249	0.452879	0.646732		Hck	Paternal	Other	0.309507	0.482101	0.631323
Kti12	Paternal	Down	-2.27273	1.4059e-10	9.56011e-09		Frrs1	Paternal	Other	-0.014371	0.954138	0.975135		Commd7	Paternal	Other	0.0824167	0.735662	0.829775
Rnf6	Paternal	Down	-1.38985	0.000493019	0.00126651		Snhg8	Paternal	Other	-0.188002	0.535076	0.709269		E2f1	Paternal	Other	-0.286796	0.427623	0.583123
Uspl1	Paternal	Down	-0.889161	0.00293042	0.00610371		Elovl6	Paternal	Other	0.357259	0.229336	0.421964		Gss	Paternal	Other	0.00279159	0.995457	0.99632
Ftl1	Paternal	Down	-1.29842	9.17216e-08	1.07101e-06		Casp6	Paternal	Other	0.446606	0.204848	0.393104		Scand1	Paternal	Other	-1.13768	0.0283729	0.0952635
Phlda2	Paternal	Down	-2.86602	1.63334e-09	5.1031e-08		Sgms2	Paternal	Other	0.405241	0.143132	0.306598		Cnbd2	Paternal	Other	1.06518	0.00438681	0.0249594
Gabarapl2	Paternal	Down	-1.55955	0.000501424	0.0012824		Ddit4l	Paternal	Other	1.56298	5.91737e-06	0.000322131		2900097C17Rik	Paternal	Other	-1.09093	0.0116772	0.050448
Map1lc3b	Paternal	Down	-1.76024	3.89795e-09	1.00134e-07		Dnajb14	Paternal	Other	-0.285697	0.051426	0.153881		Gtsf1l	Paternal	Other	-0.546715	0.0772838	0.183953
Rnf7	Paternal	Down	-1.38272	6.93229e-07	5.53169e-06		Trmt10a	Paternal	Other	-0.603604	0.0188107	0.0768987		Tnnc2	Paternal	Other	0.139489	0.657082	0.773629
Gpx1	Paternal	Down	-1.19382	0.000202197	0.000594757		Bcl10	Paternal	Other	-0.0203107	0.941784	0.973054		Neurl2	Paternal	Other	1.17273	0.0408617	0.123037
Lamp2	Paternal	Down	-1.69487	0.00988558	0.0177725		Tgs1	Paternal	Other	-0.10888	0.615619	0.76467		Ctsa	Paternal	Other	-0.255079	0.399646	0.552804
Pbdc1	Paternal	Down	-2.30105	0.0241815	0.039151		Plekhf2	Paternal	Other	0.3425	0.0824666	0.209964		Ptpn1	Paternal	Other	0.144268	0.635966	0.759995
Frs2	Paternal	Down	-1.75748	0.000705499	0.00173523		Lyrm2	Paternal	Other	-0.970015	0.184759	0.367934		Zfp217	Paternal	Other	0.40435	0.123632	0.2601
2410141K09Rik	Paternal	Down	-1.4933	5.16998e-05	0.000182761		Bag1	Paternal	Other	0.0368793	0.890379	0.946933		4921531C22Rik	Paternal	Other	-0.38481	0.292618	0.455249
Fam172a	Paternal	Down	-3.30743	0.00409553	0.00816281		AI464131	Paternal	Other	0.254129	0.416294	0.61398		Tcfl5	Paternal	Other	0.50223	0.275923	0.43537
Rrs1	Paternal	Other	-0.635497	0.0721742	0.102372		Tomm5	Paternal	Other	-0.138044	0.598904	0.751706		Ythdf1	Paternal	Other	0.125565	0.802794	0.877225
Gm4850	Paternal	Other	1.93204	0.00665394	0.0125276		Zbtb5	Paternal	Other	0.772235	6.54965e-05	0.00140794		Dido1	Paternal	Other	-0.128387	0.621731	0.751652
Gm15455	Paternal	Other	0.180598	0.647905	0.701948		Ncbp1	Paternal	Other	0.120362	0.5547	0.718568		Gmeb2	Paternal	Other	-0.418789	0.301706	0.463392
Arid5a	Paternal	Other	0.199408	0.595424	0.652427		Xpa	Paternal	Other	0.16251	0.600916	0.753416		Zgpat	Paternal	Other	-0.206482	0.498116	0.645706
Nabp1	Paternal	Other	-0.643521	0.0442535	0.0661799		1700042G15Rik	Paternal	Other	-0.588223	0.113765	0.262065		Fabp4	Paternal	Other	0.401425	0.235457	0.390205
Stk17b	Paternal	Other	1.05745	0.0102501	0.0183707		Ugcg	Paternal	Other	0.157886	0.71679	0.840937		Gm5150	Paternal	Other	2.07586	0.000871568	0.00751239
Trak2	Paternal	Other	-0.427943	0.271787	0.333531		Prpf4	Paternal	Other	0.537799	0.0022682	0.0164586		Gm1527	Paternal	Other	1.67702	0.0120485	0.0515408
Dnpep	Paternal	Other	-0.823541	0.0361328	0.0556185		Bspry	Paternal	Other	-0.39877	0.169631	0.343702		Ttc14	Paternal	Other	-0.541116	0.144447	0.282773
Utp14b	Paternal	Other	-0.0776544	0.820406	0.848291		Gm11487	Paternal	Other	0.624746	0.0245362	0.0924887		Larp1b	Paternal	Other	0.0256997	0.928799	0.959257
Slc19a3	Paternal	Other	0.182069	0.520652	0.582083		Kdm4c	Paternal	Other	-0.0549586	0.665359	0.802049		Naa15	Paternal	Other	0.243527	0.50333	0.651733
Sp140	Paternal	Other	0.357599	0.479995	0.540814		Acer2	Paternal	Other	-0.519669	0.0333526	0.113307		Mgarp	Paternal	Other	0.0887701	0.731457	0.828268
Gal3st2	Paternal	Other	2.0091	0.155577	0.202076		Zfp352	Paternal	Other	0.956888	0.00201501	0.015391		Wwtr1	Paternal	Other	-0.591996	0.0519138	0.142763
Serpinb3b	Paternal	Other	2.27333	3.1234e-05	0.000118382		L1td1	Paternal	Other	0.662443	0.0207654	0.082282		Gm5538	Paternal	Other	1.84425	0.00116098	0.00912197
Dyrk3	Paternal	Other	0.338188	0.34634	0.407293		B020004J07Rik	Paternal	Other	0.967102	3.70985e-06	0.000257879		Pdcd10	Paternal	Other	-0.2963	0.419177	0.575683
Chit1	Paternal	Other	-4.9058	0.0448974	0.0670561		Gm12794	Paternal	Other	1.04401	0.00504829	0.0296014		4930579G24Rik	Paternal	Other	0.761567	0.115268	0.247462
Glrx2	Paternal	Other	-0.723125	0.111365	0.14883		Gm12789	Paternal	Other	0.49148	0.000878728	0.00858753		Prcc	Paternal	Other	-0.696271	0.119521	0.254231
Cacybp	Paternal	Other	-0.467556	0.0917071	0.125757		Dio1	Paternal	Other	1.44309	0.0349341	0.117221		Isg20l2	Paternal	Other	-0.585494	0.0363183	0.113439
Gas5	Paternal	Other	-0.176031	0.563059	0.621084		Zyg11a	Paternal	Other	-0.507926	0.208749	0.39707		Tmem79	Paternal	Other	-0.0710341	0.853915	0.914061
Gpr161	Paternal	Other	-0.254158	0.512724	0.57433		Gpx7	Paternal	Other	0.479264	0.0737543	0.194611		Smg5	Paternal	Other	0.00597069	0.983574	0.995552
Lmx1a	Paternal	Other	3.60434	0.362811	0.422792		Echdc2	Paternal	Other	0.159237	0.489786	0.674548		Gba	Paternal	Other	0.92273	0.0129881	0.0541562
Tagln2	Paternal	Other	-0.140059	0.773267	0.808225		Rnf11	Paternal	Other	-0.482546	0.0494691	0.15035		Pmvk	Paternal	Other	-0.0390789	0.916817	0.951121
Becn2	Paternal	Other	-0.56762	0.132674	0.175282		Stil	Paternal	Other	0.732127	0.0211915	0.0835112		Il6ra	Paternal	Other	0.378595	0.386361	0.540251
D1Pas1	Paternal	Other	-0.0703777	0.817635	0.846941		Hpdl	Paternal	Other	0.453424	0.114486	0.262684		Rps27	Paternal	Other	-1.58488	0.0701295	0.173263
A630066F11Rik	Paternal	Other	-0.730594	0.0957045	0.130465		Btbd19	Paternal	Other	0.802155	0.034155	0.115273		Slc39a1	Paternal	Other	-0.176272	0.509589	0.65616
Epm2a	Paternal	Other	1.69169	0.0325532	0.0508534		AU022252	Paternal	Other	0.151014	0.500509	0.684441		Tchh	Paternal	Other	-0.690819	0.13947	0.277739
Fam26f	Paternal	Other	-0.356822	0.442116	0.503533		Ppcs	Paternal	Other	-0.371502	0.325186	0.527359		Tdpoz4	Paternal	Other	0.340819	0.310898	0.472226
Rfpl4b	Paternal	Other	0.820123	0.0874181	0.12088		Rlf	Paternal	Other	0.483457	0.0317775	0.110281		Tdpoz1	Paternal	Other	-0.106495	0.864686	0.922172
Cd24a	Paternal	Other	-0.56485	0.129837	0.172124		Akirin1	Paternal	Other	-0.188941	0.353785	0.557906		Tdpoz3	Paternal	Other	1.9345	0.00877083	0.0420345
Sirt1	Paternal	Other	0.0678855	0.859889	0.881233		Fhl3	Paternal	Other	0.209615	0.522043	0.700685		Gm9125	Paternal	Other	-3.25141	0.323636	0.479846
Pdxk	Paternal	Other	-0.106541	0.777983	0.811686		Yrdc	Paternal	Other	-0.475211	0.124785	0.278071		Gm4858	Paternal	Other	0.985243	0.00898502	0.0427077
Gna11	Paternal	Other	-0.209882	0.617806	0.673758		9930104L06Rik	Paternal	Other	0.0425654	0.833692	0.919199		Gm10696	Paternal	Other	0.971559	0.0396708	0.120896
Tmem263	Paternal	Other	-0.403372	0.372492	0.4332		Zc3h12a	Paternal	Other	0.844771	0.00219735	0.0163533		Oaz3	Paternal	Other	-0.350934	0.522633	0.668484
Socs2	Paternal	Other	-0.0976606	0.850208	0.873636		S100pbp	Paternal	Other	0.243358	0.3514	0.556583		Pip5k1a	Paternal	Other	0.39911	0.21437	0.366811
Dusp6	Paternal	Other	0.749111	0.034664	0.0537152		Zbtb8a	Paternal	Other	-0.0118576	0.948492	0.973551		Lysmd1	Paternal	Other	0.718974	0.0531552	0.144638
Slc35e3	Paternal	Other	-0.384002	0.354711	0.415544		Hdac1	Paternal	Other	0.113495	0.553814	0.718568		Tnfaip8l2	Paternal	Other	-0.516657	0.142426	0.281335
Mmp19	Paternal	Other	0.0762437	0.859667	0.881233		Yars	Paternal	Other	0.0513622	0.844212	0.927276		Gm128	Paternal	Other	-0.597667	0.0791008	0.1876
Olfr815	Paternal	Other	0.893186	0.0477971	0.0711112		Ppp1r8	Paternal	Other	0.448175	0.0253681	0.0946452		Mcl1	Paternal	Other	-0.650997	0.0532219	0.144638
Sfi1	Paternal	Other	-0.655937	0.675515	0.725066		Fam76a	Paternal	Other	0.893924	0.00163885	0.0133056		Anp32e	Paternal	Other	-0.263733	0.352904	0.509505
Morc2a	Paternal	Other	-0.659432	0.0388799	0.0591383		Kdf1	Paternal	Other	0.134807	0.742386	0.857929		Pias3	Paternal	Other	0.208754	0.555822	0.694778
C1d	Paternal	Other	0.128564	0.624051	0.679287		Gpatch3	Paternal	Other	0.62873	0.0105175	0.0505991		Sycp1	Paternal	Other	-0.0134914	0.950808	0.972705
Slc1a4	Paternal	Other	-0.546801	0.150204	0.195757		Sfn	Paternal	Other	-0.592745	0.0388839	0.125401		Sike1	Paternal	Other	-0.119479	0.781771	0.86489
Hmmr	Paternal	Other	-0.335915	0.109528	0.146714		Ncmap	Paternal	Other	1.4228	0.00223153	0.0163975		Dclre1b	Paternal	Other	-0.636257	0.0124107	0.0526998
Ccnjl	Paternal	Other	0.23111	0.613873	0.670101		Hmgcl	Paternal	Other	0.548933	0.00722447	0.0381255		Hipk1	Paternal	Other	0.396979	0.236489	0.390611
Trim7	Paternal	Other	-0.892581	0.0381596	0.0582728		Cda	Paternal	Other	0	NA	NA		Ap4b1	Paternal	Other	-0.374982	0.306194	0.468416
P4ha2	Paternal	Other	-0.304418	0.663026	0.714979		Gm13083	Paternal	Other	1.57561	0.0192529	0.0778837		Prmt6	Paternal	Other	-0.43407	0.146149	0.285614
Zfp867	Paternal	Other	0.412626	0.319714	0.385235		BC080695	Paternal	Other	1.38366	2.84424e-06	0.000220144		Dbt	Paternal	Other	-0.554086	0.0965953	0.21876
Pld6	Paternal	Other	-0.483589	0.251032	0.310036		Gm13078	Paternal	Other	0.404253	0.0966894	0.233867		Frrs1	Paternal	Other	-0.54597	0.0524065	0.143435
Smcr8	Paternal	Other	0.0983809	0.817086	0.846941		Pramef6	Paternal	Other	0.717387	0.0384556	0.124365		Snhg8	Paternal	Other	0.157341	0.637606	0.759995
Map2k3	Paternal	Other	-0.414733	0.234123	0.292275		Pramef25	Paternal	Other	1.15714	6.76455e-05	0.00140794		Elovl6	Paternal	Other	-0.74938	0.0917361	0.209812
Tnfrsf13b	Paternal	Other	-0.393076	0.397696	0.458819		Pramel4	Paternal	Other	-0.878512	0.0142354	0.0628413		Casp6	Paternal	Other	0.958097	0.0467329	0.135054
2810001G20Rik	Paternal	Other	-1.26928	0.368325	0.428785		Pramel5	Paternal	Other	-0.317716	0.144838	0.309681		Sgms2	Paternal	Other	-0.743618	0.0610918	0.158208
Sco1	Paternal	Other	-0.792618	0.0492812	0.073131		Gm13128	Paternal	Other	0.512696	0.0127312	0.0583627		Ddit4l	Paternal	Other	2.14401	9.22944e-05	0.00156765
Wrap53	Paternal	Other	-0.445342	0.182117	0.232369		Gm13119	Paternal	Other	1.51471	0.00022474	0.00306969		Dnajb14	Paternal	Other	-0.114012	0.630556	0.758637
Tnfsf12	Paternal	Other	0.332011	0.456587	0.517973		Smarca5-ps	Paternal	Other	0.813057	0.00763635	0.0395795		Trmt10a	Paternal	Other	-0.765687	0.0219877	0.078676
Cldn7	Paternal	Other	-0.778278	0.162542	0.209709		Fv1	Paternal	Other	-0.376167	0.333382	0.536089		Bcl10	Paternal	Other	0.113782	0.744222	0.836164
Cxcl16	Paternal	Other	-0.576848	0.139504	0.182531		Mthfr	Paternal	Other	0.608052	0.0140043	0.0620571		Tgs1	Paternal	Other	-0.646696	0.0219813	0.078676
Ggt6	Paternal	Other	-0.820747	0.0539289	0.0789137		Fbxo6	Paternal	Other	-0.00790026	0.975497	0.984946		Plekhf2	Paternal	Other	0.10982	0.675693	0.782774
Olfr376	Paternal	Other	3.02113	9.04235e-05	0.000289556		Pgd	Paternal	Other	0.611044	0.00534479	0.0308721		Lyrm2	Paternal	Other	-1.71774	0.0324179	0.104213
Slc13a2	Paternal	Other	-1.12689	0.050081	0.0741275		Rbp7	Paternal	Other	0.752134	0.251826	0.44842		Bag1	Paternal	Other	0.0409467	0.896704	0.940684
Gm11423	Paternal	Other	-0.0377317	0.91326	0.923647		Slc25a33	Paternal	Other	-5.49467	0.323636	0.527359		AI464131	Paternal	Other	-0.260586	0.370108	0.523225
AA465934	Paternal	Other	-1.40782	0.0975355	0.132492		Klhl21	Paternal	Other	0.294707	0.251608	0.44842		Frmpd1os	Paternal	Other	-0.856044	0.0939443	0.214015
Med13	Paternal	Other	-0.285453	0.440971	0.502725		Nol9	Paternal	Other	0.758259	0.000326464	0.003892		Zbtb5	Paternal	Other	0.317434	0.224935	0.378167
Tob1	Paternal	Other	-0.251728	0.472483	0.53459		Slc35e2	Paternal	Other	0.281595	0.238214	0.435537		Ncbp1	Paternal	Other	-0.694877	0.0151769	0.0604457
Gm11544	Paternal	Other	-0.102956	0.702813	0.748986		Ube2j2	Paternal	Other	6.50643	0.104851	0.246127		Xpa	Paternal	Other	-0.143364	0.645208	0.764192
Tmem92	Paternal	Other	1.83839	0.00130311	0.00299482		Speer4e	Paternal	Other	0.539994	0.555173	0.718568		1700042G15Rik	Paternal	Other	-0.543379	0.160165	0.302621
B4galnt2	Paternal	Other	-0.66393	0.0597241	0.086735		Gm10354	Paternal	Other	6.9347	0.326527	0.527359		Ugcg	Paternal	Other	-0.945763	0.0141691	0.0580996
Klhl11	Paternal	Other	-0.12608	0.728029	0.771403		Rsbn1l	Paternal	Other	1.13521	0.00280433	0.0188198		Prpf4	Paternal	Other	0.303923	0.188918	0.33313
LOC666331	Paternal	Other	0.081447	0.87136	0.891409		Klhl7	Paternal	Other	-0.125012	0.620167	0.766599		Bspry	Paternal	Other	-0.49251	0.0962488	0.218403
Lsm12	Paternal	Other	-0.451895	0.306711	0.370489		1700096K18Rik	Paternal	Other	-0.601312	0.104938	0.246127		Gm11487	Paternal	Other	1.23449	0.000735255	0.00696081
Hexim1	Paternal	Other	-0.475296	0.176177	0.225538		Drc1	Paternal	Other	0.573865	0.0276603	0.101305		Kdm4c	Paternal	Other	-0.142629	0.547247	0.687033
Arf2	Paternal	Other	-0.14667	0.645601	0.700108		Plb1	Paternal	Other	0.791498	0.0116649	0.0549676		Acer2	Paternal	Other	-0.73781	0.032482	0.104213
Polg2	Paternal	Other	-0.468005	0.278768	0.339929		Depdc5	Paternal	Other	0.785406	0.00354665	0.0220196		Zfp352	Paternal	Other	1.59161	0.000397745	0.00472339
Slc16a6	Paternal	Other	-0.229883	0.497051	0.558397		Tmem129	Paternal	Other	-0.0052403	0.98174	0.98684		L1td1	Paternal	Other	-0.428951	0.279607	0.440581
Cdc42ep4	Paternal	Other	0.069999	0.863024	0.883663		Slc5a6	Paternal	Other	0.218852	0.353596	0.557906		B020004J07Rik	Paternal	Other	1.32131	0.00075676	0.00704885
1810032O08Rik	Paternal	Other	0.82091	0.15774	0.204197		Mpv17	Paternal	Other	0.191694	0.355982	0.559262		Gm12794	Paternal	Other	1.50412	0.0026723	0.0170526
Socs3	Paternal	Other	-0.82519	0.0333281	0.051784		Tnip2	Paternal	Other	0.654656	0.0310889	0.10881		Gm12789	Paternal	Other	-0.277292	0.299069	0.460566
Arl16	Paternal	Other	-0.465043	0.223866	0.280611		Msx1	Paternal	Other	0.534307	0.391492	0.593351		Dio1	Paternal	Other	-0.793799	0.255328	0.41361
Pde6g	Paternal	Other	-0.873333	0.0420347	0.0633535		Slc34a2	Paternal	Other	0.372826	0.0433846	0.137247		Zyg11a	Paternal	Other	-0.593185	0.16035	0.302621
Rab10os	Paternal	Other	-0.0516729	0.88993	0.904006		Pi4k2b	Paternal	Other	0.141246	0.620674	0.766599		Gpx7	Paternal	Other	-0.115031	0.738626	0.831494
Pomc	Paternal	Other	-0.654455	0.0829153	0.116041		Klb	Paternal	Other	0.149307	0.658243	0.796939		Echdc2	Paternal	Other	-0.344689	0.295272	0.457771
Id2	Paternal	Other	0.559723	0.0570177	0.0830132		Rpl9	Paternal	Other	1.2902	0.00277688	0.0187439		Stil	Paternal	Other	0.745018	0.0243406	0.0847563
Dcdc2c	Paternal	Other	-5.21257	0.323636	0.386491		Lias	Paternal	Other	0.169843	0.336883	0.539478		Btbd19	Paternal	Other	0.623497	0.104478	0.231173
Nampt	Paternal	Other	-0.531273	0.140963	0.184128		Pds5a	Paternal	Other	0.635682	0.00727915	0.0382402		AU022252	Paternal	Other	-0.351761	0.234648	0.389954
Strn3	Paternal	Other	-0.79898	0.0798776	0.112197		Nipal1	Paternal	Other	0.0475924	0.906239	0.953028		Rlf	Paternal	Other	0.109376	0.688808	0.792158
G2e3	Paternal	Other	-0.480845	0.104601	0.140931		Dancr	Paternal	Other	0.245191	0.663031	0.800613		Akirin1	Paternal	Other	-0.799453	0.0149946	0.0603443
1700086L19Rik	Paternal	Other	-0.177486	0.772802	0.808225		Ppat	Paternal	Other	0.100242	0.558035	0.719066		Fhl3	Paternal	Other	-0.757928	0.0662913	0.167176
Hspa2	Paternal	Other	-0.28897	0.354794	0.415544		Noa1	Paternal	Other	-0.368568	0.0845905	0.213036		9930104L06Rik	Paternal	Other	-0.376455	0.164655	0.306081
Plekhd1os	Paternal	Other	-0.755603	0.0959551	0.130653		Spink2	Paternal	Other	-0.23191	0.456564	0.648184		Zc3h12a	Paternal	Other	-0.0895937	0.807231	0.879577
Gm20337	Paternal	Other	0.68708	0.278271	0.339747		Dck	Paternal	Other	-0.0895629	0.65786	0.796939		Hdac1	Paternal	Other	-0.135558	0.634879	0.759882
Isca2	Paternal	Other	-0.508428	0.131675	0.174161		Sdad1	Paternal	Other	-0.346338	0.192733	0.376706		Ppp1r8	Paternal	Other	0.214061	0.483569	0.631813
Gm8300	Paternal	Other	1.42817	0.0322295	0.0504842		5430416N02Rik	Paternal	Other	1.42498	0.000483101	0.00555327		Fam76a	Paternal	Other	0.712779	0.0125248	0.0528033
BB287469	Paternal	Other	-3.40551	0.323636	0.386491		Zfp644	Paternal	Other	0.619226	0.0407739	0.130051		Kdf1	Paternal	Other	-0.824147	0.173811	0.316144
Gm1995	Paternal	Other	-0.428127	0.179351	0.229094		Chek2	Paternal	Other	0.299943	0.035472	0.117728		Gpatch3	Paternal	Other	0.0842606	0.78945	0.8684
Gm2016	Paternal	Other	1.41728	0.00047868	0.00124556		Pus1	Paternal	Other	0.494917	0.0609512	0.172176		Pnrc2	Paternal	Other	-0.606224	0.395775	0.550084
Gm2022	Paternal	Other	3.17856	2.36301e-05	9.22852e-05		Pitpnb	Paternal	Other	-0.158267	0.398026	0.596826		Ncmap	Paternal	Other	0.281224	0.720392	0.820565
Gm21319	Paternal	Other	2.95538	0.000337043	0.000925467		1700069L16Rik	Paternal	Other	2.05028	0.00116125	0.0105329		Hmgcl	Paternal	Other	0.145728	0.658249	0.774214
Gm5662	Paternal	Other	2.16199	0.283921	0.345124		Ficd	Paternal	Other	0.110698	0.51731	0.696749		Cda	Paternal	Other	7.29109	0.33317	0.487721
Gm5039	Paternal	Other	3.25746	7.04897e-05	0.000236255		Mvk	Paternal	Other	0.31912	0.384057	0.586698		Gm13083	Paternal	Other	1.20541	0.0865195	0.200261
Moap1	Paternal	Other	0.45515	0.69776	0.745598		Tchp	Paternal	Other	-0.0595502	0.803888	0.900014		BC080695	Paternal	Other	1.7488	7.55989e-05	0.00134333
Yy1	Paternal	Other	-0.634327	0.112344	0.149965		2210016L21Rik	Paternal	Other	-0.468789	0.0997391	0.238757		Gm13078	Paternal	Other	0.73274	0.0522558	0.143362
4930427A07Rik	Paternal	Other	-0.464273	0.208628	0.263867		Sppl3	Paternal	Other	0.161872	0.658281	0.796939		Pramef6	Paternal	Other	0.740208	0.0809384	0.191565
Zfp386	Paternal	Other	0.581194	0.0993788	0.13468		Unc119b	Paternal	Other	-0.0228588	0.934711	0.969794		Pramef25	Paternal	Other	1.65956	0.000211453	0.00298985
2810429I04Rik	Paternal	Other	0.463499	0.290065	0.351116		Pla2g1b	Paternal	Other	0.372715	0.0854043	0.21462		Pramel5	Paternal	Other	-0.00180387	0.993886	0.99561
Mplkip	Paternal	Other	-0.386824	0.27577	0.33806		1110006O24Rik	Paternal	Other	-0.72413	0.387771	0.590042		Gm13128	Paternal	Other	-0.0862584	0.790206	0.8684
Hist1h2ai	Paternal	Other	1.6988	0.319918	0.385235		Tbx3	Paternal	Other	1.15893	0.000588247	0.00638275		Gm13119	Paternal	Other	1.49901	0.00067077	0.00656559
Hist1h2ah	Paternal	Other	-6.26534	0.323636	0.386491		Ddx54	Paternal	Other	0.199622	0.331035	0.533793		Smarca5-ps	Paternal	Other	0.33247	0.529549	0.674761
Hist1h2ag	Paternal	Other	-1.71263	0.105446	0.141905		Fam109a	Paternal	Other	0.823335	0.000174503	0.00271971		Fv1	Paternal	Other	0.574403	0.317524	0.478774
Hist1h2af	Paternal	Other	2.70415	0.408853	0.468883		Ppp1cc	Paternal	Other	1.31135	0.00362401	0.0223802		Mthfr	Paternal	Other	-0.360183	0.338525	0.492778
Hist1h3f	Paternal	Other	0.908833	0.360494	0.420516		Gpn3	Paternal	Other	-0.247465	0.124704	0.278071		Pgd	Paternal	Other	0.0323392	0.917358	0.951121
Hist1h2ae	Paternal	Other	0.361747	0.66103	0.713493		Hpd	Paternal	Other	1.25587	0.00129541	0.0113081		Rbp7	Paternal	Other	0.650169	0.316308	0.478127
Hist1h2ad	Paternal	Other	-3.04881	0.134713	0.177569		Vps33a	Paternal	Other	1.22327	0.00246253	0.0173272		Slc25a33	Paternal	Other	-5.49467	0.323636	0.479846
Hist1h2ac	Paternal	Other	-7.9948	0.184946	0.23546		Cdk2ap1	Paternal	Other	-0.2502	0.134884	0.293259		Klhl21	Paternal	Other	-0.430778	0.296852	0.45855
Hist1h2ab	Paternal	Other	-9.30051	0.323636	0.386491		Sbno1	Paternal	Other	1.21328	7.37003e-05	0.00140794		Nol9	Paternal	Other	-0.0737566	0.78285	0.865255
BC005537	Paternal	Other	-0.614142	0.218672	0.275264		Rilpl2	Paternal	Other	-0.143364	0.484581	0.671358		Slc35e2	Paternal	Other	-0.601743	0.0860253	0.200059
Rpp40	Paternal	Other	-1.03197	0.31091	0.375169		2810006K23Rik	Paternal	Other	0.733363	0.0590267	0.170409		Ube2j2	Paternal	Other	8.22017	0.180075	0.323976
Zfp367	Paternal	Other	3.53799	0.335305	0.395927		Snrnp35	Paternal	Other	1.43939	1.13676e-05	0.000471348		Speer4e	Paternal	Other	-2.11532	0.0316697	0.10279
Ctsl	Paternal	Other	1.03004	0.239935	0.298563		Aacs	Paternal	Other	0.206349	0.339239	0.542501		Gm10354	Paternal	Other	7.07383	0.33317	0.487721
Arsk	Paternal	Other	0.538392	0.347735	0.408518		Tmem132c	Paternal	Other	6.43172	0.0626813	0.173682		Rsbn1l	Paternal	Other	0.367215	0.423537	0.580291
Arrdc3	Paternal	Other	1.30191	0.00262404	0.00551835		Asl	Paternal	Other	0.463405	0.242842	0.440783		Klhl7	Paternal	Other	-0.623134	0.0609456	0.158185
Spz1	Paternal	Other	-1.4526	0.242993	0.301395		Tpst1	Paternal	Other	0.017106	0.942443	0.973054		1700096K18Rik	Paternal	Other	-1.01746	0.011814	0.0507256
Plk2	Paternal	Other	0.374367	0.374803	0.435013		Rabgef1	Paternal	Other	0.814237	2.29485e-05	0.000720088		Drc1	Paternal	Other	0.3155	0.329636	0.48749
Mrps30	Paternal	Other	-1.66584	0.224052	0.280611		Gtf2i	Paternal	Other	0.390463	0.0834759	0.211606		Plb1	Paternal	Other	0.0568652	0.866572	0.92333
Nr1d2	Paternal	Other	-0.938586	0.0428937	0.0643127		Tbl2	Paternal	Other	0.305622	0.273867	0.475987		Depdc5	Paternal	Other	0.121362	0.669397	0.780175
Hesx1	Paternal	Other	-1.07439	0.035949	0.0554094		Alkbh4	Paternal	Other	0.54566	0.0906233	0.223859		Tmem129	Paternal	Other	0.136206	0.654366	0.771976
Gm17026	Paternal	Other	4.49486	0.328695	0.389714		4933404O12Rik	Paternal	Other	1.4674	6.10412e-06	0.000322131		Slc5a6	Paternal	Other	-0.135628	0.63176	0.758698
Ero1l	Paternal	Other	-0.574431	0.0825963	0.115735		4930500L23Rik	Paternal	Other	1.92907	0.402446	0.600565		Mpv17	Paternal	Other	-0.445762	0.15356	0.29316
Cdkn3	Paternal	Other	0.157577	0.787445	0.820817		Mafk	Paternal	Other	1.18652	1.2388e-05	0.000479416		Tnip2	Paternal	Other	0.671833	0.132586	0.271519
Lgals3	Paternal	Other	-0.723931	0.671254	0.722504		Chst12	Paternal	Other	0.0887131	0.695155	0.824387		Msx1	Paternal	Other	0.652931	0.187194	0.332119
Rpph1	Paternal	Other	1.03917	0.475064	0.536303		Brat1	Paternal	Other	1.21383	0.000184125	0.00281274		Slc34a2	Paternal	Other	-0.176755	0.497057	0.645706
Tdh	Paternal	Other	-0.703992	0.0353168	0.0546314		Papolb	Paternal	Other	-0.248379	0.363918	0.567889		Pi4k2b	Paternal	Other	-0.0436347	0.900172	0.940904
Sorbs3	Paternal	Other	0.383414	0.402551	0.463033		Fscn1	Paternal	Other	1.83494	1.44338e-07	4.1894e-05		Klb	Paternal	Other	-0.340911	0.330703	0.487721
Siah3	Paternal	Other	0.191728	0.623531	0.679287		E130309D02Rik	Paternal	Other	0.0987595	0.684338	0.815726		Rpl9	Paternal	Other	-0.0891288	0.882307	0.932901
[truncated: 333 more rows]
