# Supplementary material for: Selective cellular localization of UHRF1 safeguards mammalian zygotic genome activation and early embryonic development
Source: Cell Discov. 2026 May 26;12:38. doi: 10.1038/s41421-026-00896-3 (PMC13212597; doi:10.1038/s41421-026-00896-3)
Supplement: Supplementary file 7 — Supplementary Table S6 [file 41421_2026_896_MOESM7_ESM.xlsx]

## Sheet: Sheet 1
Supplementary Table S6. DNA methylation level on paternal hyper DMRs identified between WT and Nlrp14mat-KO 2-cell embryos (Yan et al., 2023).
Chromosome	Start	End	DNA methylation level (%)
			Nlrp14+/+	Nlrp14mat-KO	Uhrf1&Nlrp14mat-DKO	Dnmt1&Nlrp14mat-DKO
chr1	137983500	137998600	62.5699	93.7554	76.3523	58.0201
chr1	36042900	36056200	60.2678	95.1475	75.2315	56.1678
chr1	167779200	167788900	53.1716	96.2554	58.7121	38.7981
chr1	191645400	191651500	53.1515	86.3333	42.1402	25.8354
chr1	159397200	159410500	50.2663	86.612	62.6754	58.4091
chr1	62089800	62091700	49.5833	97.0833	71.25	44.7917
chr1	34257300	34268200	49.4186	84.1009	76.0234	40.0141
chr1	191736000	191737900	47.549	91.2698	44	25
chr1	154359900	154384600	45.8953	87.7527	71.0441	35.7347
chr1	182284800	182299300	45.3846	75.223	61.5094	36.181
chr1	169780500	169793200	45.1128	95.0758	61.9048	38.8889
chr1	94914300	94918900	45.0054	91.5604	88.254	48.4835
chr1	120985800	121004200	44.2403	81.5414	62.371	31.9957
chr1	136208400	136219900	44.0987	78.8958	74.1435	33.6428
chr1	91209900	91218700	42.9441	77.9095	75.0816	39.3135
chr1	136048500	136056100	42.8119	85.8481	67.5327	33.31
chr1	78563400	78565300	42.2222	75.8242	82.5	20
chr1	39356700	39370300	41.4687	80.6146	68.1244	34.4121
chr1	154992600	155002600	41.1158	90.566	76.7857	51.0606
chr1	122952600	122955400	41.0556	78.0702	71.5686	14.7024
chr1	120906900	120913000	40.359	86.7073	51.8651	30.8935
chr1	166193100	166195000	39.6825	91.1111	28.5714	32.1739
chr1	138193800	138196600	39.6726	96.7949	76.4286	35.5384
chr1	79707300	79711900	39.4717	94.1176	59.5238	37.4286
chr1	95137200	95157100	38.7547	82.2121	70.8524	23.3833
chr1	94623300	94647100	38.7345	86.3396	66.9001	43.5975
chr1	129119700	129128500	38.5965	81.7152	83.0882	41.7359
chr1	120838800	120848500	38.1508	86.9427	73.9796	21.2302
chr1	38307600	38309500	37.963	83.8889	75.4444	17.8667
chr1	91725600	91744900	37.7312	83.7089	74.3151	31.825
chr1	93347400	93350200	37.3571	86.8421	78.3405	37.4242
chr1	93016800	93018400	37.2355	88.0392	75	37.3016
chr1	133883400	133885300	36.4583	72.7273	51.9231	5.95238
chr1	172732200	172742800	36.3234	80.7018	65.2778	35.8108
chr1	38954100	38956000	36.0984	66.75	28.1746	11.7
chr1	134223900	134259100	36.0132	74.9281	59.8972	37.6162
chr1	94211400	94219900	35.6376	90.7099	74.4003	37.7213
chr1	20948100	20958400	35.6127	94.881	76.6667	35.5569
chr1	72206700	72211000	35.1042	86.8056	51.7241	21.2644
chr1	153537300	153563800	35.0838	80.9524	66.6279	33.9308
chr1	134465700	134502700	34.8579	76.0932	66.8382	31.0674
chr1	135952200	135968800	34.6005	78.5088	62.9601	38.2521
chr1	75658500	75669100	34.4118	81.5052	71.4198	45.9425
chr1	167433000	167434600	34.2105	76.817	75	25
chr1	39758100	39773200	33.9861	77.7922	66.875	44.7647
chr1	137846400	137864500	33.7639	80.34	54.8299	36.4486
chr1	92110200	92125600	33.657	72.7696	81.6667	34.9132
chr1	135844800	135851200	33.5618	87.7778	80.3863	42.728
chr1	34777800	34790200	33.0742	69.6523	38.4	26.1532
chr1	34345500	34354900	32.7381	74.0476	77.2727	33.8652
chr1	182224500	182226100	32.2916	87.5	100	31.25
chr1	37415100	37426300	32.0813	82.076	67.9989	19.9762
chr1	173205600	173208700	31.6206	84.6939	68.3333	55.0488
chr1	75232200	75244300	31.4476	83.0435	72.0294	22.8876
chr1	190724100	190735900	31.3388	80.5228	79.385	18.4242
chr1	38921400	38929900	31.2534	91.9379	67.7222	14.6639
chr1	138043800	138046300	31.1696	93.3908	77.6989	44.6797
chr1	169542600	169544500	30.9103	93.0994	92.8571	35.5769
chr1	36576000	36583000	30.7424	93.3654	74.5542	29.096
chr1	138312900	138320800	30.3968	88.582	71.3542	44.6808
chr1	155064900	155073400	30.2732	81.5079	50	26.5957
chr1	72763800	72786700	29.9785	78.1683	67.963	37.9237
chr1	192270600	192282700	29.9275	66.4729	48.2862	48.8301
chr1	167101200	167113300	29.5679	80.6583	55.896	34.4751
chr1	91228800	91235200	29.4444	83.9394	47.1014	35.2667
chr1	122539800	122542300	29.2929	87.5	53.3333	22.2222
chr1	42412800	42421600	29.1529	69.9383	33.3333	42.0667
chr1	88069200	88074400	29.0985	87.3016	73.474	43.6782
chr1	88269000	88274500	29.0275	80.4762	50.6173	15.2299
chr1	154275600	154279000	28.9474	86.2121	33.3333	19.0476
chr1	95587200	95601400	28.9394	85.9028	57.593	37.2165
chr1	134517000	134536000	28.8862	75.664	69.7314	23.6667
chr1	169461300	169471600	28.8618	85.2703	55.5556	39.5833
chr1	62861400	62874700	28.8352	78.4211	64.8993	27.4339
chr1	40008900	40017700	28.8218	79.4023	68.6905	27.7693
chr1	122280000	122289100	28.8024	75.9073	44.4309	32.9266
chr1	168318600	168329800	28.6818	82.3518	54.647	30.7587
chr1	174513900	174516100	28.5462	87.619	60.5072	28.8326
chr1	73994400	74020900	28.5221	76.6284	61.8152	36.1247
chr1	91131000	91133800	28.4461	87.7381	79.5455	26.4636
chr1	189624000	189632200	28.3862	86.4208	53.6458	36.5438
chr1	72432300	72442900	28.0604	75.8333	53.4409	34.2443
chr1	36454200	36465700	28.0163	80.9132	42.4242	27.0819
chr1	120736200	120743800	27.9698	84.7357	62.2303	51.5228
chr1	38490600	38491600	27.9592	94.4444	97.7778	18.5096
chr1	169160400	169201900	27.83	81.9293	60.8168	44.3442
chr1	71604300	71625700	27.6561	89.7255	67.8711	19.2185
chr1	36554100	36556300	27.3333	83.6735	62.3264	22.1032
chr1	193717800	193720000	27.2297	80.4348	69.4444	42.5442
chr1	169686300	169696600	27.1842	65.2011	64.3965	29.4238
chr1	92508300	92515600	27.1688	77.619	75.0125	34.3367
chr1	138065100	138073300	27.1618	79.4064	64.2804	44.0235
chr1	157564500	157569700	27.0904	82.8849	52.3485	33.2023
chr1	93396600	93398500	26.7714	80.1398	52.7969	39.9351
chr1	36507900	36523600	26.7502	77.5345	52.8373	29.4937
chr1	95097300	95104000	26.6795	77.2813	60.1389	35.1537
chr1	134657100	134659000	26.6667	91.2281	55.5556	24.7059
chr1	93643800	93655000	26.398	74.3793	69.3915	39.902
chr1	168952200	168962500	26.2643	82.2321	45.8769	35.3191
chr1	75539400	75556300	26.2083	78.3647	46.1678	27.6552
chr1	138363900	138373600	26.1713	83.1393	54.6053	50.0309
chr1	40044900	40065400	26.0701	77.5253	55.2172	17.3982
chr1	92853900	92855800	26.0417	73.8889	63.3333	22.5694
chr1	16149600	16160500	25.9259	87.1849	66.6667	31.8182
chr1	34284000	34291300	25.877	83.0378	75.5	34.7619
chr1	40114800	40118500	25.8444	70.3114	82.8431	38.3714
chr1	74671500	74681800	25.8223	86.9621	56.0185	31.1808
chr1	129469800	129474400	25.7738	96.875	61.7064	32.4074
chr1	36313800	36319900	25.6111	85.78	40	6.33547
chr1	74466000	74474200	25.5788	80.0452	65.1416	19.4431
chr1	121039800	121041700	25.4722	81.8141	75.7018	33.7037
chr1	136136400	136144600	25.2883	74.5139	61.8889	37.5488
chr1	137966700	137968600	25.1354	95.098	94.4048	22.9167
chr1	87798600	87804100	25.0219	93.1944	79.2448	27.3726
chr1	192933600	192940300	24.8495	68.1494	52.5232	32.4043
chr1	39441300	39452800	24.8363	79.6658	48.0709	34.7917
chr1	91626600	91648000	24.8205	78.5933	69.8582	28.5586
chr1	166362600	166377700	24.8142	75.7252	71.3982	47.2296
chr1	138431400	138434800	24.6875	76.8519	61.5942	42.9803
chr1	93235200	93269200	24.5985	70.3614	50.556	24.4506
chr1	79729500	79736200	24.5975	87.5214	59.375	36.3776
chr1	136003800	136013500	24.5788	66.0771	65.084	43.0885
chr1	52191000	52223200	24.2407	84.9414	58.2619	22.4619
chr1	155985600	155999200	24.2159	78.0467	66.1765	18.6752
chr1	72636300	72644800	24.048	74.516	59.8095	21.1765
chr1	36834900	36851200	24.0082	66.2325	53.0534	25.1459
chr1	130182300	130192900	23.9774	72.7767	69.0427	44.2717
chr1	40418700	40432900	23.8379	69.7566	37.8677	23.1858
chr1	92959200	92977900	23.8325	74.3951	63.2143	32.9587
chr1	37016400	37028200	23.7638	76.6795	65.6159	37.8385
chr1	153825300	153837100	23.7372	80.1852	68.9596	24.9623
chr1	34304100	34333600	23.631	80.6752	58.2573	28.3663
chr1	39505500	39513100	23.5512	85.9017	70.8633	41.6295
chr1	75396000	75448600	23.5371	63.4325	53.8836	27.6237
chr1	33789300	33796600	23.4879	77.716	74.5935	40.3
chr1	21054600	21056500	23.4215	76.8276	53.2881	34.1775
chr1	34016700	34035100	23.3965	73.3639	67.1263	32.3656
chr1	40279200	40286200	23.062	75.4365	62.1212	31.1111
chr1	122088300	122098900	22.9406	92.0345	60.4901	40.7143
chr1	92164800	92170900	22.9167	94.2308	64.2949	36.176
chr1	174464400	174482800	22.8722	68.8947	67.808	32.7166
chr1	92543400	92558500	22.755	73.994	69.5629	30.4394
chr1	192476700	192485200	22.7431	82.3345	49.8118	41.357
chr1	182097300	182112700	22.7218	84.2066	64.0068	31.5705
chr1	93534300	93550300	22.711	66.6005	70.1894	28.9506
chr1	91413300	91426600	22.6553	79.5789	72.8968	32.2622
chr1	123341400	123353500	22.5875	82.5387	59.0613	31.2931
chr1	136115700	136123600	22.3878	68.3411	76.5664	20.6614
chr1	167735400	167749300	22.0542	82.5392	66.4379	26.4739
chr1	34235700	34240300	22.0325	83.7107	51.0417	35.4064
chr1	134748600	134757100	21.9193	85.5022	58.7963	30.3673
chr1	158526300	158536000	21.8985	83.3333	80.2083	33.9394
chr1	168057900	168067600	21.7475	70.6831	58.6111	17.3039
chr1	122322900	122335300	21.7209	88.044	69.4619	17.9758
chr1	134603100	134630500	21.698	79.9651	59.2893	23.2083
chr1	184246500	184248400	21.4487	84.5714	30.085	56.8619
chr1	134400000	134430700	21.4128	75.7921	68.3817	25.3092
chr1	75294600	75308800	21.3769	84.1944	57.4848	23.2907
chr1	23828700	23836600	21.3636	56.297	23.2	24.6354
chr1	36750900	36759700	21.2768	66.2267	67.0513	43.5523
chr1	189266700	189272200	21.2698	68.6869	50	17.8571
chr1	193224300	193231600	21.25	77.1484	68.6901	32.2583
chr1	134546700	134552500	21.2281	90.3546	66.3441	17.695
chr1	187465800	187468600	21.1805	98.75	65.625	27.7778
chr1	91689600	91711600	21.1469	72.7064	67.1482	29.5579
chr1	91548900	91550800	21.1461	55.368	56.9951	15.4923
chr1	138115800	138139000	21.1317	61.1844	46.145	27.4932
chr1	92338800	92354200	21.1117	73.9631	79.1486	23.4127
chr1	40930800	40932700	21.0829	76.4321	47.3684	62.5
chr1	72656400	72664300	21.0667	83.0503	45.6897	39.4631
chr1	39645000	39651100	20.9167	79.6099	72.4138	23.8571
chr1	135793800	135814000	20.8989	66.9387	52.8548	31.9032
chr1	89039400	89045200	20.842	85.7515	52.7273	39.9541
chr1	169302600	169310500	20.7616	63.3006	60.7143	23.1614
chr1	134129100	134156500	20.6272	81.4933	67.9023	38.006
chr1	135252000	135282100	20.5972	59.7663	46.3856	29.0538
chr1	75927600	75933400	20.4701	73.913	74.6717	37.468
chr1	138177900	138179500	20.3819	75.5835	67.9421	21.2302
chr1	95038200	95086900	20.3797	75.2699	63.2449	34.1634
chr1	94191600	94192900	20.3704	87.5	80	7.14286
chr1	168983400	168997000	20.0889	78.5295	49.925	24.8492
chr1	33695700	33708400	20.0542	76.5471	57.1667	37.1078
chr1	120754500	120772300	19.9966	74.5503	56.0375	38.2173
chr1	182789400	182796700	19.9693	85.8344	67.3457	43.535
chr1	136231200	136240300	19.9606	70.4994	53.6102	12.8887
chr1	121962000	121969000	19.9074	60.0901	54.7773	33.8925
chr1	167763900	167767600	19.8925	63.2906	43.4788	24.7222
chr1	88302900	88324900	19.833	71.2777	60.8635	35.9532
chr1	37225800	37228900	19.6694	75.2252	78.5077	33.3809
chr1	90983400	90987100	19.5436	87.1429	70.4167	23.3718
chr1	167528400	167533600	19.3333	73.4804	77.7778	12.6728
chr1	16117200	16122400	19.3237	78.0303	88.8889	11.4035
chr1	158377800	158401600	19.2623	79.5922	63.1928	51.4337
chr1	94943400	94951300	19.2619	74.2834	76.3462	37.4582
chr1	134967300	135004300	19.1144	82.2768	60.8098	31.5218
chr1	94599900	94613200	19.1026	83.6803	54.9968	44.8428
chr1	135362400	135367900	18.9381	83.9536	65.2455	29.0476
chr1	92704800	92709100	18.9099	73.9827	69.6296	30.4329
chr1	78391500	78418000	18.7828	69.6966	59.6997	30.8548
chr1	38558100	38570500	18.7809	74.4361	67.6357	36.4526
chr1	121305300	121315300	18.7441	83.5607	67.0793	24.1537
chr1	173311800	173323900	18.7436	64.5066	40.8066	18.3269
chr1	38603100	38605000	18.6349	69.8718	59.375	52.6531
chr1	38647500	38659300	18.4897	78.8081	63.3721	34.0194
chr1	37733400	37755700	18.4693	71.3975	65.7545	24.3644
chr1	92445300	92449300	18.373	85.9524	85.625	11.859
chr1	89831100	89834800	18.366	97.1078	75.3526	72
chr1	129718200	129728200	18.3588	72.9497	62.8283	13.0799
chr1	33722400	33733900	18.3428	55.3686	34.7202	25.6151
chr1	91031100	91041700	18.2698	75.8572	69.6314	36.7625
chr1	37173300	37190800	18.2409	72.5387	66.5986	35.1175
chr1	59334300	59343700	18.2407	64.9036	45.4212	31.8803
chr1	93484500	93506200	18.2272	81.5852	69.3591	32.2608
chr1	174216300	174253600	18.1053	59.2659	47.677	14.4582
chr1	121999800	122001700	18.0952	90.0159	57.0135	37.2727
chr1	43127700	43134700	18.0867	76.0684	81.2	30.7722
chr1	34500600	34501900	17.8571	89.1667	75	68.5931
chr1	42837600	42854800	17.8246	76.8534	71.6092	18.1707
chr1	193650300	193658500	17.7732	78.2377	62.8571	53.7199
chr1	138150900	138156400	17.7419	54.6875	55.2951	21.7077
chr1	158732100	158743900	17.6829	72.4004	67.7333	26.713
chr1	165978300	165980500	17.6304	92.1053	64.5833	22.0238
chr1	108630600	108632500	17.6282	78.0864	77.5	24.7619
chr1	90694500	90696100	17.5926	60.2381	34.7222	30.303
chr1	20992500	20995000	17.4664	75.2381	67.9167	21.0268
chr1	184068900	184071100	17.4652	77.1667	58.9869	36.4286
chr1	37695000	37696900	17.3913	58.3333	66.0714	25
chr1	75194400	75199900	17.3177	66.6667	69.2308	19.0278
chr1	43523700	43532800	17.2909	71.2932	74.0741	36.5536
chr1	74309700	74326300	17.2877	77.4524	66.6013	42.0959
chr1	137778300	137811100	17.2795	81.5159	65.7564	24.6973
chr1	94731300	94751800	17.2076	68.8859	52.2398	35.1097
chr1	73869900	73875100	17.1856	51.0417	48.4849	33.0729
chr1	74059800	74075800	17.1751	80.5006	66.6712	26.7631
chr1	89564100	89566000	17.1703	90.5556	50	8.33333
chr1	133056900	133058800	17.1315	100	58.7719	34.5238
chr1	134710500	134720200	17.1251	64.8448	57.1429	27.4054
chr1	94972800	94978000	17.1124	74.4961	60.1929	24.189
chr1	34608600	34615300	17.0264	83.5185	58.4351	22.1637
chr1	138333300	138341500	17.0089	89.0927	44.1667	38.5271
chr1	35934600	35951800	16.9927	52.2185	54.0652	27.1548
chr1	173167200	173173900	16.9003	84.5933	64.2	52.5236
chr1	94107900	94110400	16.7614	82.8157	72.7273	39.4737
chr1	194245800	194254300	16.6667	74.093	82.9082	31.1619
chr1	93330900	93332800	16.6667	91.6667	62.5	45.5303
chr1	154888200	154893700	16.5447	78.8235	58.7912	43.1812
chr1	174147900	174162700	16.4744	81.8122	47.4744	23.7172
chr1	168040200	168043000	16.3636	82.9524	87.5	15.1667
chr1	170272500	170274400	16.3462	90.625	54.6296	26.0943
chr1	173935500	173951200	16.2392	65.2386	61.6742	30.2029
chr1	93191700	93219700	16.0943	58.7248	56.9272	21.5355
chr1	132949200	132962800	15.9642	74.216	75.3558	35.9817
chr1	90762000	90775000	15.835	74.2771	56.6199	22.3134
chr1	89375700	89400700	15.8193	72.1309	75.2607	27.6706
chr1	38287800	38290300	15.7895	79.7101	85.2941	24.6078
chr1	78359700	78373300	15.7042	72.537	56.9167	31.7267
chr1	36814800	36819100	15.6997	75.454	48.8051	37.4983
chr1	158144700	158146600	15.625	82.7055	74.2424	40.2381
chr1	94242000	94243600	15.4579	93.1602	47.7778	26.5956
chr1	187161600	187177000	15.4432	73.969	57.8535	33.8855
chr1	133728300	133744900	15.3766	72.0579	61.204	30.3205
chr1	154503000	154508800	15.2174	73.4444	65.0888	46.8841
chr1	91384500	91391200	15.2083	65.8477	77.4286	17.9819
chr1	174282300	174291400	15.0924	80.8617	49.786	36.413
chr1	72882900	72895900	14.9816	73.7179	56.2238	48.5412
chr1	74129700	74152300	14.9367	67.4037	52.3379	30.8704
chr1	34642800	34645300	14.8954	84.1667	61.917	15.3244
chr1	39119700	39121000	14.7436	100	88.8889	40.1786
chr1	169730400	169735900	14.7059	58.1905	41.4434	34.0741
chr1	122065200	122068900	14.6667	83.0128	80	39.375
chr1	72621300	72623200	14.5833	81.0606	76.0417	0
chr1	107696400	107714200	14.5797	68.3761	60.3535	17.8436
chr1	120655800	120663100	14.5623	57.8409	68.0556	28.4921
chr1	157632900	157643500	14.5484	85.8405	68.34	36.0327
chr1	74793300	74799700	14.4852	63.3636	43.8203	28.582
chr1	36108900	36119500	14.4144	64.3091	75.7471	25.9009
chr1	36209400	36220000	14.3561	64.6722	58.7266	14.1042
chr1	129247500	129251200	14.3548	88.8889	55.5556	23.2213
chr1	94663200	94682800	14.2954	64.5694	64.7874	35.6946
chr1	159466800	159475900	14.2517	91.453	65.8333	41.6162
chr1	130208400	130210600	13.927	93.0556	85.2381	40.9524
chr1	182879100	182893900	13.9049	79.0488	63.4122	25.6247
chr1	107653200	107654800	13.8961	83.3333	100	50
chr1	95976300	95978200	13.867	46.3853	34.2222	32.7582
chr1	94260300	94262200	13.6364	74.2857	31.8182	22.449
chr1	38703900	38705800	13.4834	77.6042	74.2424	22.4311
chr1	88964400	88968700	13.4773	67.3647	18.5859	43.8988
chr1	137920800	137952400	13.4705	62.498	46.3706	29.9758
chr1	133607700	133609600	13.4694	62.7857	53.5555	51.8195
chr1	75360300	75363400	13.3929	70.5128	68.9394	43.6782
chr1	167235900	167248900	13.3547	78.6243	66.1458	36.689
chr1	40079400	40092100	13.0022	83.9912	67.75	16.688
chr1	34727400	34729000	12.963	89.4444	60.4167	0
chr1	74034000	74042800	12.9491	80.0459	67.735	20.2331
chr1	121401300	121407400	12.8651	54.8145	52.3951	24.0705
chr1	174414900	174418600	12.4849	93.9394	86.292	14.997
chr1	184402200	184411300	12.4633	61.1616	44.3333	20.2194
chr1	153776100	153790300	12.2977	65.3585	57.0185	16.5399
chr1	137723100	137727700	12.2307	82.3324	75.0505	32.5979
chr1	36430200	36432700	11.9398	40.977	63.0952	39.0263
chr1	166241100	166249900	11.9209	72.673	49.0196	26.5351
chr1	154941900	154952500	11.8984	55.8609	31.1111	22.2245
chr1	73975200	73977100	11.8796	85.3333	69.7619	16.5686
chr1	84906000	84910000	11.8404	69.3789	70.8333	4.05983
chr1	38370600	38374000	11.8056	58.9286	70	18.75
chr1	91344900	91369000	11.7341	57.5237	50.0122	24.2819
chr1	75493800	75499600	11.6383	61.2012	68.0662	31.7731
chr1	55257900	55268800	11.6248	88.0488	76.5766	32.3314
chr1	120969900	120975700	11.5625	65.6274	71.0145	17.898
chr1	74175300	74177200	11.5385	72.9412	33.3333	40.7601
chr1	82784100	82799800	11.3484	58.0144	44.0164	25.1315
chr1	57478500	57488800	11.3178	59.0476	62.9516	57.8783
chr1	153733500	153754300	11.2733	70.3135	48.441	26.3742
chr1	187067100	187072600	11.2006	76.7486	65.7623	20.8147
chr1	94412100	94420000	11.1799	65.7835	64.2576	46.6717
chr1	158949900	158951800	11.1111	85.8333	50.6667	18.7202
chr1	54924300	54926200	10.9524	97.5	60.3297	20.7242
chr1	79773900	79779400	10.8974	77.0175	74.1379	35
chr1	167076900	167080900	10.8785	86.6071	82.3529	1.31579
chr1	36606900	36621400	10.8174	40.4392	34.7229	23.6256
chr1	37557000	37562500	10.5794	85.2706	52.4305	9.91071
chr1	184266900	184275400	10.3202	41.612	37.9416	16.827
chr1	79661100	79663000	10.2778	82.1429	73.8095	12.0879
chr1	138552300	138557800	10.0397	79.7101	68.5	28.0556
chr1	153707400	153709900	9.81116	57.6316	31.8182	17.6471
chr1	39737100	39744700	9.80234	83.8462	75.8333	39.4357
chr1	133101000	133102900	9.69754	77.0833	76.1003	24.3734
chr1	94791900	94793500	9.6875	55.098	54.7619	8.79629
chr1	121428900	121431100	9.58333	89.6617	60.7843	27.0012
chr1	58334700	58336300	9.58333	47.2222	50	14.2857
chr1	51983400	51991300	9.48718	74	70.6019	15.9722
chr1	36291000	36292900	9.40476	76.2963	70.4545	27.8431
chr1	191697600	191699500	9.34153	86.0806	60.1191	17.4074
chr1	173994300	174004900	9.22076	67.8648	63.0174	28.0161
chr1	133078200	133084000	8.8345	73.9247	75	38
chr1	62972700	62983000	8.60215	76.2626	71.7391	19.0476
chr1	123396000	123398800	8.51596	91.9298	58.9744	45.4667
chr1	91783500	91786300	8.33333	80.3922	51.7333	36.7798
chr1	21238500	21240100	8.09523	84.5855	69.3367	35.7804
chr1	134576400	134584600	7.89474	75.4603	71.3964	15
chr1	94773300	94779400	7.83754	87.6068	64.9074	16.6952
chr1	153140100	153146200	7.80423	90.3509	79.4118	30.9524
chr1	182857200	182868400	7.60417	60.1513	42.9532	18.6659
chr1	71670900	71676700	7.45614	81.1765	71.6667	28.8346
chr1	134785800	134795800	7.40093	64.9124	71.1712	39.5967
chr1	157551300	157553500	7.24638	65.0833	48.2222	2.70833
chr1	91531500	91533400	7.14286	76.9162	80	17.9029
chr1	137674500	137682400	6.99088	53.3592	58.9506	15.812
chr1	167217600	167219500	6.94444	73.7573	55.4167	46.978
chr1	93468300	93472600	6.81531	82.576	55.5736	31.9192
chr1	167974500	167976400	6.66667	70.7692	33.3333	16.6667
chr1	38752500	38754400	6.66667	90	70.3704	24.6032
chr1	39984900	39991300	6.00905	75.3366	68.5714	26.087
chr1	34919100	34921000	5.7971	69.5833	52.2269	22.1748
chr1	158707500	158712100	5.6628	71.0243	35	29.7535
chr1	107894700	107896300	5.43939	78.8462	87.5	1.53846
chr1	191685900	191687500	5.38462	87.5	40	5.55556
chr1	89021700	89023300	4.96032	87.2619	38.4615	38.1339
chr1	182421000	182424100	4.54545	69.089	78.75	25.9259
chr1	94813500	94815400	4.54144	75.1235	64.2759	15.267
chr1	58348500	58351000	4.5	83.3333	72.2222	69.0476
chr1	89708100	89709700	3.70371	75	64.6429	19.6078
chr1	135917100	135922600	2.63158	80.8824	61.5385	25.5952
chr1	91320300	91323100	2.38095	86.4	70	18.9444
chr1	191619000	191621200	2.29167	66.2347	44.9495	11.1643
chr1	34045800	34047400	1.55971	69.9206	22.2785	41.2149
chr1	122347500	122349100	1.42857	91.6667	92.7273	34.4524
chr1	193676700	193678600	0	75.6667	63.6364	50
chr2	32451000	32452900	61.2	100	93.9394	55.6786
chr2	169158900	169165900	60.8631	96.2698	83.114	37.5637
chr2	153618000	153628900	53.4059	96.2271	88.0368	49.7568
chr2	156670200	156681100	51.8639	87.9989	72.9881	35.5225
chr2	178507200	178524700	50.8533	88.125	69.7309	47.745
chr2	155457300	155467300	47.2793	91.014	76.1905	66.0837
chr2	129209100	129214300	46.8196	79.4558	66.5989	29.75
chr2	32646900	32662000	46.7618	80.51	72.2333	35.5782
chr2	24980400	24993100	46.4674	81.8124	61.6319	24.5906
chr2	68181000	68188300	45.7729	75.085	52.7014	37.4437
chr2	52050000	52056400	45.7576	91.4583	58.8235	31.5476
chr2	10707900	10719100	45.6173	83.8302	58.2738	17.4194
chr2	126321300	126331600	45.265	90.1258	68.9143	31.7091
chr2	153321900	153325000	43.8047	84	62.9412	26.6905
chr2	52323300	52333600	43.7393	91.5094	71.0069	43.323
chr2	72969300	72970300	43.4375	96.6667	50	59.5238
chr2	180964800	180973600	43.1086	85.4519	71.1567	62.3577
chr2	157321500	157323700	42.7028	88.8889	80.5556	45.5655
chr2	162959400	162966400	42.5819	87.8704	75.8929	42.0709
chr2	162675300	162677500	42.1739	81.2103	80.3175	63.3333
chr2	38556900	38560900	41.9749	80.787	62.3016	28.2752
chr2	163794600	163798900	41.9513	84.0278	72.0833	47.4405
chr2	26180400	26181700	41.9444	80.8333	68.0303	38.75
chr2	166306500	166329100	41.788	79.7005	57.5933	44.7112
chr2	165344400	165388000	41.5719	69.9379	64.6466	28.7122
chr2	179913600	179942800	41.2119	90.2194	77.5221	46.587
chr2	70197300	70210600	40.4899	79.7264	64.6421	41.4819
chr2	152133600	152142400	40.4823	99.4048	76.1905	77.4959
chr2	173987400	173988700	40.4762	100	50	51.4815
chr2	168873000	168911200	40.3768	71.4877	61.0492	32.5718
chr2	170689500	170702200	40.206	80.5592	63.6913	35.2845
chr2	27966300	27970000	40.0162	75.695	73.3333	33.3163
chr2	9732900	9735700	39.7436	91.9118	75.4464	42.4729
chr2	3549600	3558100	39.6168	92.9225	68.3333	34.023
chr2	70817400	70828600	39.6154	85.7018	37.1605	23.8889
chr2	26323500	26333800	39.5755	89.686	71.2831	45.1967
chr2	174062700	174072400	39.375	86.8481	77.7778	29.5699
chr2	162211500	162222100	39.2643	88.3908	73.1333	28.1618
chr2	157746000	157770700	38.8068	72.0101	63.8739	33.5023
chr2	170341200	170343400	38.5807	99.2188	64.4571	35.6373
chr2	172869900	172887700	38.5334	88.0737	77.6853	37.5354
chr2	169709700	169729900	38.368	79.0598	59.851	31.7871
chr2	166174500	166229500	38.354	80.2307	65.0401	33.2159
chr2	26988600	26992300	38.1958	89.2157	58.7395	32.9464
chr2	25148100	25153900	38.0999	90.0595	73.6111	40.2882
chr2	173937300	173947600	38.0765	83.9156	70.6224	44.3441
chr2	158681700	158696200	37.7429	85.6588	74.979	31.7724
chr2	166350900	166389700	37.6653	75.5976	65.7053	33.5532
chr2	31646100	31665100	37.6515	86.2569	75.5207	38.8846
chr2	25280100	25315900	37.5543	81.5749	70.9903	41.5479
chr2	126431400	126434200	37.3318	69.1841	35.4902	31.4076
chr2	143652000	143668300	37.1908	81.2166	54.1331	16.3791
chr2	170382000	170384500	36.8229	84.4444	81.1111	10.8
chr2	6066300	6076000	36.7505	87.9259	68.0952	48.4033
chr2	165431400	165433600	36.7342	98.6842	76.5344	30.3846
chr2	93637200	93663400	36.5486	81.9933	54.1649	30.0506
chr2	169056000	169060300	36.2374	89.8889	64.7436	25.4167
chr2	65941200	65953300	36.2176	89.2873	49.4048	33.2581
chr2	169027500	169030000	35.9783	75.0725	69.1176	14.7897
chr2	162902700	162906700	35.8473	94.697	61.9671	31.2462
chr2	169204200	169226500	35.7197	84.8983	66.3548	39.5833
chr2	152959200	152970100	35.5524	65.5114	67.3839	40.0562
chr2	179787000	179790700	35.3373	94.0204	51.2088	34.1865
chr2	4928100	4930600	35.1474	80.8187	65.5	46.1538
chr2	25209300	25217500	35.0545	80.4386	71.6711	43.0392
chr2	163704300	163724200	34.9876	86.7603	71.1234	37.6898
chr2	31746900	31761700	34.9288	84.442	66.3136	30.7804
chr2	166055700	166086100	34.7976	74.5979	69.4634	34.0341
chr2	29447400	29465200	34.7821	85.8791	56.5816	37.3997
chr2	157934400	157963300	34.7596	80.9326	67.0723	37.7563
chr2	27778500	27790900	34.7202	80.3302	72.5	42.2654
chr2	169509000	169514200	34.5348	91.8899	59.2342	8.74542
chr2	172584000	172601500	34.4892	76.6745	62.4848	38.6408
chr2	173640000	173653900	34.2857	90.1889	57.7778	38.0042
chr2	157305300	157309600	34.2436	89.9507	67.0895	33.5093
chr2	60281400	60291700	34.1135	87.1795	59.0909	37.7358
chr2	31125000	31159900	34.0843	76.4312	60.0415	35.826
chr2	166934700	166968100	34.0055	82.1579	65.0549	28.3575
chr2	164131200	164139700	33.9489	77.3809	77.9514	36.7063
chr2	158183700	158186500	33.9116	84.2208	60.7796	50.5952
chr2	158557500	158561800	33.8963	71.4815	85.9167	42.4931
chr2	164999700	165002200	33.7778	93.7072	79.7619	48.06
chr2	171765300	171774400	33.7232	74.5	66.0465	34.256
chr2	131061600	131073400	33.5127	80.8772	68.8058	40.8152
chr2	33017400	33030700	33.497	80.8239	68.8602	30.6841
chr2	32528400	32536900	33.3922	88.3696	75.4699	49.4233
chr2	169533000	169547500	33.2418	77.6316	66.0465	25.5326
chr2	178381800	178394200	33.1918	79.3	71.4792	34.1254
chr2	29664300	29668600	33.0491	88.2877	63.9228	27.7511
chr2	154515300	154522000	33.047	71.6172	65	32.3705
chr2	179086500	179094400	33.0442	91.0256	63.2857	32.9321
chr2	179622000	179631700	32.8443	84.0779	51.1939	46.1008
chr2	118066800	118075600	32.681	79.3155	79.3333	45.1754
chr2	10658400	10671400	32.2034	74.8236	36.039	25.4938
chr2	161210100	161221900	32.1206	76.2057	76.627	33.9623
chr2	178202400	178209700	32.107	86.8293	69.7523	24.2914
chr2	102105000	102115000	32.0513	80.4762	67.2811	33.3048
chr2	165168300	165179200	31.9543	84.0542	54.8611	27.6204
chr2	84897900	84911800	31.9284	87.9577	70.2617	26.891
chr2	165712500	165719500	31.7558	84.4196	73.9744	41.8314
chr2	32499000	32510800	31.7009	87.2807	65.9809	26.9218
chr2	165239700	165254200	31.6629	82.4431	70.3411	39.9672
chr2	165451800	165458500	31.5846	62.5242	70.4345	23.8397
chr2	103548600	103556200	31.5838	86.9983	65.5436	39.4949
chr2	31180500	31218400	31.4833	85.3248	59.0354	38.2835
chr2	5080800	5087500	31.462	72.7642	53.2397	23.1029
chr2	30668400	30685000	31.4085	59.5998	55.866	41.1654
chr2	174089400	174098800	31.3445	85.9815	61.5584	48.4921
chr2	150575700	150590500	31.342	95.6989	65.1115	37.6875
chr2	129696000	129703600	31.336	77.6139	59.22	26.6093
chr2	164721000	164731000	31.2737	79.1667	76.1744	45.0489
chr2	33410700	33425500	31.1676	81.7907	63.8875	40.9598
chr2	77760600	77769700	31.1012	87.0098	86.1111	32.0238
chr2	166845900	166853800	30.9214	81.4474	72.3765	20.9524
chr2	73065900	73071400	30.8617	92.029	66.1728	48.0303
chr2	170549400	170550700	30.8333	85.2941	90	36.6667
chr2	155834100	155848000	30.7841	70.7418	64.3763	30.5466
chr2	169318500	169332700	30.6739	82.7828	74.6148	46.866
chr2	173280300	173292400	30.6715	82.5608	58.5765	25.0133
chr2	172927200	172943800	30.599	85.4167	60.2291	18.3042
chr2	167086800	167103400	30.5786	85.7558	63.6429	27.7529
chr2	84717000	84721300	30.5782	67.3243	65.6433	38.4778
chr2	49588500	49602100	30.5616	79.5518	73.9947	39.5066
chr2	158476500	158479300	30.5263	87.2917	68.0451	55.2083
chr2	77550300	77553100	30.3896	91.4103	62.3249	54.648
chr2	125637900	125644000	30.3613	84.4281	71.3861	37.5446
chr2	32412600	32423800	30.3596	78.6207	65.1869	47.9295
chr2	167609400	167653300	30.3464	82.964	66.6326	30.4586
chr2	151413300	151427800	30.3344	84.6988	72.7273	47.6686
chr2	59274300	59277700	30.2941	81.4815	72.7043	47.5496
chr2	10502100	10513000	30.2625	78.9649	49.2054	25.3095
chr2	173049900	173071600	30.1683	84.1515	79.2544	32.6994
chr2	27052500	27064000	30.1628	86.4819	72.132	34.2063
chr2	72486000	72494500	30.1314	81.6	51.049	22.2222
chr2	128719200	128721100	30.098	96.25	58.3333	69.6428
chr2	30402300	30412600	30.0852	80.5177	55.1302	30.5656
chr2	76706100	76730200	29.994	84.8333	68.1921	28.6171
chr2	162792900	162813400	29.9246	86.8845	64.115	36.6042
chr2	179354100	179415400	29.8475	81.6553	66.2998	28.2533
chr2	33438900	33451900	29.7226	76.7306	48.8508	32.7331
chr2	163538100	163567900	29.6417	85.0157	66.3669	39.2364
chr2	169632600	169682500	29.6405	80.7017	67.931	28.5715
chr2	165477600	165490000	29.3953	84.5413	54.8611	29.1534
chr2	169467300	169472500	29.3923	69.7619	79.3981	59.4142
chr2	127930800	127943800	29.3333	80.0575	63.4375	34.8658
chr2	178300500	178317700	29.2736	80.3004	61.477	25.8757
chr2	168522000	168539800	29.2682	75.359	53.9506	36.1501
chr2	166988100	167065000	29.2124	76.6126	57.4942	26.6695
chr2	157720800	157724800	29.208	87.3299	75.505	39.1361
chr2	168979200	168990400	28.9397	78.7843	67.2505	31.5405
chr2	59345400	59347300	28.9116	93.1818	81.6667	68.8889
chr2	104227200	104235400	28.9103	84.9647	55.1515	39.7186
chr2	164968200	164985700	28.8405	76.0345	65.191	22.3515
chr2	160045800	160057300	28.6348	77.4299	62.2042	18.8399
chr2	59544300	59561800	28.6323	76.2941	62.963	46.5805
chr2	170468100	170485300	28.5663	68.8668	51.5204	23.7891
chr2	167681700	167743300	28.5142	72.3364	67.3285	31.8699
chr2	166103700	166116700	28.4383	82.4826	68.9501	23.8621
chr2	156522000	156540100	28.4334	77.1249	55.188	32.301
chr2	105168300	105172600	28.2643	89.5161	62.0667	40.0419
chr2	168462300	168510100	28.2089	77.4868	68.7488	31.9161
chr2	59664000	59670700	28.1979	75.7137	50.8832	22.6627
chr2	166410300	166470700	28.1928	82.3721	65.9896	34.2084
chr2	178873800	178875700	28.1481	63.25	67.1875	22.807
chr2	35588100	35621500	28.0666	72.5416	55.0385	44.859
chr2	32903400	32910400	28.0429	89.5833	62.5	18.4849
chr2	131349900	131363500	27.9934	73.7131	63.28	27.2011
chr2	169775400	169785400	27.988	66.4097	50.3175	25.1396
chr2	30981600	30991600	27.9262	76.5306	81.8293	31.7593
chr2	170135400	170148100	27.7773	65.7639	36.5243	11.1638
chr2	37644300	37646800	27.7509	71.8047	43.7176	13.8102
chr2	32585700	32609500	27.7421	68.8492	61.96	46.073
chr2	69530700	69549100	27.7399	89.1791	50	45.8781
chr2	177873000	177909100	27.716	63.543	55.2019	32.4015
chr2	35175000	35178700	27.5807	83.9881	71.2103	45.2315
chr2	153702600	153717700	27.4787	86.5435	73.2121	36.0683
chr2	71342400	71354200	27.399	84.2391	72.7273	35.3261
chr2	179208000	179249800	27.2505	79.1884	78.4605	40.6376
chr2	31233000	31241500	27.2082	76.055	72.3782	23.2374
chr2	172978200	172987300	27.1492	71.2253	68.3511	46.0937
chr2	172472400	172474900	27.0233	87.772	62.5	28.3282
chr2	173111700	173134900	26.9215	71.6958	68.3105	31.4171
chr2	152716800	152726200	26.8254	77.1368	68.5345	25.7092
chr2	59484000	59487100	26.8184	74.2649	65.9678	38.8841
chr2	106722900	106726300	26.8116	87.7193	81.8182	0
chr2	174012000	174023800	26.8006	82.1569	58.5366	35.1372
chr2	150769200	150787000	26.7353	86.596	69.043	33.2671
chr2	163762500	163766800	26.4842	80.7292	54.1097	36.0029
chr2	174421200	174423100	26.4762	82.5	39.0625	19.4118
chr2	26406900	26418400	26.3214	78.0952	75.5589	42.7245
chr2	101604600	101623900	26.2445	83.2207	69.0179	36.1904
chr2	180080700	180091300	26.2225	82.2266	48.8095	25.135
chr2	104038500	104062000	26.154	75.6509	72.7982	35.0997
chr2	168574800	168597100	25.9473	70.0992	57.0156	49.8764
chr2	180183900	180200500	25.935	55.6866	50.676	30.8303
chr2	32828400	32830300	25.9288	90.4762	60	50.4902
chr2	169862700	169879600	25.9272	77.4569	65.6265	28.4789
chr2	91508100	91520800	25.8241	80.2717	83.75	50.643
chr2	168964800	168968800	25.8028	88.4052	56.9835	20.3205
chr2	25745100	25768600	25.783	84.988	66.3048	36.1291
chr2	180714300	180719800	25.767	80.8218	72.2123	27.0139
chr2	76576500	76588000	25.7592	86.9388	73.9216	35.4182
chr2	28824600	28849600	25.7449	68.9694	61.0969	30.202
chr2	11394000	11405800	25.6886	88.2353	82.5336	30.2953
chr2	132111900	132131200	25.6337	70.8641	64.2532	43.4925
chr2	172290300	172314100	25.5271	83.4877	64.8071	42.0425
chr2	162991200	162998200	25.4817	77.8704	72.5357	26.9013
chr2	28012800	28018300	25.4486	76.1161	65.9028	42.6871
chr2	170635500	170637400	25.3733	75.5208	57.5758	48.5119
chr2	30862500	30869500	25.2857	82.8889	80.8081	44.0476
chr2	31338300	31344400	25.2502	82.5985	70.8898	43.2363
chr2	101886300	101898700	25.2488	78.9394	79.3078	29.4809
chr2	144008100	144013900	25.2151	95.4545	63.5941	26.5278
chr2	180585000	180590800	25.2037	95.3704	42.5926	32.8475
chr2	170662500	170673400	25.1793	78.5606	57.5737	25.5639
chr2	170308800	170321800	25.1643	53.6804	32.3383	20.8837
chr2	92446500	92458300	25.1613	87.6513	65.2333	30.3614
chr2	131948700	131950600	25.094	85.8824	68.5185	23.3333
chr2	32021400	32085700	25.075	76.5588	65.0511	35.6404
chr2	151689300	151699900	25.0748	74.2981	67.2541	38.006
chr2	174360600	174362200	25.0567	71.5741	47.2222	37.7083
chr2	128564100	128576800	24.948	77.5	64.7619	52.381
chr2	9836700	9841300	24.9158	76.1074	60.2222	37.1315
chr2	165205200	165213400	24.8967	81.1719	68.8559	20.9879
chr2	71663400	71675200	24.8788	86.5942	58.3333	18.6601
chr2	28084800	28103800	24.8205	83.4061	68.7942	31.8546
chr2	90882900	90887800	24.8039	63.5694	43.1349	26.6986
chr2	68146200	68169400	24.7907	78.3381	61.6184	40.3171
chr2	165030900	165056500	24.7406	77.416	60.8615	31.3243
chr2	172073700	172102300	24.7312	77.3969	64.2579	42.3074
chr2	162715500	162727900	24.6683	68.2796	50	32.5834
chr2	26487300	26495200	24.6613	64.7633	65.9792	40.011
chr2	164800800	164830900	24.6586	62.8972	41.0399	20.1358
chr2	4401000	4434400	24.6528	82.2213	65.8403	24.221
chr2	28644600	28674700	24.6218	81.212	75.4233	24.7609
chr2	60552900	60554800	24.4797	86.1538	75.9259	23.4874
chr2	60755400	60768400	24.4477	77.7273	73.5659	24.4551
chr2	18762000	18774700	24.3607	85.359	64.1473	32.374
chr2	93585000	93588400	24.3413	75.7576	71.5336	55.7778
chr2	172494600	172524400	24.3321	74.0046	59.6317	29.4372
chr2	112083300	112088500	24.3263	84.4444	73.8406	30.8036
chr2	32774400	32807500	24.2367	76.9291	64.7984	32.079
chr2	158328900	158334400	24.1562	78.5038	65.0462	25.0752
chr2	166130400	166150600	24.1305	78.6266	67.2176	19.3363
chr2	93725400	93729100	24.1167	74.1333	42.0286	37.5463
chr2	169111800	169139800	24.0968	68.9746	57.1742	34.0676
chr2	164910600	164952700	24.0856	69.7155	56.2162	27.6506
chr2	35762700	35770300	24.0689	77.0049	46.7742	31.8006
chr2	172380300	172401400	24.0675	78.5575	55.8395	36.0847
chr2	34797300	34812700	24.0201	69.2616	51.1252	33.8954
chr2	27600000	27615400	23.9245	80.8804	63.5775	33.4366
chr2	162389400	162397900	23.8757	86.5444	59.8788	30.6693
chr2	174246600	174268300	23.8345	70.8787	63.0919	29.9177
chr2	164473500	164480500	23.8063	80.1075	64.6726	39.237
chr2	38526900	38542000	23.6401	75.2539	57.2308	27.1599
chr2	167786400	167835400	23.6074	79.6274	63.4824	28.5371
chr2	173675100	173683600	23.5615	69.762	75.2874	19.8737
chr2	35140200	35152900	23.4841	82.3938	75.6831	26.2156
chr2	172702800	172748500	23.3512	76.8903	67.2509	32.7344
chr2	168291900	168293500	23.3333	76.5476	71.4286	25.2747
chr2	153732900	153746200	23.2726	80.4014	73.5934	47.6144
chr2	158451300	158464600	23.2478	73.2222	46.8912	40.721
chr2	103286700	103315600	23.2347	77.2255	73.2556	27.4448
chr2	31298100	31308700	23.2274	83.7326	61.2901	26.7354
chr2	28370100	28372300	23.1875	76.3889	65.9524	23.0087
chr2	180138000	180139600	23.0952	61.8846	79.0595	0
chr2	165630600	165671500	23.0624	80.7236	59.9232	32.4056
chr2	38391000	38430100	23.0444	88.2287	70.2149	37.4084
chr2	127363500	127366600	22.9241	70.7677	43.6959	31.7969
chr2	28589400	28591300	22.9167	87.037	57.7778	29.25
chr2	131272800	131284600	22.9048	78.046	69.0476	23.0658
chr2	5261100	5268400	22.8825	70.0355	61.5029	27.3545
chr2	169937100	169946800	22.8234	82.2119	64.1204	64.1048
chr2	163179900	163195000	22.8213	75.4557	65.3932	35.9606
chr2	167296500	167311300	22.781	78.0265	76.758	41.2405
chr2	29954700	29977900	22.7786	82.8973	73.7949	34.9746
chr2	31680300	31732000	22.7521	71.1641	63.2345	17.8617
chr2	165898200	165976600	22.6856	72.9436	59.1719	28.5796
chr2	59500800	59522800	22.6748	76.2533	65.8866	31.9956
chr2	166034100	166044100	22.6353	87.5115	58.4507	36.9659
chr2	173364900	173397400	22.6141	77.1748	59.385	28.4833
chr2	59456100	59458000	22.5641	95.8333	71.9231	34
chr2	144247800	144278500	22.5574	70.0165	63.5243	21.3575
chr2	30222600	30234100	22.5201	84.2704	79.023	42.7778
chr2	28865100	28871500	22.5147	76.25	79.7619	32.6667
chr2	59069400	59081500	22.4183	68.5333	57.971	13.3333
chr2	168139800	168142600	22.295	80.7483	72.9359	42.0034
chr2	72594000	72602800	22.1579	74.7126	71.6667	27.451
chr2	179320500	179329000	22.1552	91.8651	72.895	35.4065
chr2	164663700	164681200	22.0885	81.5683	74.2968	39.5887
chr2	30132300	30136600	22.0667	93.5	74.0625	24.1667
chr2	35472900	35508400	22.0151	73.4982	59.3891	30.377
chr2	152886300	152909500	22.0058	51.7002	44.8989	23.7772
chr2	171810000	171824800	21.9392	76.0648	58.8915	25.1354
chr2	76546800	76550200	21.8989	94.1236	53.8889	23.0159
chr2	165571200	165598000	21.8843	64.6062	54.8717	33.1721
chr2	93324900	93334000	21.8592	75.6504	59.4551	38.2479
chr2	169180800	169184800	21.8519	85.6061	76.1404	41.2121
chr2	165111600	165148600	21.7386	71.8517	58.2856	31.7101
chr2	91870200	91884100	21.7381	64.6329	63.4127	25.5972
chr2	180897000	180898900	21.6667	64.7917	60.7143	25.8333
chr2	157608900	157615900	21.5444	78.1977	59.5238	59.623
chr2	135383700	135388600	21.4664	81.3492	60.8333	10.5
chr2	132204000	132205600	21.4394	92.7451	82.6923	46.0256
chr2	30950700	30952600	21.4286	72.0238	79.2818	30.3175
chr2	167469000	167502100	21.4278	63.0031	53.2632	28.4684
chr2	27499500	27521800	21.4247	88.7909	63.5417	30.5543
chr2	93078600	93087100	21.4193	75.3823	66.0209	28.9312
chr2	33779400	33781000	21.3492	81.6667	70.1389	19.8739
chr2	172338300	172350100	21.3323	70.6926	63.0787	18.5308
chr2	30204900	30206800	21.3092	90.7692	92.5253	16.9444
chr2	68299500	68307400	21.2908	80.4178	70.2502	23.7839
chr2	166566600	166573600	21.266	67.2917	51.4275	24.974
chr2	28425300	28436200	21.258	86.8719	67.5904	28.8461
chr2	6022800	6040600	21.1241	76.7757	66.9254	29.5062
chr2	9690900	9697000	21.0897	86.9	76.0874	24.375
chr2	130895100	130911700	20.9029	76.7594	60.6296	27.3527
chr2	169608900	169621600	20.8232	78.2143	60.7075	26.9315
chr2	24850200	24853600	20.7778	64.6605	86.6667	44.7917
chr2	179644800	179655400	20.7768	73.032	60.7192	45.3865
chr2	165993300	166015600	20.6839	65.1454	61.6721	27.344
chr2	165813000	165814600	20.668	89.0909	60	75
chr2	35441100	35443000	20.6219	87.2549	73.7897	54.2103
chr2	165538500	165559300	20.6112	74.7776	62.7725	35.2388
chr2	135626400	135637900	20.5932	91.9658	62.693	44.9691
chr2	172241400	172249900	20.4434	83.697	74.8242	43.1898
chr2	130347900	130351900	20.3448	75.6614	61.3333	28.5714
chr2	168418800	168432400	20.1981	54.1772	49.1511	19.1287
chr2	156488400	156511000	20.0914	72.7947	62.4626	31.8141
chr2	60515100	60520900	20.0617	77.7778	85.8824	45.5556
chr2	33075000	33085300	20.0134	86.1993	76.1671	41.5959
chr2	167580300	167599300	19.9653	78.5319	61.5781	32.985
chr2	93267600	93287500	19.9458	66.7034	60.8036	31.4777
chr2	144097200	144106000	19.8925	72.6786	69.8718	42.1479
chr2	32747400	32761900	19.837	76.1808	71.8823	23.5784
chr2	6337800	6345400	19.8328	89.0404	81.124	36.9471
chr2	158388600	158390800	19.83	84.8214	58.6667	44.4444
chr2	160717200	160754200	19.7733	65.9244	50.6674	29.9332
chr2	34887300	34894900	19.7251	74.3857	80.6328	40.6566
chr2	160338600	160356100	19.7119	76.1814	70.1515	51.6726
chr2	164587800	164618500	19.6517	55.9653	45.7818	33.8461
chr2	174279300	174287800	19.6233	79.818	57.7957	26.0101
chr2	158544300	158547400	19.546	85.7143	64.2333	17.4033
chr2	35568900	35577700	19.4853	76.8569	69.2	33.7811
chr2	29364300	29393200	19.4405	76.6079	67.8193	41.7568
chr2	32098500	32107900	19.4371	78.5992	61.6612	37.5938
chr2	36064500	36065500	19.418	56.9264	40	20
chr2	31050900	31063600	19.4094	76.1275	66.0986	13.0803
chr2	143900700	143902300	19.375	98.4259	55.4545	30.5357
chr2	179568300	179583100	19.3087	75.9592	88.2176	31.6862
chr2	169436100	169453900	19.291	76.6095	68.0476	31.9833
chr2	167132700	167139700	19.2857	58.4886	66.6202	28.4759
chr2	5119800	5121400	19.2857	75.4167	67.8571	25.0926
chr2	113925900	113927500	19.2674	73.6111	40	24.8485
chr2	118144200	118156000	19.2157	77.3333	65.5357	29.5699
chr2	31893600	31906300	19.1956	71.1355	73.6508	47.7302
chr2	164421900	164426200	19.1358	65	71.0784	29.1667
chr2	91777500	91784800	19.075	73.673	44.3902	35.7047
chr2	29883900	29891800	19.0563	83.0894	54.6429	37.413
chr2	93498300	93503800	19.0476	77.3077	44.3056	49.1182
chr2	30707700	30731500	19.0232	62.346	66.6837	24.24
chr2	30887700	30895300	19.0189	53.5185	35.9218	54.0375
chr2	74764800	74771800	18.96	64.8718	63.1008	28.7634
chr2	32230800	32233600	18.9546	81.9231	53.9963	37.6323
chr2	112399200	112403800	18.8857	81.2788	91.6667	22.5429
chr2	173002200	173011900	18.8041	69.7919	61.2417	28.427
chr2	131671200	131679400	18.7595	72.5177	87.5556	20.5218
chr2	59625600	59639800	18.6831	70.108	69.3637	33.3025
chr2	10188600	10200100	18.6325	77.608	67.9023	24.1703
chr2	4721400	4729600	18.5601	68.2111	39.0152	29.4872
chr2	28404000	28412800	18.5412	82.1538	64.5	40.5808
chr2	69447300	69448900	18.5294	63.4921	44.8718	10.6934
chr2	169343100	169345000	18.5185	70	39.5833	20.5882
chr2	172124100	172126600	18.4783	83.3333	50	15.1515
chr2	31917900	31926100	18.4752	72.5152	56.3946	27.0598
chr2	153758100	153771100	18.4444	86.0064	48.5017	15.5215
chr2	52216200	52223200	18.4363	81.453	34.7884	33.4344
chr2	156704100	156712000	18.4066	83.5366	73.2845	29.3585
chr2	32263500	32286700	18.3958	75.6602	70.2642	41.0765
chr2	27628800	27634900	18.3907	84.6667	74.1878	34.9177
chr2	72064500	72067900	18.3862	85.2174	44.3137	43.4028
chr2	170442900	170457100	18.3806	63.0436	47.7578	29.8986
chr2	158084700	158088100	18.3774	99.6337	61.5476	29.9615
chr2	167337000	167343700	18.371	71.1695	73.0233	44.6056
chr2	128109600	128111200	18.3333	95.8333	33.3333	22
chr2	143937900	143955700	18.2929	73.6187	58.9662	38.8835
chr2	172760100	172790200	18.2838	68.0009	58.5521	19.5734
chr2	101996400	102007900	18.2004	58.9495	59.7503	38.085
chr2	92226000	92234200	18.1824	61.4242	39.0212	29.3787
chr2	75647400	75649300	18.1818	75.3571	38.0556	41.0256
chr2	173548800	173557900	18.0695	86.6901	81.8182	27.6953
chr2	25416600	25426300	18.0385	89.2077	73.8158	32.247
chr2	29061900	29068300	18.0293	72.7244	61.7204	35.8178
chr2	84359400	84369400	17.9759	57.6102	61.5385	27.8646
chr2	25099200	25105000	17.9162	88.3333	52.8858	17.5877
chr2	131865300	131869000	17.9012	80.1282	70.8333	16.6667
chr2	167420700	167440600	17.8885	68.4401	59.0907	37.3038
chr2	173430900	173446600	17.8744	85.9203	60.9226	24.8392
chr2	158708400	158719900	17.7519	66.3079	59.7826	33.8601
chr2	153137700	153147400	17.6984	78.6019	67.3214	30.8125
chr2	173525700	173527600	17.6961	67.5309	90	5
chr2	24424500	24426400	17.619	91.3333	60	0
chr2	171630600	171634900	17.4359	79.7101	35.7143	22.4174
chr2	103447200	103449100	17.3913	78.4694	83.3333	48.6111
chr2	157458300	157461400	17.3714	86.2278	53.4785	53.4524
chr2	151846200	151850800	17.3611	74.6032	78.4314	23.3333
chr2	128253600	128264500	17.3104	65.8626	73.1884	29.351
chr2	33650700	33658600	17.2966	77.7037	56.2771	22.1927
chr2	166485900	166506700	17.2908	74.1858	56.9713	32.5836
chr2	3669300	3670900	17.2878	75.9921	64.881	32.9508
chr2	167546400	167561500	17.2074	63.7027	58.8738	23.0254
chr2	24661800	24670000	17.1356	83.171	81.25	47.8428
chr2	90606900	90608500	17.094	100	41.6666	0
chr2	6356100	6375400	16.9291	72.7927	70.3788	33.8547
chr2	28384500	28386100	16.8977	53.7647	45.6094	42.4603
chr2	178452600	178467700	16.8889	63.1957	55.1634	32.1289
chr2	152015100	152022100	16.8016	65.4107	63.8506	33.4146
chr2	178239900	178247200	16.7937	76.5896	67.1198	29.7721
chr2	93771900	93782500	16.7888	90.7718	73.0719	42.5038
chr2	158630700	158656000	16.7616	78.3617	71.4868	24.1298
chr2	59395200	59397700	16.7574	85.4762	42.7083	36.6402
chr2	32883000	32890300	16.7172	73.0476	70.3125	15.991
chr2	157148700	157161400	16.7033	80.935	73.5831	29.0631
chr2	91292100	91321000	16.6941	55.8776	41.3705	30.2466
chr2	129950400	129963100	16.6475	85.3251	72.8571	40.7971
chr2	28601400	28622200	16.5994	70.1134	68.2704	32.4278
chr2	157677000	157684600	16.5079	87.6577	75.3968	44.1905
chr2	90938100	90940300	16.5	78.7115	50	27.4206
chr2	28305300	28308400	16.4934	84.3249	74.8008	24.71
chr2	92252700	92283700	16.4884	55.8625	49.7284	27.4582
chr2	129429300	129435700	16.2678	70.7738	65.1587	51.2876
chr2	153428700	153447700	16.1738	74.9745	80.3879	42.9992
chr2	74928300	74940700	16.1386	80.6497	69.9033	17.4359
chr2	168747600	168766600	16.1382	42.2963	36.596	18.4038
chr2	31076100	31088200	15.9856	74.9754	53.1517	34.7523
chr2	180159300	180169600	15.9773	83.23	64.3915	25.8118
chr2	75834900	75847300	15.9289	76.5177	61.6129	35.4641
chr2	26103600	26133400	15.9196	73.3413	63.4439	28.7794
chr2	28901400	28907800	15.8658	68.7778	87.5	25.3968
chr2	27219900	27243100	15.8358	68.9936	65.0702	19.0013
chr2	33562500	33571900	15.8156	70.5911	60.4464	21.3919
chr2	181125300	181126600	15.6522	81.2866	32.598	26.9177
chr2	174433500	174448300	15.5226	73.4997	71.2016	32.4561
chr2	179013600	179017600	15.4887	82.9493	53.4776	26.5
chr2	172959600	172965400	15.488	89.6057	61.7424	14.9206
chr2	164363700	164369800	15.4667	58.7566	85.0794	23.8095
chr2	91143300	91146400	15.4545	68.0678	60	24.3421
chr2	158000400	158002600	15.4308	65.8696	60.2778	10
chr2	29849100	29851900	15.3846	80.5556	85.7143	42.7536
chr2	172642500	172655500	15.315	51.4022	45.8115	22.275
chr2	110068200	110069500	15.2778	90.9091	79.4444	15.0183
chr2	92940000	92952700	15.2274	82.9487	68.0159	22.5046
chr2	164289000	164293300	15.1667	76.5278	50.6667	29.3095
chr2	168094500	168100600	15.1344	67.8036	52.3723	38.8149
chr2	32676900	32716600	15.0719	57.5273	47.0008	15.8571
chr2	113640300	113647900	15.0282	68.1406	62.1094	26.2195
chr2	25374300	25378600	14.9934	84.8214	56.25	68.3111
chr2	179748000	179756800	14.8947	77.9333	56.8946	42.0952
chr2	26071200	26081800	14.8742	70.202	74.7842	24.8884
chr2	179490600	179515900	14.8468	66.0993	56.0111	22.9919
chr2	153232200	153244600	14.8459	68.8092	61.1979	32.8853
chr2	29925600	29941000	14.8366	51.746	49.9953	34.2213
chr2	32379300	32394100	14.7597	54.7146	40.2761	27.701
chr2	26939700	26944300	14.7031	80.6324	53.3143	29.6777
chr2	119119800	119124100	14.6104	80.3907	72.3485	51.532
chr2	18383400	18385300	14.605	76.3636	79.0476	38.0832
chr2	171865200	171867100	14.5833	74.1228	68.75	37.5
chr2	169742100	169744600	14.5507	76.5986	43.2099	14.8512
chr2	73617600	73627900	14.5098	76.5432	60.2273	40
chr2	20801400	20803000	14.4862	90.7407	85.8974	62.4638
chr2	27887100	27902800	14.4616	70.2603	62.0573	26.0088
chr2	59140800	59145700	14.3691	84.6759	78.3333	14.3678
chr2	135710400	135718000	14.3519	74.0625	66.6667	41.8982
chr2	157536300	157546900	14.2393	81.6964	52.1705	18.7943
chr2	31263900	31286200	14.089	72.7411	69.8738	26.3016
chr2	152817300	152820400	14.0351	73.6647	60.2718	53.663
chr2	166554900	166556500	13.9286	57.6923	66.6667	54.7619
chr2	168723600	168730600	13.8915	78.4903	60.4762	34.3884
chr2	156777900	156779500	13.8889	100	68.75	19.2982
chr2	18855600	18863800	13.8736	75.9859	71.7152	24.5426
chr2	129049500	129059800	13.8299	78.5222	64.697	28.06
chr2	121200000	121202500	13.8047	71.4903	74.2424	33.8294
chr2	25340100	25346800	13.7963	71.7787	81.8849	25.2721
chr2	126966300	126968200	13.7798	78.2051	72.6667	7.36111
chr2	179666100	179672800	13.7245	59.2337	50.0097	44.101
chr2	4955100	4969000	13.6813	74.7436	61.3636	33.9423
chr2	151796100	151805500	13.607	66.3379	42.6978	19.7508
chr2	153398700	153410500	13.581	72.8216	55.1913	33.8028
chr2	27089700	27105400	13.5509	65.0093	57.9165	22.984
chr2	168218400	168221800	13.4585	73.4649	34.1463	25.2202
chr2	92962800	92964400	13.4503	96.9388	73.545	35.4167
chr2	129009300	129010900	13.3333	67.2222	41.0256	48.0769
chr2	109826100	109831000	13.3333	74.5614	91.6667	86.0417
chr2	180810300	180821200	13.2709	63.4616	59.6509	38.2742
chr2	35268900	35270800	13.1349	87.9293	75	58.2407
chr2	164560800	164565700	13.0182	82.7635	74.1429	55.5513
chr2	106570500	106576300	12.9845	68.7041	51.1048	25.9921
chr2	35532300	35541100	12.8737	77.5595	60.7143	31.3889
chr2	29176200	29183500	12.8591	68.0742	68.4524	40
chr2	167202900	167213800	12.8267	84.8413	66.9037	32.0628
chr2	157108500	157117000	12.8204	86.4779	63.9041	23.4692
chr2	92713200	92722300	12.763	71.6386	59.5745	30.9654
chr2	26763000	26775400	12.7454	42.0396	30.8052	15.7532
chr2	179593200	179599900	12.6389	79.2188	84.7701	16.5278
chr2	158106900	158110000	12.6324	40.5388	42.0272	24.2396
chr2	169580100	169592800	12.4947	55.2877	52.2171	27.2727
chr2	27759000	27763300	12.4132	88.2667	69.9074	6.25
chr2	152736600	152772100	12.4038	56.4219	42.4577	19.702
chr2	128938800	128946100	12.1775	65.2277	64.2136	47.0597
chr2	132507600	132517000	12.1699	77.9808	53.2759	21.2179
chr2	164436600	164438500	12.1693	48.5897	51.3889	15.1515
chr2	32356500	32367700	12.1159	61.0741	61.8601	30.9334
chr2	157975200	157984600	11.9281	59.7192	65.614	17.8593
chr2	180337200	180340900	11.8699	73.3844	41.6667	18.5
chr2	158353200	158358100	11.7841	82.7432	59.3333	12.3611
chr2	29277600	29287900	11.7161	76.6865	80.5882	22.9965
chr2	163940400	163942300	11.6667	81.2037	78.2051	12.5361
chr2	76328700	76338100	11.6667	78.8095	63.9881	11.5432
chr2	27296100	27311500	11.5893	62.0157	46.1014	33.5808
chr2	91833300	91835200	11.5753	83.3333	85	65.6863
chr2	28561800	28569700	11.4423	80.7323	76.2857	43.8111
chr2	130365600	130368100	11.3333	85.4545	58.3333	13.9429
chr2	103568100	103579900	11.1638	78.227	53.9077	33.724
chr2	9917700	9928600	10.979	84.6847	86.9048	29.9882
chr2	70526100	70529500	10.7455	83.7738	57.1053	54.2529
chr2	172221000	172226200	10.6138	72.7864	65.7527	39.4345
chr2	130263600	130268200	10.5372	91.5432	60	22.1739
chr2	170284200	170287900	10.5303	73.7143	56.1667	28.8257
chr2	105265500	105271600	10.5241	67.5676	47.9345	11.9312
chr2	158600100	158616100	10.5111	72.1485	68.4201	33.3878
chr2	84880200	84881800	10.5	67.5	79.1667	28.0213
chr2	28789800	28796200	10.2698	71.9891	39.8271	20.1852
chr2	33304800	33312100	10.2599	64.9749	74.3285	48.2759
chr2	144144600	144146500	10.2289	71.3111	85.5556	11.7749
chr2	93741900	93745600	10.2051	83.7115	49.7114	50.295
chr2	73238100	73247200	10.1167	63.102	63.2812	16.1628
chr2	20824200	20826100	9.94898	91.3636	40.7576	23.5714
chr2	26957400	26975200	9.77026	70.0747	70.5612	40.5738
chr2	18879000	18881800	9.75	88.4259	67.0833	19.9824
chr2	128147400	128159500	9.72222	65.5885	56.1594	33.7963
chr2	30506100	30509800	9.39815	64.4118	71.6667	29.0872
chr2	127973700	127975300	9.29086	74.1425	78.3333	36.2469
chr2	167952000	167975200	9.28616	65.4988	56.799	28.9259
chr2	179072100	179074000	9.16667	88.5494	69.2308	23.254
chr2	30647100	30654400	9.13249	59.3386	77.6587	46.3797
chr2	24611700	24614500	9.09296	78.4938	46.4057	37.1624
chr2	58338900	58347100	8.98585	73.9865	50.5208	38.4192
chr2	4522200	4532500	8.93842	54.2867	38.1818	11.3237
chr2	172816500	172820200	8.82936	76.1188	74.2593	16.3675
chr2	69894600	69904600	8.81111	83.3316	60.7658	20.7653
chr2	34477800	34487500	8.70436	81.0046	73.5417	31.5146
chr2	121401600	121409500	8.68217	87.8333	68.254	19.537
chr2	144199200	144202000	8.67347	87.3333	75.2812	25.6322
chr2	30908400	30911800	8.48214	78.4615	83.6538	16.2686
chr2	151447500	151449700	8.33333	68.5185	78.7879	40.8637
chr2	164000400	164007700	8.32185	65.4464	82.0769	23.3442
chr2	93426000	93436600	8.06595	71.1111	62.027	20.8974
chr2	153344700	153346600	7.73809	86.4583	52.9762	16.4141
chr2	168184200	168186100	7.57576	65.1389	44.4444	8.84058
chr2	68815200	68820700	7.57143	73.8095	65.7051	20.1667
chr2	59808600	59811400	7.44444	84.1667	45.8333	48.4127
chr2	28319700	28335700	7.37994	32.2096	34.7756	20.812
chr2	127237800	127239700	6.93121	68.6508	66.6667	10.0866
chr2	156893700	156906700	6.87996	40.0899	26.7518	8.59801
chr2	58358100	58360600	6.86813	80.1282	93.75	36.1111
chr2	166241100	166243600	6.75505	52.877	24.2857	11.9277
chr2	131838900	131845600	6.67027	55.6979	66.6667	22.5676
chr2	3065100	3067000	6.66667	83.9744	45.4545	66.3462
chr2	165270300	165271900	6.66667	61.1111	62.5	27.0238
chr2	6412200	6413800	6.5268	88.8462	84.3136	39.8611
chr2	31023300	31039000	6.49862	68.8409	66.6755	39.1729
chr2	30818100	30822700	6.47948	66.5205	62.9167	27.6984
chr2	105330000	105331900	6.25	95.8333	64.2857	1.92308
chr2	29587500	29589400	6.21693	82.1429	80.7692	36.8182
chr2	20770200	20772100	6.1508	68.9567	55.8333	19.1361
chr2	166620000	166626100	6.10682	68.5908	58.3333	35.912
chr2	35893800	35899900	5.86508	83.7261	71.2778	39.2092
chr2	167901900	167911000	5.84017	34.5977	33.3845	10.4577
chr2	34779600	34781500	5.63726	69.2308	86.1111	30
chr2	93018000	93030400	5.59775	47.5316	39.5468	17.0432
chr2	9754800	9757000	5.55556	81.0145	76.9231	31.6667
chr2	120310800	120312700	5.42857	90.1235	41.6667	0
chr2	150488400	150499900	5.31987	45.7643	41.7254	32.8544
chr2	33145200	33147100	5.09615	85.4167	83.5038	28.3333
chr2	173602800	173605000	4.73485	91.0897	66.3043	15.2557
chr2	168813900	168815800	4.32158	67.094	54.6176	24.5082
chr2	167274600	167277400	4.16667	84.9206	82.6923	52.9167
chr2	143912700	143915200	3.33333	52.2727	47.3684	36.4846
chr2	27122700	27124600	3.16498	77.8348	60.4167	21.5079
chr2	57122700	57126700	3.125	51.7087	70.8824	30
chr2	71001000	71002600	3	57.4793	76.1905	8.33333
chr2	154028700	154032100	2.80483	59.8413	59.5298	26.3492
chr2	26913600	26916400	2.51323	70.1912	62.8571	25.095
chr2	35025000	35027800	2.48447	79.5818	65.9314	33.9515
chr2	59424900	59432500	1.42276	54.7619	34.3182	34.8765
chr2	165750900	165754600	1.33334	54.5988	64.0625	12.4444
chr2	25915200	25918000	1.09127	63.1579	69.697	48.2216
chr2	33726600	33728200	0.641025	65.0974	81.3333	53.5714
chr2	105228300	105230200	0	75	78.5714	25
chr2	132041400	132043300	0	73.0392	58.6667	27.451
chr3	153744300	153757900	52.0151	87.8258	37.9101	29.7958
chr3	116598600	116606500	51.9943	88.8278	61.4583	23.246
chr3	100820100	100830700	48.8407	90.5848	71.0648	34.6919
chr3	34722900	34724800	48.0952	86.25	80.5195	38.3333
chr3	108197400	108217000	47.0385	91.0602	65.0121	57.1154
chr3	34950000	34960000	45.0407	81.6667	63.3333	39.5833
chr3	84512400	84522400	44.8941	81.6667	67.2523	31.4083
chr3	87652200	87658300	44.6916	81.5732	58.151	32.684
chr3	84064800	84080800	44.3492	87.2347	73.7656	36.9888
chr3	8938500	8960200	44.0664	87.7835	80.4831	51.988
chr3	148495800	148506700	43.2716	88.8333	76.7857	54.7297
chr3	32481000	32497600	43.1423	89.3389	79.7619	33.3156
chr3	129835200	129837100	42.5	87.5	40	30
chr3	69162000	69169300	41.6667	86.5591	61.6092	28.125
chr3	104603100	104608900	40.8188	89.3395	78.2479	32.0331
chr3	101485800	101505700	40.0588	85.2564	79.4482	36.2824
chr3	51646800	51678700	39.7994	87.6565	65.8518	27.329
chr3	97134600	97145800	39.3834	73.0146	59.8333	46.4806
chr3	41110500	41112400	39.3137	82.3684	76.6667	40.6162
chr3	107339400	107353300	39.2211	86.1494	39.3043	29.4895
chr3	30837600	30848500	38.9094	88.0065	72.1895	17.6296
chr3	87618300	87630100	38.7872	79.9966	73.6486	28.3712
chr3	122849400	122851000	38.4058	90.2778	52.5	33.75
chr3	95124900	95126800	37.8413	98.1818	50	55.9524
chr3	142126200	142135300	37.8084	83.9031	63.3333	37.2253
chr3	107020500	107022100	36.4912	100	86.1111	23.9744
chr3	101757000	101768500	36.4069	80.0584	74.6667	30.2344
chr3	53256900	53261800	36.1317	74.1623	83.3333	27.0833
chr3	50959800	50973700	36.0821	74.7653	58.0952	18.7556
chr3	152823000	152832400	35.9504	86.8935	50.959	21.2309
chr3	131294400	131302300	35.947	94.7863	67.0996	28.25
chr3	97003500	97012900	35.764	81.7343	67.5556	37.2897
chr3	51527100	51535600	35.6667	89.3764	60.2721	46.1382
chr3	138166200	138179500	35.2344	92.0241	81.3953	44.2509
chr3	141939900	141946300	35.1562	82.8283	71.5278	44.0917
chr3	28108200	28119400	35.0476	80.1754	65	33.5938
chr3	131160600	131170900	34.9897	86.3971	71.76	37.0476
chr3	88240200	88252600	34.5909	88.2396	54.7506	40.2927
chr3	52443600	52451200	34.4697	80.6373	55.5914	20.9722
chr3	27279600	27282700	33.9286	91.2281	71.1111	34.8039
chr3	145904400	145916500	33.9089	76.0664	50.976	40.8956
chr3	98125800	98142400	33.7174	73.4495	67.6156	25.4776
chr3	116007300	116019400	33.5717	91.1765	78.0488	32.8378
chr3	145845900	145857400	33.5322	87.5313	61.6667	18.9558
chr3	35870400	35875600	33.3019	89.3611	59.4608	29.915
chr3	78902100	78908200	33.1285	95.2381	64.0625	44.2036
chr3	108569700	108574300	33.0379	91.5404	25.4861	21.5278
chr3	121623300	121629400	32.7161	82.6667	58.3333	28.8288
chr3	83621400	83635600	32.674	75.8642	54.4513	22.6657
chr3	144222600	144227800	32.549	72.4386	73.2143	22.7864
chr3	79347000	79358200	32.2984	83.3636	39.0476	35.9351
chr3	138534900	138554800	32.2068	87.6764	75.4412	31.1548
chr3	141754200	141772000	32.1858	61.5754	40.9653	26.5723
chr3	96973500	96985900	32.1198	84.7222	61.0215	12.9667
chr3	101247600	101274700	32.0212	82.2426	64.7094	47.5497
chr3	153016200	153025300	32	69.8016	56.8231	20.7971
chr3	55143600	55149400	31.8601	80.5556	55.1768	42.75
chr3	153475800	153485500	31.7726	77.7778	56.8377	37.7073
chr3	121748400	121758700	31.6422	75.9564	61.8938	31.2787
chr3	104572800	104577400	31.2569	94.1176	87.7473	52.5417
chr3	69459000	69460900	31.0701	85.1852	70.6667	16.4646
chr3	89236500	89252500	31.0532	76.5526	77.8454	35.859
chr3	127635000	127647100	30.6329	63.8312	52.7449	32.2569
chr3	54840600	54850300	30.6063	85.3846	67.7748	31.1508
chr3	89744700	89758600	30.5739	83.8666	58.781	32.664
chr3	34253700	34258000	30.5628	77.7052	58.8164	30.5047
chr3	130626900	130639900	30.3003	70.3535	70.4491	37.352
chr3	32070000	32080300	30.2983	75.6395	40.5303	41.0884
chr3	107845800	107879500	30.2287	72.6936	62.2273	39.6199
chr3	145791900	145793200	30.1587	94.4862	42.8571	18.8889
chr3	148910700	148915900	30.1587	93.9394	75	60.2083
chr3	88263900	88276900	29.4906	67.9258	58.8384	12.4851
chr3	145434900	145451500	29.3788	79.2251	65.8248	37.5258
chr3	97896900	97916500	29.2091	83.3045	62.8571	30.1193
chr3	33730500	33733600	29.0145	82.9132	50.2315	7.27891
chr3	32775000	32787100	29.0007	74.2177	56.8254	29.667
chr3	122142900	122154100	28.9528	75.1451	60.398	28.0548
chr3	86884200	86922700	28.8476	78.4653	58.5663	36.1774
chr3	87910800	87925000	28.6143	83.6492	66.0611	44.1353
chr3	102564900	102569200	28.4722	92.3333	95.8333	44.6667
chr3	53027400	53050900	28.4485	66.9181	57.8526	33.744
chr3	102876600	102896500	28.3118	78.1778	76.2473	24.9617
chr3	121430700	121432900	28.25	84.6989	75.5556	19.4444
chr3	154389600	154397500	28.2184	79.5333	71.8301	33.2884
chr3	101717100	101727100	28.0729	78.4884	59.1013	33.7741
chr3	27135900	27141400	27.8932	87.5969	57.0549	44.4054
chr3	8551200	8562700	27.8659	80.2083	66.0714	7.58333
chr3	131381100	131383000	27.7778	79	66.6667	29.4872
chr3	40455900	40458100	27.55	93.7315	60.1756	40.6384
chr3	130986900	131002000	27.469	73.9632	51.0053	29.5805
chr3	58918500	58927900	27.3438	80.1667	70.2339	26.4253
chr3	129579000	129594100	27.2927	56.2339	51.723	25.8392
chr3	20411100	20417500	27.1277	61.7845	48.3333	30.1825
chr3	107903400	107906200	27	69.2708	58.3333	34.4444
chr3	101376900	101394400	26.9949	76.4376	61.6667	26.2607
chr3	146353800	146373700	26.9865	78.9729	59.6815	30.5989
chr3	3912300	3914200	26.9231	82.2917	67.7778	31.1684
chr3	52043400	52045300	26.8487	98.5714	83.3333	36.5648
chr3	89445600	89461000	26.8123	85.448	59.7562	29.4536
chr3	26973000	26981500	26.273	80.5729	69.8889	22.973
chr3	122166000	122184100	26.1837	82.4227	74.2311	34.4997
chr3	106906200	106917100	25.977	64.7664	45	24.6473
chr3	138256200	138259600	25.641	83.1277	55.4545	13.0159
chr3	86578800	86608900	25.6022	78.1577	76.8288	28.8744
chr3	120939600	120954700	24.845	79.3287	60.6884	60.9563
chr3	97929300	97954900	24.7126	77.3423	65.7576	29.886
chr3	146010900	146017600	24.6	69.5833	44.7368	27.1277
chr3	153973800	153988600	24.5931	83.7822	78.7879	29.4033
chr3	19647000	19648600	24.5	96.3314	72.2222	31.8681
chr3	144748500	144756100	24.4667	84.0171	79.3103	36.4035
chr3	65667000	65668900	24.3985	50	52.8889	14.2857
chr3	146075700	146110000	24.1169	82.0254	60.5805	32.8233
chr3	79434300	79436200	23.8889	75	88.9474	52.5569
chr3	83882400	83890300	23.8628	99.2593	91.6667	35.1724
chr3	107252100	107257300	23.7333	89.6429	64.0351	5.61728
chr3	130921200	130922800	23.6508	81.9444	70.7143	26.4881
chr3	89555100	89565700	23.5814	71.2311	68.9386	42.181
chr3	68364900	68373700	23.5772	76.2879	43.75	22.0238
chr3	88215900	88220500	23.5402	79.4767	62.0161	54.3418
chr3	9178800	9183700	23.4347	75.6713	67.5926	27.3214
chr3	145284600	145303000	23.3086	71.8624	60.6944	23.9557
chr3	9511500	9523600	23.3027	68.3582	66.4583	33.7693
chr3	58858500	58870900	23.2597	81.1905	67.0654	36.7073
chr3	94402200	94403800	23.0159	76.3636	70	6.0606
chr3	152672400	152683000	22.9297	69.3798	70.4762	21.5909
chr3	153521400	153523600	22.9167	87.5	74.2857	27.451
chr3	148959000	148963000	22.9167	78.4091	33.3333	27.9412
chr3	85474800	85477900	22.7703	82.8584	62.7615	42.0596
chr3	138330000	138331300	22.7622	70.6085	63.6364	29.1099
chr3	121461300	121473400	22.5775	91.4493	73.0769	35.6771
chr3	153336000	153376000	22.5671	72.3283	68.1845	28.336
chr3	32372400	32390200	22.5488	84.863	65.9946	42.5
chr3	50791500	50806900	22.542	71.098	63.268	16.5652
chr3	32721900	32737000	22.3012	78.0342	47.7564	31.799
chr3	130876200	130896400	22.2241	80.9079	72.3559	31.073
chr3	134957100	134967400	22.2106	77.6432	70.956	27.5739
chr3	153078900	153086200	22.138	83.3333	63.3333	41.1174
chr3	102474000	102482500	22.0769	85.6482	69.6825	37.7722
chr3	129437100	129444700	22.0192	84	73	10.8209
chr3	121136700	121144000	22.0051	84.1775	75.3968	53.9881
chr3	97545600	97560400	22.0016	76.3404	44.6755	29.1407
chr3	100513500	100523200	21.8783	77.7273	75.8333	18.6508
chr3	89028300	89053600	21.8005	64.2389	51.7239	33.5416
chr3	96731400	96734200	21.7821	81.1275	79.7101	31.3187
chr3	89205600	89212300	21.5351	82.3256	73.4615	23.4804
chr3	97842000	97857100	21.4357	79.6816	55.9677	32.4085
chr3	89150700	89162200	21.363	58.9583	57.9613	25.8111
chr3	138361200	138370600	21.3352	60.3333	58.3683	15.2451
chr3	152508600	152519800	21.1872	66.859	52.6029	31.5947
chr3	89649000	89656300	21.0996	63.5637	68.8889	47.6887
chr3	123051900	123053800	20.8519	84.2593	71.2762	32.4868
chr3	138688800	138690700	20.7806	97.6923	65.873	45.1621
chr3	52736100	52745800	20.7317	75.8547	78.125	29.75
chr3	51049800	51061600	20.7308	72.6096	72.3577	55.3726
chr3	52330200	52334500	20.4622	80.6658	33.7778	45.9524
chr3	86833200	86835700	20.3889	78.642	52.7778	31
chr3	153118200	153124600	20.2415	88.0342	81.5315	59.8684
chr3	135283500	135325900	20.1919	79.967	68.2738	31.5932
chr3	38908200	38911000	20.1406	58.1268	33.0729	9.55433
chr3	79284600	79298800	20.0292	79.7306	63.6613	28.1659
chr3	41193000	41203900	19.8998	68.2086	67.7798	37.375
chr3	107630100	107636500	19.8862	83.8274	65.2	48.5275
chr3	85448700	85453300	19.7905	79.2177	83.771	17.4603
chr3	34985700	34989700	19.4444	87.7778	84.6154	17.8571
chr3	32234700	32256700	19.3677	67.5654	58.0113	33.8275
chr3	9536400	9550300	19.325	79.6721	64.8333	34.13
chr3	103398000	103404400	19.1892	61.485	62.8254	35.5314
chr3	122999700	123001900	19.0741	78.125	84.2105	46.8889
chr3	101320200	101341300	18.9713	78.5363	61.0646	38.1042
chr3	153301500	153323800	18.958	64.318	68.8206	20.3382
chr3	100846200	100882900	18.948	83.2666	60.9145	27.7997
chr3	130908300	130909900	18.8889	87.8836	79.8611	37.037
chr3	67386900	67406800	18.8375	67.3165	70.7781	19.2966
chr3	89007300	89009500	18.7908	91.3636	54.7619	41.6
chr3	132981300	133004500	18.7721	73.2048	63.4107	20.7415
chr3	142224000	142232800	18.7675	69.207	33.4632	21.1905
chr3	121809600	121816600	18.6508	64.7241	66.5789	21.2636
chr3	51943800	51946000	18.5185	81.0224	73.8095	24.1667
chr3	126645300	126650200	18.4185	83.1226	72.1855	30.6417
chr3	134979300	134990200	18.2802	70.8667	64.4518	24.7458
chr3	51612900	51631000	18.2497	78.3519	54.9775	14.6793
chr3	121297200	121308100	18.2171	65.2729	50	37.027
chr3	94251000	94252300	18.1349	91.8333	73.3333	42.4904
chr3	53346600	53363800	18.1073	73.309	70.752	33.3995
chr3	105499200	105508600	18.0055	45	22.6852	7.72686
chr3	9071100	9084700	17.9226	77.0833	62.7381	27.8733
chr3	100539000	100540900	17.9089	91.6667	96.1538	18.0952
chr3	35974800	35989300	17.901	75.3235	64.3553	23.9593
chr3	96452700	96456100	17.8503	86.8317	68.8889	14.992
chr3	96335400	96352900	17.8345	71.3589	73.8095	30.1337
chr3	9434100	9450400	17.8313	75.4356	68.8281	29.8895
chr3	84235800	84247300	17.7559	81.6369	73.601	39.6122
chr3	108752700	108762400	17.7053	65.3418	56.8519	28.2432
chr3	153441300	153447400	17.6515	69.3673	53.0303	42.7164
chr3	31061100	31066900	17.3913	75.2609	50.4739	16.6214
chr3	51772800	51774700	17.284	83.8235	94.6429	18.0247
chr3	51885900	51898600	17.2635	78.3065	66.2366	32.8599
chr3	105287400	105300100	17.1604	80.8631	68.7589	32.5504
chr3	116086800	116092900	17.1498	73.9461	54.0705	35.5556
chr3	135259200	135267700	17.0746	80.5386	55.4167	25.5291
chr3	58815600	58829800	17.0524	81.1485	54.3651	44.1846
chr3	116166000	116167900	17.033	81.9444	66.6667	63.9137
chr3	100803300	100805800	16.8961	95.8333	70	33.1101
chr3	145389300	145401700	16.7989	73.3333	64.691	32.2404
chr3	51486300	51494200	16.7742	74.8227	59.0909	26
chr3	122810100	122821000	16.7407	63.3333	39.5175	12.5694
chr3	101979900	102005200	16.6093	74.6393	67.6661	27.7047
chr3	89429400	89431300	16.6071	84.4608	84.707	56.1404
chr3	153945900	153957400	16.5946	81.9776	53.855	38.2717
chr3	97822800	97830100	16.5248	72.8283	63.5921	28.7892
chr3	19410000	19429900	16.4141	74.246	62.6812	32.1237
chr3	130292100	130299700	16.4	78.125	51.1111	36.4881
chr3	27486900	27490900	16.3441	85.0641	82.0513	30.8838
chr3	36099300	36100900	16.3004	89.5238	42.8571	70.8333
chr3	95072400	95077300	16.1538	69.697	50	35.014
chr3	89183700	89185900	16.1401	77.2549	59.1991	34.1333
chr3	153271800	153274000	16.092	75	86.6667	18.3333
chr3	97513500	97519900	15.8545	78.2906	68.6937	31
chr3	153397800	153403000	15.7557	85.108	79.2613	24.9621
chr3	87892200	87896500	15.646	90.844	66.33	62.15
chr3	51719400	51727300	15.4392	57.188	53.2558	28.2082
chr3	97393800	97395700	15.4192	83.0128	85.7143	21.4289
chr3	96603600	96605500	15.3125	90.625	69.697	20.6061
chr3	107657700	107669500	15.2972	69.4709	67.5556	31.4286
chr3	53275200	53292700	15.1577	54.3396	40.6227	30.9026
chr3	129513300	129516700	15.1296	80.7489	58.1696	24.2888
chr3	145967400	145974100	14.9524	88.2828	34.9206	32.6667
chr3	101940000	101951500	14.8778	71.9523	57.2917	22.6481
chr3	65730600	65734900	14.873	63.8889	65.5	2.53623
chr3	51116700	51127900	14.8554	77.9443	45.1233	37.9568
chr3	121051200	121059700	14.7837	67.5556	53.9236	51.9021
chr3	103421400	103425100	14.6185	84.7222	74.7894	28.2323
chr3	153169200	153177100	14.6121	70.3917	65.4667	19.315
chr3	96518400	96528700	14.5531	77.5397	65.0667	18.266
chr3	107270100	107281900	14.3477	71.9643	49.9271	37.7698
chr3	107058000	107062600	14.0612	86.1854	59.0556	49.1061
chr3	152421900	152449000	14.0101	76.1357	54.7829	21.3668
chr3	137847900	137860300	13.9536	45.6389	43.7804	15.5864
chr3	95474700	95488600	13.936	49.5785	37.9024	18.8272
chr3	97035900	97048000	13.8323	64.4697	62.5	21.5079
chr3	116236200	116250700	13.7879	77.6065	80.2326	40.1555
chr3	121182900	121187200	13.7094	72.1429	60.7143	35.1831
chr3	34925700	34939000	13.6905	73.0999	64.3012	23.8159
chr3	101886600	101905000	13.6621	81.7798	64.5283	29.7736
chr3	89396700	89407600	13.6207	73.0676	63.8525	16.405
chr3	145554300	145570300	13.6182	78.468	66.3317	28.6807
chr3	148757400	148780900	13.5929	73.9159	69.0476	35.7857
chr3	129298200	129305800	13.4921	83.8384	55.5072	29.8039
chr3	12849000	12850600	13.3929	62.3016	100	38.6538
chr3	94928400	94933600	13.1413	92.8571	50	31.0256
chr3	152480700	152482600	12.8205	86.1905	57.6389	27.3333
chr3	51352500	51377800	12.7864	52.1475	36.1364	20.851
chr3	130934700	130955500	12.5347	75.2826	63.3484	46.3898
chr3	131128500	131143000	12.3523	57.7237	51.931	20.3715
chr3	100665000	100672600	12.037	63.955	73.1884	31.0345
chr3	145715700	145722700	11.9565	37.425	42.5556	10.4651
chr3	108231600	108240100	11.859	74.8661	71.251	42.0576
chr3	94736400	94744600	11.8071	67.4812	55.8709	36.9907
chr3	51090000	51095500	11.6176	62.6344	71.9444	29.5833
chr3	52221600	52223200	11.5686	85.4248	81.9444	50
chr3	53174100	53176000	11.4583	86.3636	50	16.9231
chr3	101606400	101612500	11.4095	48.8679	43.2778	19.6744
chr3	130026000	130028200	11.2298	73.6286	73.6111	17.4922
chr3	121875900	121888300	11.2291	74.2668	56.1111	32.4335
chr3	9749100	9756700	11.2245	73.895	55.6667	19.4367
chr3	145985100	145996600	11.0345	51.7316	44.1257	32.8081
chr3	152581800	152586400	10.7158	74.5701	36.7778	9.52381
chr3	89636400	89638300	10.6322	69.2732	39.8148	37.7106
chr3	31958700	31962400	10.583	60.6836	56.4352	17.5
chr3	41386500	41402200	10.5238	85.0794	76.0179	22.9488
chr3	102413100	102418600	10.4887	78.3442	65.5172	30.5814
chr3	101961900	101964100	10.2183	69.7917	89.3333	32.1053
chr3	102457500	102462400	10.1504	67.5142	61.7172	24.1766
chr3	88455600	88457800	9.97929	40.6598	24.632	47.2222
chr3	145369500	145373500	9.56522	80.4412	93.3333	35.2174
chr3	97750500	97762600	9.34385	76.8901	51.1905	20.0423
chr3	58635000	58636900	9.28571	69.0476	60	48.5417
chr3	83702100	83707600	9.25309	70.2694	67.2667	25.9407
chr3	88880400	88903300	9.20677	46.919	46.4796	38.3354
chr3	84150000	84153400	8.4541	67.6471	53.4091	24.6667
chr3	96639300	96651400	8.4359	66.969	52.7946	18.8955
chr3	100568700	100570600	8.33333	85.3535	33.3333	100
chr3	100243200	100246300	8.17901	58.0606	63.1793	7.9365
chr3	127507800	127509700	7.86966	81.1594	88.5417	46.8708
chr3	88186500	88188400	7.85714	62.8205	55.5556	12.3333
chr3	135539700	135548200	7.5	81.7308	44.1176	15.7983
chr3	95034300	95047900	6.98413	55.0067	50.5952	36.5146
chr3	88051500	88053100	6.69435	87.2549	75.1111	22.9702
chr3	52532100	52534000	6.57895	56.0688	90.1961	32.6438
chr3	138465900	138487300	6.54266	67.8362	53.8039	35.8401
chr3	100764600	100767700	5.01538	80.129	58.8889	18.4058
chr3	94600200	94601800	4.16666	81.5385	40	93.3333
chr3	137632500	137636200	3.62745	58.7963	44.6078	13.4392
chr3	96086400	96088600	3.10829	70	31.25	20.9987
chr3	101229300	101232100	1.85714	84.375	81.1111	22.8205
chr4	153432900	153441400	59.3127	97.7957	76.4644	61.7337
chr4	154718400	154721200	59.2596	73.0059	59.9425	45.4588
chr4	130490100	130498000	57.836	93.4775	67.5308	42.6446
chr4	153483300	153493600	57.618	91.2002	80.5128	35.0274
chr4	148302000	148315900	55.661	77.2403	60.8271	43.2935
chr4	150324300	150333700	55.5644	90.0913	64.4345	47.4528
chr4	147870000	147872800	54.755	96.4646	49.3916	34.0883
chr4	149998200	150013000	51.7593	89.1485	70.7266	34.9041
chr4	120200700	120209200	50.9413	88.9377	82.9739	44.5569
chr4	151856100	151891600	50.6714	86.2389	65.4523	37.9993
chr4	139193400	139223800	49.5624	83.4107	64.6097	41.5034
chr4	128421900	128423800	49.4048	87.4206	85.7143	23.5294
chr4	148349400	148363300	48.6693	85.1562	59.5442	38.9727
chr4	62430000	62454100	48.5271	80.0406	62.7585	32.1985
chr4	153525900	153529600	48.3867	91.3333	58.7128	43.7646
chr4	45463800	45478600	46.3765	88.2738	64.9544	37.1558
chr4	104660400	104668600	45.9936	96.25	72.4969	44.4444
chr4	32649300	32670400	45.089	76.2071	74.9957	42.292
chr4	130961400	130983100	44.8745	85.7126	74.3974	35.4582
chr4	150566100	150568300	44.7619	77.5	74.3703	44.0409
chr4	32438700	32448700	44.1667	80.4348	57.496	30.8144
chr4	136746600	136764400	44.0208	78.5096	68.8554	35.2979
chr4	137058600	137077600	43.9014	87.7479	78.224	51.2424
chr4	62172900	62181700	43.4439	59.9244	59.4965	29.3736
chr4	154344300	154364800	43.2826	79.245	65.2707	41.3531
chr4	82368300	82380700	43.2673	75.6863	64.4144	27.037
chr4	127800300	127812400	42.4572	76.3381	55.2622	34.7759
chr4	130749300	130770100	42.1684	72.3471	59.5956	31.4309
chr4	140070300	140072200	42.1501	92.451	77.5	32.1309
chr4	45920100	45922000	42.0916	79.0548	57.7932	35.1747
chr4	139968000	139992100	41.0121	86.5304	71.0288	35.292
chr4	44588400	44599000	40.8333	77.7788	52.0339	46.7962
chr4	154256700	154270300	40.6577	89.285	67.548	41.2551
chr4	139911900	139918600	40.2952	93.8771	65.6217	35.4066
chr4	125308800	125321500	40.2477	79.7382	59.6677	39.992
chr4	13717500	13730200	39.8508	90.767	57.9762	43.8033
chr4	125445300	125455600	39.8414	87.6534	72.3255	32.553
chr4	139046400	139096000	39.8317	82.6556	61.2445	41.7953
chr4	137094300	137125300	39.8137	84.1724	68.4803	45.8532
chr4	122797200	122800300	39.7512	87.7536	75	37.8285
chr4	148074900	148094800	39.7373	82.9811	61.3125	39.3393
chr4	140553000	140561200	39.5667	83.4375	53.9937	31.9465
chr4	119677800	119685100	38.9431	95.122	67.2222	35.0053
chr4	106698900	106700200	38.7698	84.1667	51.5789	56.9298
chr4	43659900	43663600	38.6555	91.2281	60	34.2063
chr4	47109900	47136100	38.5088	86.5407	69.7658	35.5515
chr4	62531400	62534500	38.3052	73.9177	65.4762	32.5063
chr4	124096800	124111600	38.2998	80.6597	68.9776	31.142
chr4	139931400	139933900	38.127	95.1613	54.5455	40.7649
chr4	133455900	133461100	38.0476	87.1875	81.25	30.303
chr4	140526900	140536000	37.3873	90.9869	75.181	39.1032
chr4	57146100	57151600	37.304	76.0556	74.6667	37.7913
chr4	118191000	118201300	36.727	73.3343	71.7633	33.9646
chr4	137992500	137997700	36.4358	90.7018	69.3595	53.6985
chr4	136203300	136232200	36.3506	78.7026	65.4393	38.1017
chr4	130694100	130715200	36.2539	80.3867	74.3614	32.8482
chr4	150465600	150478900	36.1391	67.5912	74.4485	37.5438
chr4	40198800	40213300	36.0327	84.3332	76.8794	71.8364
chr4	138579900	138594100	35.8401	84.8393	77.7451	27.5508
chr4	151905000	151946500	35.5151	83.434	66.4561	39.0711
chr4	138049500	138061600	35.3459	79.386	54.5973	25.1699
chr4	138156900	138161800	35.2968	89.8276	70.2525	29.594
chr4	116744700	116746600	35.2268	76.6667	83.3333	51.5152
chr4	130851600	130853500	35.2143	66.3889	29.9107	14.0432
chr4	128056800	128074900	35.1697	79.2937	77.3941	22.0666
chr4	118928700	118932700	35.1428	89.483	79.3478	19.4548
chr4	46560300	46582300	34.9467	79.5139	64.7595	34.0579
chr4	45422400	45436600	34.9201	81.0632	59.8188	43.5826
chr4	107110800	107158300	34.8635	79.9726	74.6043	23.5536
chr4	139431300	139444300	34.5253	78.4343	73.407	44.2956
chr4	8701500	8713300	34.4916	84.8397	65.4693	39.3396
chr4	106151400	106176400	34.3724	84.8969	66.0147	36.6725
chr4	58553400	58561900	34.3237	70.3086	69.9333	29.8684
chr4	125077200	125104900	34.2818	80.4313	68.4933	39.3983
chr4	140087700	140161600	34.2594	80.7472	67.568	34.7477
chr4	41423100	41429500	34.2593	85.6667	73.9506	31.9048
chr4	154380000	154420300	34.0422	71.5061	53.5856	29.9972
chr4	32418300	32425900	33.9448	89.2424	68.75	31.3333
chr4	32460900	32477200	33.8889	80.5907	63.9479	42.1522
chr4	140425500	140444800	33.8825	77.9508	61.2428	35.2192
chr4	150816300	150830500	33.7755	82.5468	70.9875	25.048
chr4	133404000	133432600	33.6704	78.3013	67.004	30.0913
chr4	155539800	155574700	33.4191	69.4171	56.8097	29.4489
chr4	152967300	152975200	33.3749	83.2929	67.3643	44.8596
chr4	150646500	150668200	33.3351	71.8214	57.432	28.3258
chr4	147628500	147643300	33.2097	83.5645	66.2203	32.4789
chr4	150631800	150634600	33.0655	90.0992	59.3996	26.5899
chr4	45816300	45837400	33.0536	79.7316	68.8106	38.3353
chr4	142595700	142604500	33.0499	74.4709	61.4987	18.2185
chr4	124404600	124415800	33.0286	80.4368	80.518	50.3243
chr4	155382300	155385100	33.0022	80.5272	79.1667	41.0764
chr4	119621100	119629600	32.9652	89.6199	54.1204	46.1151
chr4	46504800	46515100	32.9187	88.2265	75.9098	36.5976
chr4	119656200	119661700	32.8127	80.2778	61.6667	25.3205
chr4	43457700	43460500	32.7757	91.4	81.8903	21.5393
chr4	152863500	152889100	32.763	76.5053	58.2585	37.718
chr4	153199800	153243100	32.6751	77.5138	60.9641	30.019
chr4	106825200	106837000	32.5997	81.1904	56.0327	37.9292
chr4	127827900	127842100	32.5778	85.7971	59.712	35.5941
chr4	151705500	151792900	32.5754	72.2502	57.5652	33.2118
chr4	124494600	124499200	32.5725	89.537	72.619	49.4732
chr4	149318100	149324200	32.5707	71.4506	74.915	43.3052
chr4	124519800	124524700	32.5	77.9885	60.112	11.2931
chr4	117307800	117320500	32.3964	92.26	75.9712	43.7202
chr4	40632600	40643200	32.3664	83.415	56.25	55.2237
chr4	45575700	45587500	32.3446	84.6939	64.4118	44.1773
chr4	103031100	103033000	31.9048	93.75	71.1539	32.3958
chr4	58495800	58497400	31.7845	92.1875	50	31.5909
chr4	136674900	136695400	31.6872	73.6103	65.4842	21.0638
chr4	44542500	44552800	31.6625	80.2991	69.8611	27.9541
chr4	147720300	147728500	31.6554	75.8656	64.9219	40.4938
chr4	119798400	119805700	31.536	86.7758	66.2739	41.644
chr4	153014100	153029500	31.4499	71.1669	60.4952	18.7525
chr4	128042100	128046100	31.2971	91.1111	70.2381	27.0833
chr4	152828100	152848000	31.2475	77.2129	62.1212	26.6436
chr4	107020500	107035300	31.0465	64.1357	55.4365	21.7378
chr4	125177400	125226700	31.023	77.3919	57.8883	28.0963
chr4	101234400	101242600	31.0222	90.3846	65.2709	37.4913
chr4	117645900	117656800	30.8663	86.8678	51.5854	34.5693
chr4	34856700	34858900	30.8297	91.0714	85.9444	31.8615
chr4	43557600	43563400	30.6014	91.2448	61.8031	38.4277
chr4	140774100	140785000	30.5191	84.7944	74.9298	16.5816
chr4	139702800	139790500	30.4377	78.8439	69.1004	37.3288
chr4	128172600	128185000	30.3532	79.1803	62.9293	21.2795
chr4	83796600	83807500	30.3303	78.4804	78.2759	12.6364
chr4	46056600	46085800	30.3281	91.5547	73.4296	44.1938
chr4	136485300	136507000	30.2946	82.6731	75.9005	28.9008
chr4	139321200	139353100	30.2343	80.72	59.4006	35.8908
chr4	118035300	118062400	30.2175	86.1141	71.2013	27.0525
chr4	136444500	136449400	30.1812	84.1856	70.2012	21.8401
chr4	151080600	151137100	30.105	72.2491	56.3877	30.1953
chr4	140215200	140222500	30.0965	82.9498	57.5365	57.9619
chr4	153357900	153368200	30.0604	80.2709	74.9481	29.8245
chr4	137227800	137243200	29.9653	76.3096	53.5744	35.0622
chr4	45885000	45907000	29.8981	69.0184	69.5238	36.2813
chr4	153946500	153961300	29.755	82.0563	65.5623	38.191
chr4	151804200	151841800	29.7138	81.1374	68.6564	37.2411
chr4	127983000	128019700	29.596	82.3978	64.3859	25.3179
chr4	144806700	144817300	29.552	79.81	72.9167	35.7382
chr4	43708800	43720300	29.1302	88.189	67.9839	45.0825
chr4	129890400	129898000	29.0864	81.2161	81.431	34.8103
chr4	138411900	138417100	29.0302	89.5623	78.4483	27.3737
chr4	153898200	153903400	28.7593	82.0498	68.0152	24.4078
chr4	41550300	41559700	28.6218	82.0524	56.7144	25.4273
chr4	46230600	46241200	28.5027	85.9335	71.565	33.6142
chr4	82579500	82594900	28.4571	65.2242	65.7627	29.4134
chr4	44952000	44964400	28.4366	61.4822	43.4936	23.125
chr4	109704300	109707400	28.3077	82.4242	55.2632	28.1159
chr4	152272800	152279800	28.1183	88.6723	56.7619	36.8404
chr4	83937300	83939200	28.0952	97.973	85.672	15.0645
chr4	69950100	69963100	28.0667	96.3675	73.7634	28.1331
chr4	139146300	139163800	27.9224	78.3846	62.0301	38.9481
chr4	150528600	150549400	27.9151	80.8785	63.7692	41.9093
chr4	117918000	117928300	27.8221	85.3925	73.6629	35.2403
chr4	151325400	151333000	27.7509	78.3992	64.4022	54.0429
chr4	33633300	33634900	27.6471	77.381	85.4167	20
chr4	140573400	140610700	27.6365	81.424	72.185	37.4281
chr4	46982700	46995100	27.619	83.922	59.2157	19.5983
chr4	153549600	153552700	27.5347	86.9923	66.1929	30.635
chr4	100803000	100809700	27.5219	93.1034	69.9031	28.0808
chr4	138608100	138641800	27.5108	65.7242	57.7878	31.6741
chr4	107274000	107301100	27.4525	78.0906	73.232	33.4571
chr4	152907600	152920600	27.4142	83.0718	63.7619	28.2902
chr4	45512400	45530500	27.3482	79.2661	72.6886	32.0578
chr4	133973100	133979500	27.2717	88.1436	65.1677	29.5218
chr4	62342100	62356300	27.245	74.6439	79.6349	32.8516
chr4	45146700	45185500	27.2333	76.2261	62.7037	34.6626
chr4	147375900	147385900	27.23	85.7345	56.0229	26.3393
chr4	150266700	150281800	27.2241	69.4022	61.1019	25.1403
chr4	128604300	128648200	27.0424	67.8967	59.3909	34.2318
chr4	154038600	154041700	26.8909	88.3532	56.8293	19.678
chr4	137026500	137044600	26.8339	78.2548	59.2857	36.3277
chr4	119723700	119737900	26.8111	93.0656	65.4022	49.9973
chr4	134012100	134015200	26.7744	73.0769	77.8882	31.5789
chr4	44454300	44461000	26.7483	76.3183	58.0273	29.0315
chr4	128579700	128587600	26.6011	77.1711	68.0776	40.561
chr4	138796800	138841900	26.5621	81.8708	73.9438	24.2809
chr4	139857000	139865200	26.5589	71.8405	55.8388	23.8824
chr4	142698900	142706800	26.4952	67.8534	52.2246	20.5263
chr4	48833400	48839800	26.2602	71.1712	76.7593	19.6759
chr4	130358400	130369600	26.2565	78.3935	69.6346	34.8713
chr4	62779500	62794300	26.2481	79.8152	65.4062	47.8994
chr4	43402800	43436500	26.2405	73.4005	63.0351	44.8865
chr4	128938800	128955400	26.1461	71.4072	56.9608	19.5897
chr4	45256800	45297400	26.1366	80.6571	67.0232	30.6035
chr4	139019400	139029400	26.0405	82.1693	62.9702	20.6196
chr4	129033000	129047200	26.0274	73.8872	70.0167	59.8791
chr4	153760500	153785800	25.9999	68.6835	58.0443	23.4698
chr4	150162300	150197800	25.948	81.526	51.9884	32.9663
chr4	98480100	98485000	25.947	54.6939	39.7059	14.6442
chr4	149280600	149295400	25.835	82.4636	58.5643	36.2402
chr4	152373600	152389900	25.7569	68.75	65.4167	44.7222
chr4	132967800	132982000	25.7236	85.1703	56.8712	32.827
chr4	150582900	150604900	25.7058	70.7944	58.2083	36.1438
chr4	40990500	40995100	25.6652	60.9847	53.596	25.4095
chr4	137258100	137297200	25.6282	75.2854	66.4293	32.6574
chr4	106118400	106131700	25.6244	83.0861	65.2302	35.0147
chr4	151467900	151489900	25.6032	68.7788	48.0424	21.4539
chr4	117939000	117954100	25.5058	72.0197	72.6452	23.9809
chr4	108574500	108599500	25.4293	81.8796	69.5476	44.8099
chr4	117882600	117904900	25.3587	88.4661	79.9348	25.7455
chr4	128119200	128149300	25.3215	75.1637	62.9449	26.2388
chr4	147339600	147344500	25.3096	68.642	65.4701	25.6781
chr4	99612300	99614500	25.2688	76.4368	82.1429	29.6667
chr4	153692100	153748000	25.1967	78.4244	57.1359	29.5518
chr4	43034100	43036900	25.0935	76.1409	49.4949	19.7312
chr4	10946700	10951000	25.0595	87.0915	97.9167	14.4444
chr4	125237100	125293600	25.0497	72.9753	56.1441	39.7023
chr4	124211700	124213000	25	54.8148	41.6667	58.9286
chr4	3553800	3555700	25	100	89.7436	0
chr4	46818900	46904800	24.9706	72.6995	64.3904	30.9984
chr4	124731300	124737700	24.9681	83.5271	55.6027	41.9418
chr4	125801400	125806900	24.9575	81	67.8	45.875
chr4	147358800	147361000	24.9107	85.7407	68.6275	56.4935
chr4	119369400	119382100	24.9022	80.5173	58.0631	28.9947
chr4	139237800	139250800	24.8446	71.4569	57.5121	35.7357
chr4	132849300	132858400	24.8371	78.8596	64.3507	46.0137
chr4	117682500	117700600	24.8158	74.6046	58.5714	33.3131
chr4	152932500	152950600	24.7509	67.0598	59.1321	23.4957
chr4	119606700	119609200	24.7364	77.4638	65.7292	39.7109
chr4	150913800	150953500	24.7343	74.9552	55.862	26.7931
chr4	140959800	140963200	24.7262	85.7253	40.7195	34.3126
chr4	154109700	154132900	24.6973	69.2831	72.2519	30.2378
chr4	59366700	59379400	24.6397	71.7222	57.914	42.0635
chr4	140260500	140308300	24.6211	76.755	71.7998	33.8606
chr4	144509100	144510700	24.6032	88.2353	84.7222	17.1429
chr4	44495400	44501800	24.5659	84.8158	68.9258	28.7124
chr4	106421100	106433800	24.5359	89.0991	55.7644	30.3817
chr4	137419500	137438500	24.5335	80.6407	55.7376	28.9075
chr4	116967600	116974000	24.4655	81.8085	76.1291	24.1238
chr4	148724700	148739500	24.4242	78.427	53.8889	25.1818
chr4	107514900	107529100	24.4084	67.116	46.8852	24.3904
chr4	53634300	53635900	24.359	100	62.2222	36.3636
chr4	155419800	155428600	24.3316	82.6829	76.1382	33.4032
chr4	138434400	138466900	24.1911	85.336	65.3319	31.0532
chr4	43955100	43956400	24.1056	64.8052	52.8061	55.3571
chr4	57449100	57451000	24.0833	75.8788	78.7879	36.5934
chr4	125481600	125484400	24.0489	83.1276	74.8246	35.2778
chr4	130427400	130466500	24.0389	73.8453	53.5298	31.5143
chr4	32511000	32521000	23.9943	86.9643	78.1915	16.4
chr4	125585700	125617600	23.9563	70.3978	56.1667	31.2789
chr4	106990800	107001400	23.9553	79.4444	69.7101	59.0116
chr4	138559500	138567700	23.9383	78.2319	70.9828	40.1467
chr4	153273000	153275500	23.8875	83.6626	81.566	38.6726
chr4	147685800	147697600	23.867	75.1405	64.053	30.4184
chr4	153591000	153668500	23.8552	80.9862	58.522	31.8739
chr4	150033600	150038200	23.7098	56.7316	41.6667	35.9413
chr4	128262300	128296300	23.6613	80.4469	63.5525	31.0157
chr4	139573500	139630000	23.6188	66.2985	53.4568	26.4511
chr4	138852600	138858700	23.5323	84.0961	63.5354	40.9539
chr4	136523100	136552300	23.5323	76.5982	66.1516	31.17
chr4	47009400	47058700	23.4997	78.4133	62.7035	28.3994
chr4	151343400	151352200	23.4142	80.8402	71.3558	36.4047
chr4	126262200	126271300	23.3827	81.1635	85.4651	61.3194
chr4	138758100	138769300	23.3297	67.7721	43	24.0714
chr4	124769700	124781200	23.3169	78.7671	69.5589	25.7848
chr4	138293700	138314200	23.1989	70.5357	62.5324	28.5008
chr4	63181200	63196000	23.173	89.9727	67.375	28.3873
chr4	150444000	150454000	23.1232	68.3007	66.8301	27.8694
chr4	128673900	128680600	23.1197	80.4012	66.3733	29.1383
chr4	138205500	138223000	23.0768	78.7921	68.2506	29.3547
chr4	101710200	101722000	23.0449	64.199	71.6667	17.2685
chr4	140335200	140408200	23.0447	71.4368	57.7747	29.3084
chr4	153406500	153418900	22.9565	79.4515	68.9032	26.4003
chr4	154146300	154167400	22.9255	86.4819	74.8479	27.1144
chr4	136293000	136385500	22.9199	72.9852	58.5599	25.1247
chr4	34910700	34913800	22.8912	70.1219	52.3529	19.6396
chr4	83844900	83850100	22.8269	80.0317	66.5831	48.2702
chr4	62844600	62849500	22.8036	82.598	69.3981	36.0569
chr4	45208500	45227800	22.7484	74.2333	44.8249	36.8788
chr4	127764600	127776400	22.6813	72.5843	66.4083	20.706
chr4	133848000	133876300	22.6187	72.8958	51.8386	29.8404
chr4	106365000	106383100	22.5672	79.4175	46.352	31.7319
chr4	145716600	145718500	22.5068	47.0529	41.3228	23.4618
chr4	147750600	147782800	22.3677	65.3127	55.4426	32.0518
chr4	117834300	117851200	22.365	80.539	81.6837	37.2735
chr4	141593400	141602200	22.301	75.7035	61.1326	23.121
chr4	147801900	147804400	22.2222	75.9286	85.7143	22.0635
chr4	117594000	117595900	22.0833	78.5714	42.4242	36.9444
chr4	137454300	137456500	21.9508	91.981	60.7143	33.3106
chr4	62256600	62275900	21.9424	75.2241	71.9966	28.8234
chr4	57612900	57616600	21.9006	83.0338	61.1494	18.0392
chr4	150867000	150876700	21.8984	74.0046	58.343	28.6475
chr4	63028200	63030700	21.8295	86.8421	57.3913	33.3469
chr4	88801500	88821100	21.8202	88.9918	71.6639	37.5386
chr4	150698100	150742000	21.8075	70.3459	56.8629	29.4685
chr4	140842500	140947900	21.8023	68.6708	51.5916	22.2381
chr4	62912100	62929300	21.7654	85.0759	78.7846	32.6892
chr4	149463900	149492200	21.7267	59.3105	57.264	27.0907
chr4	153461100	153472000	21.6881	80.6046	74.7523	41.9222
chr4	148023300	148062100	21.6863	67.0347	53.7705	30.9784
chr4	45039300	45058600	21.5402	76.4262	68.4718	52.6479
chr4	44679900	44681500	21.5278	90.7936	52.037	28.75
chr4	123977100	123986800	21.4015	81.433	54.6032	21.8239
chr4	147405300	147427000	21.2933	49.0487	51.6999	25.1
chr4	127950000	127955200	21.2696	87.2	63.9908	19.4017
chr4	138090900	138092800	21.25	83.5417	74.3197	18.1373
chr4	128710200	128720800	21.1605	80.9524	69.4544	27.6271
chr4	63088200	63099100	21.0844	81.0541	57.2821	28.864
chr4	133597500	133605100	21.0764	92.1532	80.5556	37.5
chr4	117520800	117533200	21.0557	82.6756	61.4926	27.8111
chr4	59341200	59351500	21.0369	71.1591	64.899	46.2937
chr4	130131000	130142500	20.9542	79.3517	66.7331	16.3864
chr4	123622800	123637600	20.9321	54.9881	41.9237	18.6248
chr4	135672300	135677200	20.9028	90.1587	53.252	28.4598
chr4	127275600	127279600	20.8766	67.6407	72.2222	19.4876
chr4	129749400	129753700	20.8208	70.4167	50	36.2798
chr4	127346100	127353400	20.8181	95.1754	51.0294	24.2627
chr4	153848100	153874000	20.7276	75.4937	72.4865	36.6359
chr4	46386600	46396600	20.6754	61.2821	45.2561	33.6156
chr4	154531800	154534600	20.6374	80.7692	74.2424	53.4907
chr4	47815200	47829100	20.614	83.1926	52.6389	30.793
chr4	140625600	140632900	20.584	81.373	60.7956	26.5473
chr4	62958000	62980900	20.5467	77.2495	71.2103	21.4837
chr4	34594200	34603600	20.4321	78.6585	50.7576	40.4195
chr4	46734000	46799500	20.4297	68.7553	65.689	26.7136
chr4	127176600	127186000	20.4237	73.4478	61.3193	47.1826
chr4	139301100	139308700	20.3912	84.6	45.5074	24.8496
chr4	43479900	43502500	20.3005	58.45	41.6455	17.4586
chr4	125384700	125424400	20.2441	69.5469	63.3762	24.0345
chr4	46710600	46717300	20.2083	73.1412	56.7921	32.4794
chr4	44620200	44628700	20.1634	90.9186	54.7748	40.7832
chr4	57769800	57782500	20.1569	72.6852	53.7195	31.9444
chr4	138125400	138138400	20.1561	73.69	60.9272	31.1922
chr4	40121700	40145800	20.1531	79.4521	67.484	19.5702
chr4	155592600	155605000	20.153	78.0233	60.674	21.9528
chr4	107675400	107700100	20.1446	71.5689	60.1328	37.0742
chr4	137326800	137331400	20.1182	70.7431	68.8286	45.5072
chr4	140048700	140060200	20.1133	79.943	65.0548	15.9282
chr4	41064600	41067700	20.0423	71.038	74.7059	40.9463
chr4	130154700	130161400	20.0353	77.3109	64.3651	37.9806
chr4	155395500	155409100	20.0118	77.5089	50.9291	33.2445
chr4	153835500	153837700	19.8864	93.1541	65.7971	28.6382
chr4	140656200	140673100	19.8772	80.404	67.0624	43.6233
chr4	128454300	128471200	19.7951	78.6508	57.4718	26.1258
chr4	120543000	120551500	19.7782	73.5501	74.3548	26.8038
chr4	150365400	150387400	19.7658	74.1175	57.6684	25.509
chr4	140474100	140487700	19.7053	70.5998	59.1612	36.0882
chr4	100826700	100837000	19.6532	79.3368	72.6909	34.9234
chr4	106327500	106339300	19.5929	69.4907	74.058	35.801
chr4	123708900	123718000	19.5856	60.5467	63.9846	42.5951
chr4	136164900	136176700	19.5513	71.0909	53.5659	47.9965
chr4	130530300	130547200	19.5198	72.532	54.5386	28.7086
chr4	43833300	43837000	19.5175	77.9526	77.2031	30.6406
chr4	147286800	147313600	19.4573	74.6794	55.7162	19.4551
chr4	151398000	151427200	19.3827	61.8016	48.6093	39.7232
chr4	32607600	32633800	19.2046	87.4877	56.6667	28.7559
chr4	57206700	57218200	19.1966	86.1458	63.1019	29.4927
chr4	153098100	153099700	19.0774	87.3457	71.8841	10.8974
chr4	148516500	148529200	19.0541	65.443	56.3348	21.6529
chr4	105917400	105918700	19.0476	80.7692	56.6667	60.0144
chr4	46612500	46649800	19.0256	72.4743	56.0534	26.3021
chr4	11020800	11022700	19.0067	84.25	68.75	26.1111
chr4	8730600	8733400	18.961	75.5	65.5864	22.7273
chr4	45743700	45782500	18.9569	77.4272	67.2303	30.8297
chr4	118244700	118249300	18.9313	80.5782	50.2149	41.3158
chr4	129837300	129863800	18.9271	77.7967	58.9003	27.0572
chr4	62223600	62225200	18.8889	86.5	83.3333	45.0758
chr4	106244700	106255000	18.8857	88.9733	66.1722	30.1541
chr4	130382100	130385200	18.797	82.0536	52.2222	17.3809
chr4	108003900	108013600	18.7963	56.3973	26.6667	31.6092
chr4	107860200	107862100	18.7179	88.8889	33.3333	12.5
chr4	125022600	125050600	18.6997	77.8232	66.7247	23.5102
chr4	107235600	107256400	18.6712	81.2967	59.3309	33.2768
chr4	150998400	151022200	18.6602	71.7536	55.9111	24.359
chr4	35083500	35085400	18.6275	78.3333	91.6667	19.7751
chr4	10886700	10889200	18.6268	86.2667	57.7137	15.7407
chr4	128375100	128401900	18.5529	73.1487	55.9153	28.4365
chr4	149510400	149512300	18.5133	71.2963	62.3889	54.4335
chr4	32382000	32386300	18.4921	86.3636	60.1562	14.5833
chr4	118147500	118153000	18.4486	83.6916	53.2022	37.922
chr4	62288700	62303200	18.3623	80.7552	72.1348	24.062
chr4	44992500	45008500	18.3541	70.0042	66.5297	57.5675
chr4	129946500	129990400	18.3272	55.2874	46.2737	18.6076
chr4	141366900	141373900	18.254	81.7241	59.7222	17.6155
chr4	141780600	141789400	18.1534	82.1088	61.9388	23.6443
chr4	107194500	107223100	18.1426	74.3376	58.4477	33.7125
chr4	150615000	150616900	18.0952	74.2188	56.7949	27.9259
chr4	125333400	125357800	17.8738	82.1182	72.2681	40.1776
chr4	138240900	138280600	17.8713	62.7507	47.8352	20.0132
chr4	47546700	47556400	17.837	74.1846	59.727	30.0758
chr4	147440100	147457900	17.8258	69.8139	54.3414	40.0537
chr4	154832400	154846300	17.8097	60.8944	54.3674	26.2748
chr4	57167400	57179200	17.8014	71.1382	48.9815	41.5104
chr4	128546400	128555500	17.7109	68.7667	54.4126	19.0196
chr4	152599800	152601700	17.7083	52.5866	53.9216	60.4167
chr4	100973700	100975900	17.6623	64.5139	70.8333	27.5
chr4	124990200	124992400	17.6407	81.9643	76.9841	23.4694
chr4	83750100	83752000	17.6136	83.8624	53.7037	10.5361
chr4	132663300	132683200	17.5733	66.5677	53.5714	22.5397
chr4	151683000	151692700	17.4025	56.3981	48.7091	23.2198
chr4	56844000	56867800	17.3807	58.8063	59.939	24.2744
chr4	130053600	130070200	17.354	63.4725	64.0428	46.0074
chr4	63043800	63070000	17.2774	75.8093	75.4615	33.564
chr4	148495500	148503100	17.2274	82.1635	78.795	45.3713
chr4	127044600	127057000	17.1926	67.5992	41.7863	22.0204
chr4	136620000	136627900	17.1691	57.9384	58.6379	17.2563
chr4	124026600	124028500	17.1212	70.8333	75	7.69231
chr4	154661400	154686100	17.1087	81.1093	61.0317	35.0718
chr4	43739400	43744600	16.9841	53.671	29.6878	16.3548
chr4	136251900	136260700	16.9184	81.4456	44.4477	27.946
chr4	153982200	153990100	16.8635	78.875	57.197	37.8175
chr4	124646400	124661800	16.8621	64.5733	64.2858	26.5201
chr4	33658200	33669700	16.7157	83.7571	77.338	48.8636
chr4	124677300	124696000	16.6254	71.3083	49.6667	21.6667
chr4	150122700	150127900	16.5682	74.1335	47.3643	40.1786
chr4	150843300	150854800	16.4815	69.8089	66.0843	31.8949
chr4	149618100	149622400	16.4286	81.9048	63.7427	42.4624
chr4	137475000	137480200	16.4076	83.6999	61.2798	26.7987
chr4	148216200	148234000	16.4044	68.207	53.5024	21.8645
chr4	154545000	154600000	16.4041	60.8195	60.1297	21.7383
chr4	133897500	133919200	16.3907	65.627	50.9524	27.6813
chr4	138709800	138731800	16.3838	72.7956	62.4306	19.127
chr4	46276500	46284100	16.2635	85.0257	66.5856	30.1267
chr4	137345700	137372500	16.224	59.7289	47.9255	32.4414
chr4	63127200	63139600	16.2209	76.8362	56.3889	16.7558
chr4	33197100	33206500	16.2145	75.0963	77.4603	31.4015
chr4	138360300	138371500	16.1315	76.8633	58.8523	36.6634
chr4	136845000	136861600	16.0928	78.1709	62.0204	34.5379
chr4	108028200	108036400	16.0794	59.3168	69.4792	23.8426
chr4	45686400	45690400	16.0256	64.3597	52.7778	31.4957
chr4	32915400	32919700	16.0101	65.9712	58.9286	33.5772
chr4	133134900	133148200	15.9928	65.7825	50.4592	42.0892
chr4	137203800	137213200	15.9905	78.0986	73.0159	29.3865
chr4	41467500	41478100	15.869	73.3079	52.9667	29.6479
chr4	41600700	41632300	15.7227	63.6783	51.8828	24.2366
chr4	43578300	43594900	15.7004	55.769	52.9712	26.3477
chr4	44051100	44055400	15.5903	63.2502	85.7971	16.7138
chr4	41652900	41664400	15.5731	47.9545	56.031	21.0361
chr4	154431600	154472200	15.5547	65.2592	53.8094	20.2145
chr4	98357700	98381200	15.5416	68.0812	58.8333	31.5238
chr4	147934500	147968500	15.4591	63.9535	51.5997	24.6515
chr4	62820000	62830600	15.4483	80.087	52.6147	44.9136
chr4	130802700	130815100	15.4174	62.0662	59.3249	18.4948
chr4	57028800	57030400	15.3846	84.4444	91.6667	27.7778
chr4	142866900	142876600	15.3792	78.097	61.3172	21.5774
chr4	128898600	128919400	15.3436	35.2458	41.1089	18.8671
chr4	59397300	59410300	15.303	78.1746	70.9375	26.9608
chr4	153799800	153802300	15.2754	75.8036	50.3788	12.8274
chr4	33161700	33173500	15.2064	76.369	61.5061	36.687
chr4	140687400	140689600	15.1977	81.559	73.0783	38.1247
chr4	130512000	130514200	15.1541	65.8498	49.0909	31.1743
chr4	153915900	153931300	15.1439	88.0957	63.8788	45.2906
chr4	116945100	116956600	15.1197	67.3759	61.2698	42.4312
chr4	133550100	133556200	15.0901	81.4815	53.9103	41.6667
chr4	138327600	138334300	15.0794	79.4956	30.9794	25.6633
chr4	47322600	47328400	15.0349	73.4478	68.0823	31.3428
chr4	122870400	122898100	14.9526	49.3198	37.7962	27.3425
chr4	154739100	154746100	14.7276	64.8737	48.4848	20.9188
chr4	8621700	8642500	14.7071	66.9975	61.0412	35.9579
chr4	133616700	133634500	14.6935	61.6271	47.2429	23.9736
chr4	129141000	129163000	14.6835	65.8396	41.6667	37.9329
chr4	46660200	46675600	14.5484	58.8512	52.1454	21.6169
chr4	46444800	46453600	14.4444	79.5714	48.4849	20.303
chr4	32127600	32138500	14.3816	80.6614	66.125	25.2063
chr4	149427000	149444200	14.3717	63.7628	61.629	37.0011
chr4	147655800	147659800	14.3197	94.2308	64.2424	31.3793
chr4	62880300	62886700	14.2901	84.351	64.6296	30.1109
chr4	151600500	151617400	14.1733	78.7769	54.8079	37.4966
chr4	8761200	8783200	14.1697	71.668	75.9972	33.9401
chr4	115671300	115676500	14.1319	70.4301	55.3333	27.573
chr4	106307400	106309300	14.1303	76.6667	65.4978	40.4869
chr4	137570100	137588800	14.0775	76.2336	65.8406	41.2636
chr4	149350800	149377300	14.0276	71.8267	64.5668	32.0846
chr4	130880700	130886500	13.9881	70.4147	66.129	19.2281
chr4	124590300	124598800	13.787	77.4275	74.0983	45.7606
chr4	57810300	57812200	13.7857	47.3039	51.8421	52.1429
chr4	106719900	106776100	13.7007	64.9533	50.5688	25.6968
chr4	42872700	42887500	13.6996	60.1319	52.1667	29.2975
chr4	59826900	59848600	13.6532	72.0011	69.6992	31.3
chr4	45598800	45605500	13.6289	64.6343	52.7778	20.4762
chr4	138181800	138193900	13.6239	74.3769	66.0152	27.4507
chr4	45618600	45620500	13.6054	74.4048	38.6364	42.1023
chr4	150081300	150095200	13.5414	64.9474	41.3145	21.5337
chr4	32334600	32340400	13.4761	72.6768	68.2716	39.7175
chr4	104848200	104859700	13.3673	71.6279	64.0625	27.6578
chr4	147837900	147843700	13.3416	66.7949	52.9762	26.7375
chr4	152179500	152185900	13.3278	84.9123	64.6587	31.3745
chr4	59251500	59253400	13.2716	79.5614	64.2857	26.9048
chr4	33749400	33753700	13.2635	72.0536	65.2174	29.1931
chr4	98213100	98224900	13.2505	76.2195	57.8947	44.1667
chr4	116660400	116663200	13.1597	71.9907	70.8333	45.671
chr4	42948300	42952600	13.1466	82.6829	60.9028	11.9372
chr4	48638100	48658000	13.1115	85.5042	59.9579	15.7713
chr4	155021400	155038300	13.0975	54.5129	39.8324	17.6978
chr4	132616800	132625900	13.0561	88.362	73.4873	30.6399
chr4	141007500	141010300	13.0556	82.1429	71.0526	32.4405
chr4	140736300	140738200	12.9412	74.3386	43.5714	10.8772
chr4	125159100	125163700	12.9012	78.0452	57.5452	27.1379
chr4	119100300	119104300	12.8597	86.8034	78.1713	15.5093
chr4	119697300	119701900	12.7488	75.0901	60.3704	25.7222
chr4	124453800	124476700	12.7068	75.8369	80.4685	27.9884
chr4	62679000	62680600	12.6263	85.8909	88.8889	35.2403
chr4	137652600	137654200	12.4359	85.8696	45.4545	20.2632
chr4	130825500	130833700	12.1338	56.0788	63.3392	34.0108
chr4	138030600	138036100	12.0542	66.7809	73.3913	35.5266
chr4	142084200	142087300	12.0455	62.0807	32.7381	33.7422
chr4	137512200	137514100	11.9976	69.6032	57.5617	26.7204
chr4	133003800	133014700	11.8168	62.5488	49.9275	11.2346
chr4	106685700	106687600	11.6667	66.75	55.5555	6.25
chr4	53788500	53790400	11.5741	73.6842	47.0238	7.69231
chr4	151508700	151520200	11.4992	48.5705	59.2606	14.5056
chr4	40162500	40175200	11.4583	81.7647	73.9583	31.7901
chr4	139371300	139374400	11.4379	71.006	47.5	18.8988
chr4	107412900	107424100	11.385	67.3206	55.1692	21.9261
chr4	44123400	44125300	11.3636	81.6667	58.5714	32.7273
chr4	46923900	46933900	11.2264	80.8686	60.5762	31.9571
chr4	132802500	132818800	11.201	44.0802	37.8755	21.0484
chr4	148255500	148265500	11.1409	74.4815	58.6934	12.888
chr4	116768100	116779300	11.092	68.936	48.442	15.2174
chr4	129779700	129789400	11	50.8706	40.3226	15
chr4	155467500	155469100	10.9524	53.5	71.4286	29.1667
chr4	133047000	133063300	10.8715	36.9883	33.7558	22.6786
chr4	138869700	138874600	10.8269	60.8452	62.0083	23.4234
chr4	41030100	41043700	10.7965	63.0915	63.6489	23.2705
chr4	47439600	47454700	10.7523	39.0074	27.5556	17.1082
chr4	149540100	149554600	10.718	59.8064	48.913	28.8586
chr4	120286500	120293200	10.5367	59.7917	63.9146	37.9076
chr4	137183400	137192800	10.5324	77.1264	68.1818	31.5136
chr4	133782300	133786000	10.5128	72.1825	43.9394	45.9028
chr4	119303700	119310700	10.4762	70.4568	46.2302	31.0249
chr4	58080600	58084300	10.307	71.1939	52.4036	31.4762
chr4	62747700	62758600	10.2749	72.8562	70.4203	46.8914
chr4	124880100	124882300	9.5696	80.7287	66.4444	25.0263
chr4	31710900	31712500	9.5238	64.7222	53.7037	63.3333
chr4	148161300	148168900	9.50633	70.3378	54.7619	27.9493
chr4	148284300	148285900	9.30556	69.085	60.9986	17.1875
chr4	47262600	47275000	9.07181	81.6188	60.8282	40.2308
chr4	125535900	125537500	8.84921	69.1176	71.3333	18.4524
chr4	148842000	148849900	8.66858	72.9167	60.5405	45.9476
chr4	41679300	41680900	8.65385	70.6667	50	39.5833
chr4	125116200	125118100	8.60209	74.5614	54.1176	35.0414
chr4	126511200	126524500	8.59498	80.985	66.131	23.4082
chr4	153147000	153166900	8.51872	65.7184	64.0559	25.385
chr4	142812000	142824400	8.367	75.4709	66.6667	46.3542
chr4	45496500	45498400	8.33333	100	60	22.2222
chr4	107048700	107056300	7.90178	76.5111	42.033	26.6129
chr4	117784800	117788800	7.79371	66.1172	74.0741	20.772
chr4	147899100	147901000	7.76014	75.3788	49.0909	50
chr4	118672200	118694200	7.74775	77.7079	53.4239	26.6694
chr4	99656700	99659200	7.7381	71.1905	45.3333	9.64912
chr4	132457500	132459400	7.5	38.8889	29.4444	51.746
chr4	57331800	57337900	7.44192	62.9325	49.4608	15.0309
chr4	119832900	119839900	7.43161	67.5942	53.2579	23.3722
chr4	128528100	128531500	7.30556	74.6847	52.027	26.5873
chr4	135043500	135059200	7.20521	54.1241	40.7483	16.5716
chr4	119071800	119074000	7.16374	89.0625	47.9167	17.8947
chr4	107841600	107843500	6.43539	95.2381	100	64.375
chr4	125977800	125979400	6.25	72.0833	56.5775	38.1853
chr4	47488500	47496100	6.19658	89.412	64.6465	42.5785
chr4	106572600	106575400	5.7971	69.3524	71.4286	31.9608
chr4	149253600	149257300	5.30864	81.7952	54.2083	24.3375
chr4	151312200	151314400	5.21739	63.0556	66.6667	48.4849
chr4	148407900	148411900	4.91228	76.1905	38.0952	41.7284
chr4	116488500	116490100	4.88888	87.0629	71.4286	33.5165
chr4	140241300	140242900	4.16666	53.7037	58.3333	73.3333
chr4	32973300	32982100	3.23103	70.4384	49.4872	27.3563
chr4	105697500	105699400	3.11111	69.6581	68.75	42.963
chr4	142732800	142734700	3.0303	82.7273	60.2083	30.5272
chr4	141668700	141670900	2.5	77.193	73.2143	36.1905
chr4	47849400	47854300	2.47253	72.6005	72.0776	17.0941
chr4	32302200	32304100	2.27273	50.3463	63.75	11.613
chr4	41703600	41706100	2.27273	85.1449	75.8373	36.1111
chr4	124951800	124953700	0.347222	88.0702	46	11.746
chr4	11073900	11075500	0	72.2222	71.5909	24.5581
chr5	118024200	118026100	64.2157	93.75	65.625	38.5294
chr5	133340700	133342300	62.21	93.3333	78.7037	51.5972
chr5	140408700	140420800	60.8329	87.2067	67.8454	37.5393
chr5	116252700	116261800	59.6826	94.993	82.1923	34.4312
chr5	35421600	35423200	58.2295	95.6018	57.6923	74.4506
chr5	67053300	67055200	55	87.598	62.5	9.52381
chr5	139773900	139788100	54.3151	89.2675	72.5532	31.7829
chr5	122742000	122766100	52.5739	83.4833	65.6757	44.254
chr5	123184200	123196900	52.4378	87.9725	74.3884	45.323
chr5	67251600	67267000	52.1817	83.8	73.7319	23.2987
chr5	50341800	50359300	52.1029	92.9852	72.9218	37.0718
chr5	77105400	77115100	51.5341	91.4116	76.4286	44.8833
chr5	121219200	121225000	51.0853	92.2414	79.2421	26.7857
chr5	105956700	105961300	50.9897	92.4755	59.2754	14.1294
chr5	39186900	39188500	50.3472	91.8182	76.6667	24.0741
chr5	30959100	30967900	48.9364	94.8132	89.2157	54.3831
chr5	104035200	104044300	48.4807	85.5238	69.058	35.1944
chr5	117810300	117822100	47.7147	87.6606	63.4779	32.8656
chr5	136620900	136638700	46.7828	86.5502	70.5616	38.3935
chr5	8823900	8833300	46.7758	81.9892	72.8241	54.7101
chr5	137835000	137847100	46.2508	85.9839	71.4091	47.7235
chr5	145717800	145722100	45.6123	88.7674	67.5641	44.0736
chr5	150354000	150364900	45.5585	77.7358	53.1442	35.7226
chr5	140441700	140449300	45.1003	82.4461	58.4477	35.2787
chr5	103950600	103957300	43.9665	88.0208	88	42.5
chr5	97123800	97132600	43.8158	83.7107	59.174	17.5926
chr5	119204700	119233600	43.7882	81.9592	56.4205	32.7927
chr5	76252500	76255000	43.6973	93.3333	73.75	20.8333
chr5	135009900	135024400	43.3324	80.3216	60.9762	30.307
chr5	124434600	124467700	43.2551	86.0493	73.929	38.5376
chr5	123597300	123610900	42.9375	79.251	75.1998	38.1239
chr5	139524000	139534000	42.8792	87.8719	73.7756	40.3562
chr5	122430000	122470000	42.7689	86.9949	70.8473	41.0331
chr5	117026100	117036400	42.6633	76.9286	66.7668	36.402
chr5	115550700	115563700	42.5783	81.6998	83.3333	38.3129
chr5	150301800	150316900	42.1961	88.2882	64.7171	43.5512
chr5	137810400	137824600	41.9236	85.5882	62.9216	46.9753
chr5	37770300	37789600	41.4869	85.0744	63.2622	25.5606
chr5	145208100	145210000	41.4739	78.3333	50	37.5
chr5	148773900	148780000	41.2714	71.7234	57.5712	21.0251
chr5	115171800	115188100	41.1027	86.6508	71.7987	35.4652
chr5	119973300	119980000	40.6741	87.4167	68.5859	40.7878
chr5	131958000	131971600	40.6559	78.2595	73.2083	41.8037
chr5	37560600	37576900	40.3608	87.5436	68.6411	30.7263
chr5	100758600	100764100	40.2896	83.2499	64.5115	49.6547
chr5	141115200	141159400	39.9286	77.8965	63.6048	38.5335
chr5	93583200	93594400	39.5869	77.1615	76.933	41.9484
chr5	144059400	144084400	39.5364	78.2703	46.3315	39.8781
chr5	115024800	115053100	39.4673	78.8552	63.9821	35.1643
chr5	36423900	36462100	39.447	84.507	73.7942	32.9874
chr5	97181700	97192600	39.3095	90.7895	57.6705	30.067
chr5	146166000	146177500	39.2087	90.9375	77.9365	43.7936
chr5	140227500	140231500	39.1917	87.9412	60.8225	43.6514
chr5	115780200	115783000	38.9706	93.75	66.6667	N.D.
chr5	112301700	112313500	38.6351	83.6111	76.0212	57.2789
chr5	136500900	136514800	38.4693	81.3754	69.2648	30.5964
chr5	73362300	73365400	37.7945	77.4359	63.8095	54.9123
chr5	54093600	54102700	37.6931	81.0811	71.0678	32.6923
chr5	119300700	119311600	37.5768	72.0926	62.0126	27.0094
chr5	117620700	117635200	37.5607	86.4049	67.8949	34.1493
chr5	147623100	147635500	37.239	83.631	68.5108	36.0384
chr5	97024800	97037500	37.1667	89.4928	61.9444	27.1591
chr5	126278700	126284800	37.0635	77.6852	55.7082	13.2631
chr5	116400300	116412100	36.8885	85.349	54.3885	31.1424
chr5	3960900	3962500	36.8056	94.7368	54.2857	7.87878
chr5	125490600	125536900	36.7393	84.3336	66.6107	37.7823
chr5	149142300	149154700	36.7355	81.5018	63.8502	28.5873
chr5	113490600	113530300	36.5234	80.6448	64.9006	36.1191
chr5	100701300	100707700	36.4341	95.4545	68.5779	54.5236
chr5	115070400	115107700	36.3552	79.5456	59.5816	32.243
chr5	142029600	142034800	36.353	94.0741	69.9074	31.0996
chr5	115308600	115333900	36.1804	80.5466	65.9879	48.4072
chr5	122393400	122416900	36.1367	86.3231	72.3582	36.3677
chr5	139883100	139904200	36.1256	88.5456	69.6738	30.8868
chr5	109082400	109084600	36.0784	96.2963	85.4167	27.0635
chr5	117327600	117344500	35.8232	74.1667	52.8121	20.5838
chr5	33134400	33136000	35.8025	69.8413	83.3333	66.875
chr5	116788500	116796100	35.7964	86.5701	72.1048	40.4273
chr5	125616600	125643400	35.7357	78.3679	66.859	38.1652
chr5	115291500	115296400	35.6603	90.6863	56.3564	43.044
chr5	144784500	144799000	35.5907	87.1981	64.3333	38.7745
chr5	121391700	121402900	35.5516	75.7716	78.8333	28.4683
chr5	112219200	112235200	35.229	78.8111	67.2893	31.6826
chr5	129851400	129895300	35.112	77.834	68.8908	36.7262
chr5	139428900	139436500	35.1005	79.8473	67.8207	37.7012
chr5	101224200	101226100	35.0567	78.7719	82.2981	45.1389
chr5	147209100	147247600	35.0132	79.3617	62.6452	26.7763
chr5	82686000	82687900	35	98.4127	58.3333	25.9524
chr5	145538700	145557400	34.9591	78.5063	69.5894	46.4774
chr5	129683100	129698200	34.5869	88.3568	71.5821	46.0624
chr5	121370400	121372300	34.4871	77.1825	81.6667	27.5
chr5	125043300	125058400	34.3439	76.4119	60.4825	35.7149
chr5	65761800	65764300	34.3137	94.4444	40	63.6364
chr5	103983300	103999000	34.2621	80.625	68.8251	37.9754
chr5	117561600	117563500	34.1667	70.1191	57.3333	30.0926
chr5	122295900	122334100	34.1454	76.3893	61.7279	47.738
chr5	125576100	125586400	33.9925	75.9481	60.7804	17.1427
chr5	120568200	120626800	33.92	81.6905	79.2391	37.0239
chr5	116058900	116071600	33.8622	90.0319	67.1771	36.7806
chr5	111863100	111870700	33.8147	71.1233	66.4038	44.7701
chr5	31581600	31588600	33.7384	72.3363	60.2431	43.2716
chr5	74531700	74545900	33.6977	77.1635	66.3462	12.3174
chr5	103428000	103430200	33.6538	90	66.6667	41.6667
chr5	122363400	122366500	33.5606	87.0098	69.6875	29.1621
chr5	134666400	134680300	33.5408	84.2998	68.9272	21.9944
chr5	120965700	121017700	33.4616	76.3985	68.4456	39.4253
chr5	37195200	37213000	33.3522	78.835	66.67	37.4355
chr5	128141400	128143300	33.3333	86.4706	69.4444	16.6667
chr5	140092500	140104000	32.9064	65.9219	50.0447	22.119
chr5	38506500	38511700	32.7548	86.0119	68.5802	18.7387
chr5	37702800	37711000	32.7416	88.0844	67.8704	31.6865
chr5	142898700	142935700	32.5585	79.3317	54.3409	33.5482
chr5	74444400	74448400	32.5365	87.989	48.4314	37.7043
chr5	139943400	139956400	32.4738	87.1002	69.6914	58.1739
chr5	66266100	66284800	32.423	78.5563	56.1279	26.5661
chr5	23962200	23965000	32.4074	97.0588	91.6667	61.3914
chr5	149187600	149204200	32.3383	78.9058	69.2157	27.5763
chr5	53639400	53646400	32.2665	84.8268	72.043	46.9733
chr5	147816000	147854800	32.1896	85.5633	68.2239	34.3969
chr5	104905500	104921800	32.1483	78.1793	48.2658	35.7251
chr5	129498900	129509200	32.1457	79.2392	66.6251	20.631
chr5	129556200	129564100	32.0086	92.7778	53.4095	65.4167
chr5	149567100	149577100	31.8411	83.6478	75.8333	47.9762
chr5	92662500	92677300	31.7147	76.4654	53.4483	28.3527
chr5	116031300	116047600	31.6592	76.7587	54.2045	18.8351
chr5	113222400	113239600	31.5081	78.6492	57.4359	30.6634
chr5	129710100	129767200	31.4963	79.9177	59.002	31.9278
chr5	121535100	121538800	31.4658	86.8132	63.5791	30.4667
chr5	106572300	106578100	31.2778	72.4638	61.1111	7.66667
chr5	35810400	35812600	31.2354	93.0556	62.5	26.9114
chr5	68037000	68041300	31.2222	87.2807	79.8889	12.585
chr5	111990000	111992200	31.0863	55.7917	51.9524	9.84127
chr5	143141100	143143000	30.9405	88.548	61.8055	35.1894
chr5	150848100	150858700	30.8438	75.8648	57.2861	35.9127
chr5	115122600	115153900	30.7554	76.2805	54.5837	35.5862
chr5	118487100	118577200	30.6975	82.7716	67.065	38.8114
chr5	52609200	52613500	30.6845	78.7778	62.8205	44.188
chr5	36288000	36352900	30.673	82.5692	68.1812	30.1463
chr5	35404500	35411500	30.6506	84.9174	78.7687	32.0331
chr5	136575900	136591300	30.635	69.2754	63.6036	42.029
chr5	137866500	137892100	30.6195	75.7143	61.0801	33.9216
chr5	125393100	125397700	30.6023	69.5611	67.4918	20.3318
chr5	139452300	139465000	30.4441	87.1082	76.6591	27.5292
chr5	37532100	37542100	30.3956	85.0435	81.8056	39.1015
chr5	111699300	111708400	30.1201	79.0008	69.0891	22.9266
chr5	116502900	116512600	30.0823	83.4483	69.2451	35.7143
chr5	114689400	114719500	30.0763	82.6889	55.8607	28.1695
chr5	37691400	37692700	30.0463	75.4902	86.5432	43.1373
chr5	36168900	36181600	30.0211	82.1254	52.591	27.5822
chr5	131903100	131932000	29.9634	83.714	66.1458	33.1996
chr5	125089500	125098300	29.8611	83.0159	49.2872	41.9128
chr5	122847000	122857000	29.84	93.607	61.4403	45.89
chr5	115354800	115379200	29.7858	78.9966	52.9441	36.4263
chr5	23934600	23937100	29.7481	79.1712	86.5952	48.2247
chr5	106005300	106011100	29.7439	83.1761	65.4701	31.0984
chr5	73935000	73939300	29.7422	91.6803	72.7327	28.196
chr5	34555800	34561600	29.741	91.8678	71	36.8229
chr5	31362000	31372300	29.7396	83.7838	74.0741	22.0791
chr5	120655200	120662200	29.679	71.0185	60.2857	53.0142
chr5	116679000	116706700	29.6607	83.5453	59.4448	37.2153
chr5	113022900	113057500	29.6169	66.5735	52.9898	21.9296
chr5	151630800	151644400	29.591	76.1749	50.6803	29.9359
chr5	125547900	125557600	29.3885	84.0017	81.4972	34.5186
chr5	129123000	129156700	29.3585	76.4964	48.7013	24.5195
chr5	112194000	112198300	29.2857	58.2616	73.3062	41.6841
chr5	37358700	37374400	29.2173	90.5597	58.1457	39.6555
chr5	74239200	74241700	29.2107	89.6552	80	35.8974
chr5	143628300	143654500	29.0925	72.2342	66.3157	33.6586
chr5	142952700	142971700	29.0857	70.7721	64.1342	37.2673
[truncated: 5,544 more rows]
