# Supplementary material for: Selective cellular localization of UHRF1 safeguards mammalian zygotic genome activation and early embryonic development
Source: Cell Discov. 2026 May 26;12:38. doi: 10.1038/s41421-026-00896-3 (PMC13212597; doi:10.1038/s41421-026-00896-3)
Supplement: Supplementary file 8 — Supplementary Table S7 [file 41421_2026_896_MOESM8_ESM.xlsx]

## Sheet: Sheet1
Supplementary Table S7. Differentially expressed ZGA genes between WT (treated with NSC232003) and Nlrp14mat-KO (treated with NSC232003) 2-cell embryos.
Nlrp14mat-KO (treated with NSC232003) vs WT (treated with NSC232003)
Gene	Context	Type	Log2FoldChange	P-value	Adjusted P-value
Dppa2	Maternal	Down	-0.767095	0.446319	0.838733
Dppa4	Maternal	Down	-0.595321	0.371202	0.838733
Rpl37a	Maternal	Down	-0.602832	0.373681	0.838733
Tmem185b	Maternal	Down	-1.16078	0.41754	0.838733
Tsen15	Maternal	Down	-3.8696	0.23372	0.838733
Rfwd2	Maternal	Down	-0.882628	0.104766	0.838733
Cacybp	Maternal	Down	-0.951407	0.0973293	0.838733
Gas5	Maternal	Down	-1.36055	0.110344	0.838733
Uhmk1	Maternal	Down	-1.22226	0.389318	0.838733
1700034H15Rik	Maternal	Down	-2.07584	0.392872	0.838733
Enpp3	Maternal	Down	-13.8962	0.0979614	0.838733
Arg1	Maternal	Down	-1.38222	0.12799	0.838733
Cd24a	Maternal	Down	-1.47881	0.417476	0.838733
Dnajc12	Maternal	Down	-2.7269	0.154742	0.838733
1600002K03Rik	Maternal	Down	-1.80643	0.393001	0.838733
Adat3	Maternal	Down	-2.01463	0.24306	0.838733
Tmem263	Maternal	Down	-1.60885	0.219444	0.838733
Tspan8	Maternal	Down	-3.05388	0.196581	0.838733
Hsd17b6	Maternal	Down	-3.5159	0.366661	0.838733
Tmed4	Maternal	Down	-1.01653	0.270833	0.838733
Prorsd1	Maternal	Down	-2.38833	0.182022	0.838733
Ubtd2	Maternal	Down	-1.22292	0.347914	0.838733
Timd2	Maternal	Down	-0.690422	0.191197	0.838733
Gm2a	Maternal	Down	-0.583197	0.226184	0.838733
Tnfsf12	Maternal	Down	-1.68086	0.447824	0.838733
Cldn7	Maternal	Down	-14.647	0.374716	0.838733
Timm22	Maternal	Down	-1.31848	0.338534	0.838733
Cox11	Maternal	Down	-2.09843	0.234881	0.838733
Nme2	Maternal	Down	-0.73723	0.358325	0.838733
Gip	Maternal	Down	-12.8086	0.0714157	0.838733
Snf8	Maternal	Down	-1.42943	0.315379	0.838733
Npepps	Maternal	Down	-0.674186	0.050612	0.838733
Casc3	Maternal	Down	-2.51354	0.0910906	0.838733
Ifi35	Maternal	Down	-0.767266	0.299305	0.838733
Rdm1	Maternal	Down	-1.58302	0.00489002	0.838733
Ttyh2	Maternal	Down	-2.20683	0.277486	0.838733
Nt5c	Maternal	Down	-0.780469	0.154596	0.838733
Socs3	Maternal	Down	-1.56989	0.496571	0.838733
Wdr45b	Maternal	Down	-0.813982	0.370265	0.838733
Fkbp1b	Maternal	Down	-15.1935	0.00797251	0.838733
Odc1	Maternal	Down	-0.738273	0.231106	0.838733
Atp6v1c2	Maternal	Down	-1.4364	0.312288	0.838733
Dnaaf2	Maternal	Down	-1.81853	0.445612	0.838733
L2hgdh	Maternal	Down	-0.72987	0.430513	0.838733
3110056K07Rik	Maternal	Down	-2.0996	0.167293	0.838733
Six1	Maternal	Down	-10.0881	0.5	0.838733
Sgpp1	Maternal	Down	-0.814137	0.208853	0.838733
1700086L19Rik	Maternal	Down	-11.9478	0.5	0.838733
Pigh	Maternal	Down	-4.67065	0.0032322	0.838733
Plekhd1os	Maternal	Down	-1.71267	0.456273	0.838733
Isca2	Maternal	Down	-3.62553	0.0431038	0.838733
Mfsd7c	Maternal	Down	-0.628152	0.179813	0.838733
Gskip	Maternal	Down	-1.45611	0.359802	0.838733
Mark3	Maternal	Down	-12.4233	0.265583	0.838733
2810429I04Rik	Maternal	Down	-13.7859	0.5	0.838733
BC005537	Maternal	Down	-2.72487	0.41041	0.838733
Rpp40	Maternal	Down	-3.11774	0.0340978	0.838733
Gadd45g	Maternal	Down	-2.82027	0.302887	0.838733
Nop16	Maternal	Down	-1.23254	0.135048	0.838733
Zfp874a	Maternal	Down	-2.08058	0.231715	0.838733
Ell2	Maternal	Down	-0.546274	0.304262	0.838733
Arsk	Maternal	Down	-1.70912	0.42927	0.838733
Rps23	Maternal	Down	-2.11868	0.134586	0.838733
Aggf1	Maternal	Down	-1.00157	0.0927823	0.838733
Ccdc125	Maternal	Down	-1.14734	0.399881	0.838733
Kctd6	Maternal	Down	-13.3786	0.5	0.838733
Ero1l	Maternal	Down	-3.34313	0.0315217	0.838733
Cdkn3	Maternal	Down	-14.1944	0.258447	0.838733
1700123O20Rik	Maternal	Down	-0.880114	0.427477	0.838733
Defb42	Maternal	Down	-13.9676	0.334589	0.838733
Gata4	Maternal	Down	-0.544357	0.297965	0.838733
Siah3	Maternal	Down	-11.4833	0.5	0.838733
Utp23	Maternal	Down	-0.743171	0.47444	0.838733
Syngr1	Maternal	Down	-4.45299	0.0900911	0.838733
Upk3a	Maternal	Down	-15.3295	0.222795	0.838733
Syce3	Maternal	Down	-12.4522	0.5	0.838733
Cpne8	Maternal	Down	-13.705	0.335693	0.838733
Zfp263	Maternal	Down	-1.2306	0.450452	0.838733
Pmm2	Maternal	Down	-4.49403	0.07564	0.838733
Bex6	Maternal	Down	-1.15744	0.150464	0.838733
Fbxo45	Maternal	Down	-1.88427	0.143571	0.838733
Parp9	Maternal	Down	-0.899715	0.324895	0.838733
Polq	Maternal	Down	-1.29321	0.0554036	0.838733
Lrrc58	Maternal	Down	-0.883308	0.379599	0.838733
Cep97	Maternal	Down	-5.85321	0.404406	0.838733
Tomm70a	Maternal	Down	-2.09873	0.213755	0.838733
Cxadr	Maternal	Down	-0.809821	0.295338	0.838733
D16Ertd472e	Maternal	Down	-1.94112	0.129736	0.838733
Wrb	Maternal	Down	-0.964801	0.201766	0.838733
Zfp948	Maternal	Down	-0.564737	0.358996	0.838733
Arhgdig	Maternal	Down	-1.9591	0.258699	0.838733
Rgs11	Maternal	Down	-1.67499	0.228953	0.838733
Nudt3	Maternal	Down	-1.43481	0.37605	0.838733
Cdkn1a	Maternal	Down	-0.628416	0.402555	0.838733
Rsph1	Maternal	Down	-0.99031	0.321289	0.838733
Wdr4	Maternal	Down	-1.22041	0.437933	0.838733
H2-Q10	Maternal	Down	-1.4236	0.482808	0.838733
Ier3	Maternal	Down	-2.02937	0.13768	0.838733
A930015D03Rik	Maternal	Down	-11.3366	0.5	0.838733
Capn11	Maternal	Down	-1.80087	0.193535	0.838733
Tslp	Maternal	Down	-2.6602	0.218597	0.838733
Snhg4	Maternal	Down	-1.99981	0.15256	0.838733
Tex43	Maternal	Down	-15.3176	0.275471	0.838733
Slc12a2	Maternal	Down	-1.06613	0.34202	0.838733
Ier3ip1	Maternal	Down	-9.86106	0.5	0.838733
Malat1	Maternal	Down	-0.551228	0.116913	0.838733
Slc22a20	Maternal	Down	-14.3474	0.247962	0.838733
Nmrk1	Maternal	Down	-3.82261	0.396505	0.838733
Cbwd1	Maternal	Down	-0.941995	0.383291	0.838733
Gm9895	Maternal	Down	-2.70811	0.381977	0.838733
Gldc	Maternal	Down	-0.896576	0.0937285	0.838733
Pten	Maternal	Down	-9.62477	0.5	0.838733
Pi4k2a	Maternal	Down	-1.83709	0.430807	0.838733
Cpn1	Maternal	Down	-1.80554	0.371975	0.838733
Pprc1	Maternal	Down	-0.736006	0.349456	0.838733
Sec61a2	Maternal	Down	-1.35901	0.220943	0.838733
Myo3a	Maternal	Down	-3.29487	0.374693	0.838733
Tmem141	Maternal	Down	-14.6942	0.449336	0.838733
Surf2	Maternal	Down	-2.16661	0.00636829	0.838733
Gtf3c5	Maternal	Down	-1.00242	0.389903	0.838733
1700084E18Rik	Maternal	Down	-11.5435	0.5	0.838733
Tor1b	Maternal	Down	-1.7142	0.155063	0.838733
C1qtnf4	Maternal	Down	-1.5305	0.0938469	0.838733
Ptpmt1	Maternal	Down	-2.90908	0.0753333	0.838733
Chac1	Maternal	Down	-10.6898	0.5	0.838733
1700020I14Rik	Maternal	Down	-2.05394	0.277781	0.838733
Mga	Maternal	Down	-2.44277	0.0921991	0.838733
Haus2	Maternal	Down	-1.51026	0.243275	0.838733
Slc4a11	Maternal	Down	-0.801278	0.27683	0.838733
Prnp	Maternal	Down	-13.0451	0.112648	0.838733
Ovol2	Maternal	Down	-2.40846	0.299843	0.838733
Hck	Maternal	Down	-10.275	0.5	0.838733
1110008F13Rik	Maternal	Down	-0.850359	0.238049	0.838733
Gtsf1l	Maternal	Down	-1.90716	0.172729	0.838733
Tnnc2	Maternal	Down	-0.91649	0.483244	0.838733
Tmem189	Maternal	Down	-0.933354	0.131052	0.838733
Gpr160	Maternal	Down	-3.4162	0.374677	0.838733
Ttc14	Maternal	Down	-2.28444	0.0561506	0.838733
Pdcd10	Maternal	Down	-0.565049	0.325043	0.838733
Rusc1	Maternal	Down	-1.04396	0.116824	0.838733
Rps27	Maternal	Down	-2.39477	0.177696	0.838733
Them4	Maternal	Down	-0.884013	0.169558	0.838733
Oaz3	Maternal	Down	-14.133	0.387159	0.838733
Pip5k1a	Maternal	Down	-0.956671	0.11144	0.838733
BC028528	Maternal	Down	-1.1152	0.277501	0.838733
Trim33	Maternal	Down	-1.37608	0.095306	0.838733
Prmt6	Maternal	Down	-1.04394	0.116824	0.838733
Dbt	Maternal	Down	-0.929183	0.424058	0.838733
H2afz	Maternal	Down	-0.637943	0.124161	0.838733
Plekhf2	Maternal	Down	-1.15944	0.136871	0.838733
Bag1	Maternal	Down	-0.974547	0.315111	0.838733
Tomm5	Maternal	Down	-14.3635	0.5	0.838733
1700042G15Rik	Maternal	Down	-9.99225	0.5	0.838733
Btbd19	Maternal	Down	-0.913606	0.429227	0.838733
AU022252	Maternal	Down	-1.50437	0.346989	0.838733
Ppcs	Maternal	Down	-2.52756	0.441163	0.838733
Fhl3	Maternal	Down	-12.7213	0.0567382	0.838733
S100pbp	Maternal	Down	-0.987266	0.248967	0.838733
2700038G22Rik	Maternal	Down	-4.00175	0.187441	0.838733
1700096K18Rik	Maternal	Down	-14.0353	0.290335	0.838733
Nipal1	Maternal	Down	-2.48942	0.10195	0.838733
Dancr	Maternal	Down	-11.9852	0.5	0.838733
Spink2	Maternal	Down	-2.54919	0.232881	0.838733
5430416N02Rik	Maternal	Down	-1.97453	0.375757	0.838733
Gpn3	Maternal	Down	-2.18079	0.0649864	0.838733
Bri3bp	Maternal	Down	-2.26589	0.0781891	0.838733
Hspb1	Maternal	Down	-1.58134	0.127899	0.838733
Brat1	Maternal	Down	-10.3847	0.0714157	0.838733
Rasl11a	Maternal	Down	-4.82531	0.36007	0.838733
D5Ertd605e	Maternal	Down	-2.62561	0.0609498	0.838733
Tes	Maternal	Down	-2.14418	0.453565	0.838733
Iqub	Maternal	Down	-2.82474	0.283164	0.838733
Zc3hav1	Maternal	Down	-0.78161	0.317166	0.838733
Cbx3	Maternal	Down	-2.51066	0.155891	0.838733
Kbtbd2	Maternal	Down	-2.77656	0.197573	0.838733
Gadd45a	Maternal	Down	-1.16124	0.425054	0.838733
Eif2ak3	Maternal	Down	-0.542121	0.498684	0.838733
1600020E01Rik	Maternal	Down	-0.703954	0.354631	0.838733
Zfp637	Maternal	Down	-0.868702	0.144179	0.838733
Kdm5a	Maternal	Down	-0.944884	0.284092	0.838733
Ing4	Maternal	Down	-1.79135	0.235853	0.838733
Prkcg	Maternal	Down	-1.37227	0.242609	0.838733
Usp29	Maternal	Down	-1.11462	0.204037	0.838733
Tmem160	Maternal	Down	-16.3382	0.165401	0.838733
Apoc2	Maternal	Down	-0.595286	0.188113	0.838733
Apoc1	Maternal	Down	-13.1909	0.5	0.838733
Sec1	Maternal	Down	-1.05566	0.455197	0.838733
Nipa2	Maternal	Down	-1.15981	0.0119407	0.838733
2900076A07Rik	Maternal	Down	-4.48536	0.0099379	0.838733
Aqp11	Maternal	Down	-1.0424	0.278807	0.838733
1600010M07Rik	Maternal	Down	-4.32472	0.397067	0.838733
Nucb2	Maternal	Down	-2.3628	0.45295	0.838733
Zfp668	Maternal	Down	-12.687	0.0567382	0.838733
Arglu1	Maternal	Down	-1.47274	0.168665	0.838733
Agpat5	Maternal	Down	-0.909865	0.394541	0.838733
Eif4ebp1	Maternal	Down	-2.82776	0.0634218	0.838733
Prosc	Maternal	Down	-1.19463	0.261712	0.838733
Gsr	Maternal	Down	-9.59626	0.5	0.838733
Tssk6	Maternal	Down	-13.244	0.5	0.838733
Gtpbp3	Maternal	Down	-10.7002	0.0714157	0.838733
Plvap	Maternal	Down	-1.67856	0.335105	0.838733
Cnep1r1	Maternal	Down	-1.56925	0.109341	0.838733
Mt2	Maternal	Down	-1.30523	0.0407671	0.838733
Mt1	Maternal	Down	-0.683415	0.245913	0.838733
Gfod2	Maternal	Down	-2.47107	0.0760264	0.838733
Ctrb1	Maternal	Down	-1.43647	0.439376	0.838733
Gcsh	Maternal	Down	-0.75945	0.286952	0.838733
2810013P06Rik	Maternal	Down	-0.621636	0.37108	0.838733
Man2c1os	Maternal	Down	-3.52787	0.38711	0.838733
Mns1	Maternal	Down	-0.867061	0.295012	0.838733
Slc25a36	Maternal	Down	-0.715776	0.158958	0.838733
Impdh2	Maternal	Down	-0.63581	0.377465	0.838733
Ccdc51	Maternal	Down	-2.67654	0.155935	0.838733
Cmtm7	Maternal	Down	-13.875	0.303413	0.838733
Wdr45	Maternal	Down	-0.696186	0.122622	0.838733
Glod5	Maternal	Down	-3.00099	0.272201	0.838733
Ebp	Maternal	Down	-1.93318	0.158232	0.838733
Ppp1r2-ps7	Maternal	Down	-1.64063	0.25889	0.838733
1600025M17Rik	Maternal	Down	-1.48133	0.146891	0.838733
Rbmx	Maternal	Down	-1.65348	0.189663	0.838733
Pls3	Maternal	Down	-1.95456	0.0249025	0.838733
Tab3	Maternal	Down	-2.29488	0.112919	0.838733
Zfx	Maternal	Down	-1.68777	0.0262019	0.838733
Cited1	Maternal	Down	-3.20152	0.172702	0.838733
Tsx	Maternal	Down	-2.10459	0.357037	0.838733
Trap1a	Maternal	Down	-1.44689	0.24392	0.838733
Acsl4	Maternal	Down	-1.16709	0.131973	0.838733
Gnl3l	Maternal	Down	-0.543211	0.368198	0.838733
Tsr2	Maternal	Down	-1.80928	0.20263	0.838733
Prdx4	Maternal	Down	-0.848257	0.154108	0.838733
Gm6568	Maternal	Down	-3.70875	0.0141472	0.838733
Mier3	Maternal	Down	-0.594527	0.208959	0.838733
Polr2f	Maternal	Down	-0.70467	0.0562049	0.838733
Polr2h	Maternal	Down	-1.07223	0.240863	0.838733
Mrps26	Maternal	Down	-2.60759	0.174263	0.838733
Ftl1	Maternal	Down	-0.878018	0.0952067	0.838733
Phlda2	Maternal	Down	-3.97208	0.0435482	0.838733
Gabarapl2	Maternal	Down	-1.24761	0.318249	0.838733
Map1lc3b	Maternal	Down	-0.784649	0.32573	0.838733
Rnf7	Maternal	Down	-1.01129	0.193267	0.838733
Gpx1	Maternal	Down	-1.03616	0.274934	0.838733
Lamp2	Maternal	Down	-2.1784	0.164933	0.838733
Pbdc1	Maternal	Down	-3.96447	0.015272	0.838733
Sat1	Maternal	Down	-1.60246	0.132432	0.838733
2410141K09Rik	Maternal	Down	-11.042	0.258447	0.838733
Zfp707	Maternal	Other	1.07306	0.259711	0.838733
Rrs1	Maternal	Other	1.57234	0.188542	0.838733
Mybl1	Maternal	Other	-0.249219	0.86135	0.953874
Sgk3	Maternal	Other	1.727	0.129128	0.838733
Gm4850	Maternal	Other	0.479904	0.352637	0.838733
Gm15455	Maternal	Other	1.0734	0.455232	0.838733
Arid5a	Maternal	Other	2.19114	0.0107347	0.838733
Nabp1	Maternal	Other	1.90734	0.150359	0.838733
Stk17b	Maternal	Other	3.05134	0.333094	0.838733
Mars2	Maternal	Other	1.03662	0.360142	0.838733
Trak2	Maternal	Other	0.809846	0.121861	0.838733
Fzd7	Maternal	Other	-0.210975	0.824192	0.935158
Als2	Maternal	Other	-0.00532975	0.991439	0.995263
Plcd4	Maternal	Other	0.0415578	0.966698	0.985788
Stk16	Maternal	Other	0.48409	0.760773	0.912673
Dnpep	Maternal	Other	2.1784	0.521683	0.850645
Cul3	Maternal	Other	-0.131675	0.790982	0.927917
Utp14b	Maternal	Other	1.34658	0.262594	0.838733
Slc19a3	Maternal	Other	0.428997	0.542292	0.850807
A630001G21Rik	Maternal	Other	2.51326	0.069336	0.838733
Sp140	Maternal	Other	-0.377231	0.648169	0.880977
Alppl2	Maternal	Other	1.24638	0.107328	0.838733
Gal3st2	Maternal	Other	0.54383	0.726682	0.908375
Slco4c1	Maternal	Other	1.55588	0.251559	0.838733
Tmem177	Maternal	Other	1.90044	0.556863	0.851599
Tmem37	Maternal	Other	0.570984	0.734717	0.908436
Dyrk3	Maternal	Other	1.1008	0.232315	0.838733
Kdm5b	Maternal	Other	-0.583348	0.705783	0.904076
Nr5a2	Maternal	Other	-0.344306	0.731238	0.908375
Zfp281	Maternal	Other	0.0507228	0.954242	0.978212
Glrx2	Maternal	Other	1.2645	0.132947	0.838733
Npl	Maternal	Other	0.127598	0.833465	0.940018
Dhx9	Maternal	Other	0.998863	0.404707	0.838733
Glul	Maternal	Other	0.701832	0.139632	0.838733
Tor3a	Maternal	Other	-0.0461269	0.922551	0.967458
Fam20b	Maternal	Other	0.447634	0.263048	0.838733
Tor1aip2	Maternal	Other	0.979499	0.469784	0.838733
Gpr161	Maternal	Other	0.977919	0.0980348	0.838733
Fcgr3	Maternal	Other	0.0478043	0.886377	0.959167
F11r	Maternal	Other	-0.225083	0.582929	0.8605
Tagln2	Maternal	Other	1.69035	0.615355	0.869256
Becn2	Maternal	Other	0.00194713	0.999171	0.999171
D1Pas1	Maternal	Other	0.708953	0.489338	0.838733
Nsl1	Maternal	Other	13.6285	0.126689	0.838733
Tatdn3	Maternal	Other	13.9286	0.313841	0.838733
Ints7	Maternal	Other	3.39939	0.282958	0.838733
A630066F11Rik	Maternal	Other	13.5531	0.126689	0.838733
Epm2a	Maternal	Other	4.1878	0.39628	0.838733
Fam26f	Maternal	Other	0.409084	0.473642	0.838733
Rfpl4b	Maternal	Other	1.68414	0.380725	0.838733
Ostm1	Maternal	Other	1.08051	0.241648	0.838733
Bend3	Maternal	Other	-0.188764	0.780851	0.92496
Sesn1	Maternal	Other	0.773276	0.749612	0.908436
Qrsl1	Maternal	Other	0.237326	0.875117	0.958589
Gja1	Maternal	Other	2.848	0.376418	0.838733
Ranbp2	Maternal	Other	1.08953	0.250248	0.838733
Herc4	Maternal	Other	0.705677	0.00655152	0.838733
Sirt1	Maternal	Other	0.59122	0.602553	0.868778
Slc5a4b	Maternal	Other	-0.290592	0.89267	0.959817
Pdxk	Maternal	Other	0.101709	0.810818	0.935158
Stk11	Maternal	Other	1.16952	0.0246972	0.838733
Mknk2	Maternal	Other	-0.928316	0.612681	0.869256
Gadd45b	Maternal	Other	-0.188592	0.875473	0.958589
Tbxa2r	Maternal	Other	-0.330285	0.839824	0.944121
Gna11	Maternal	Other	2.77013	0.220788	0.838733
Spic	Maternal	Other	-0.340713	0.724468	0.908375
Ikbip	Maternal	Other	1.42291	0.17392	0.838733
Apaf1	Maternal	Other	0.560314	0.636558	0.880977
Tmpo	Maternal	Other	-0.419392	0.535621	0.850807
Nudt4	Maternal	Other	-0.329359	0.130972	0.838733
Socs2	Maternal	Other	0.877542	0.508671	0.840519
Dusp6	Maternal	Other	1.4039	0.357844	0.838733
Slc35e3	Maternal	Other	2.02436	0.101332	0.838733
Spryd4	Maternal	Other	2.12596	0.579799	0.859572
Mmp19	Maternal	Other	15.509	0.147115	0.838733
Ormdl2	Maternal	Other	0.182735	0.845382	0.945266
Cd63	Maternal	Other	0.862976	0.740582	0.908436
Olfr815	Maternal	Other	15.0027	0.213123	0.838733
Morc2a	Maternal	Other	0.567061	0.536481	0.850807
Pgam2	Maternal	Other	3.7744	0.523656	0.850645
C1d	Maternal	Other	-0.125586	0.793509	0.928256
Slc1a4	Maternal	Other	-0.32078	0.845103	0.945266
Pank3	Maternal	Other	-0.464781	0.670014	0.890785
Hmmr	Maternal	Other	0.771504	0.443219	0.838733
Ccnjl	Maternal	Other	2.22107	0.100674	0.838733
Trim7	Maternal	Other	4.3933	0.343493	0.838733
Trim41	Maternal	Other	0.722745	0.565861	0.85744
Hnrnpab	Maternal	Other	0.177618	0.589892	0.860834
Aff4	Maternal	Other	1.36096	0.271837	0.838733
P4ha2	Maternal	Other	0.30036	0.812233	0.935158
Sparc	Maternal	Other	2.67102	0.553635	0.851599
Gemin5	Maternal	Other	-0.223466	0.760233	0.912673
Zfp867	Maternal	Other	1.62145	0.371349	0.838733
Pld6	Maternal	Other	-1.04709	0.600485	0.868742
Shmt1	Maternal	Other	0.828334	0.250274	0.838733
Smcr8	Maternal	Other	1.99683	0.0108259	0.838733
Map2k3	Maternal	Other	1.80672	0.47629	0.838733
Tnfrsf13b	Maternal	Other	2.08148	0.19797	0.838733
Trpv2	Maternal	Other	1.73739	0.609596	0.869256
Sco1	Maternal	Other	-0.441633	0.745636	0.908436
Wrap53	Maternal	Other	3.01428	0.195072	0.838733
Sat2	Maternal	Other	-0.607732	0.533509	0.850807
Mpdu1	Maternal	Other	0.864527	0.58048	0.859572
Alox12	Maternal	Other	0.180154	0.690143	0.899173
Cxcl16	Maternal	Other	14.7163	0.167995	0.838733
Ggt6	Maternal	Other	14.8105	0.256317	0.838733
Itgae	Maternal	Other	-0.277881	0.211933	0.838733
Olfr376	Maternal	Other	7.0105	0.118394	0.838733
Tsr1	Maternal	Other	-0.669719	0.78778	0.925597
Wdr81	Maternal	Other	0.405393	0.646343	0.880977
Gemin4	Maternal	Other	1.71554	0.6116	0.869256
Rab34	Maternal	Other	0.0642596	0.601694	0.868742
Slc13a2	Maternal	Other	2.12552	0.579832	0.859572
Cct6b	Maternal	Other	0.218572	0.925008	0.967458
Gm11423	Maternal	Other	1.80828	0.444033	0.838733
AA465934	Maternal	Other	0.423889	0.841683	0.944772
Med13	Maternal	Other	0.143646	0.652055	0.881069
Prr11	Maternal	Other	0.724075	0.196928	0.838733
Coil	Maternal	Other	0.00731877	0.99404	0.996913
Dgke	Maternal	Other	1.09866	0.285266	0.838733
Tob1	Maternal	Other	-0.231386	0.746796	0.908436
Gm11544	Maternal	Other	0.764193	0.155994	0.838733
Tmem92	Maternal	Other	2.51055	0.303131	0.838733
B4galnt2	Maternal	Other	0.133295	0.605211	0.869256
Calcoco2	Maternal	Other	0.513464	0.464972	0.838733
Gm11517	Maternal	Other	-0.291345	0.809207	0.935158
Fbxo47	Maternal	Other	1.14287	0.284935	0.838733
Stac2	Maternal	Other	0.172228	0.149949	0.838733
Krt28	Maternal	Other	0.180486	0.837556	0.943611
Klhl11	Maternal	Other	0.397785	0.653716	0.881069
Hcrt	Maternal	Other	0.819014	0.549066	0.851599
Rundc1	Maternal	Other	-0.40921	0.340201	0.838733
LOC666331	Maternal	Other	2.70735	0.381629	0.838733
Lsm12	Maternal	Other	-0.103127	0.943225	0.971214
Kif18b	Maternal	Other	1.56244	0.206242	0.838733
Hexim1	Maternal	Other	-0.518488	0.7745	0.923545
Arf2	Maternal	Other	0.31377	0.784089	0.92496
Mettl2	Maternal	Other	0.539452	0.694208	0.901666
Tlk2	Maternal	Other	0.331206	0.703348	0.904076
Map3k3	Maternal	Other	1.06574	0.18621	0.838733
Polg2	Maternal	Other	0.646285	0.543592	0.850807
Nol11	Maternal	Other	0.487921	0.31735	0.838733
Slc16a6	Maternal	Other	1.41703	0.203292	0.838733
Cdc42ep4	Maternal	Other	1.4835	0.297572	0.838733
Grb2	Maternal	Other	1.397	0.494993	0.838733
Ube2o	Maternal	Other	3.13909	0.11014	0.838733
1810032O08Rik	Maternal	Other	0.858392	0.499917	0.838733
6030468B19Rik	Maternal	Other	-0.676094	0.786092	0.92496
Cbx8	Maternal	Other	13.0754	0.5	0.838733
Ccdc137	Maternal	Other	-1.07555	0.537786	0.850807
Arl16	Maternal	Other	1.91112	0.390616	0.838733
Pde6g	Maternal	Other	13.2655	0.5	0.838733
Alyref	Maternal	Other	2.44839	0.390008	0.838733
Pcyt2	Maternal	Other	0.792899	0.656781	0.881069
Kif3c	Maternal	Other	0.30394	0.829968	0.937089
Rab10os	Maternal	Other	0.32936	0.446456	0.838733
Pomc	Maternal	Other	1.11373	0.455252	0.838733
Atad2b	Maternal	Other	0.249709	0.329045	0.838733
Id2	Maternal	Other	-0.99745	0.559022	0.851599
Adi1	Maternal	Other	9.40142	0.5	0.838733
Nampt	Maternal	Other	0.537181	0.647822	0.880977
Ankmy2	Maternal	Other	12.0233	0.5	0.838733
Strn3	Maternal	Other	-0.0201698	0.974977	0.990197
Ap4s1	Maternal	Other	-0.73524	0.665873	0.886411
G2e3	Maternal	Other	-0.177057	0.61501	0.869256
Gemin2	Maternal	Other	0.881696	0.421251	0.838733
Mgat2	Maternal	Other	-0.0852888	0.824874	0.935158
Arf6	Maternal	Other	0.332985	0.726282	0.908375
Tmx1	Maternal	Other	0.513905	0.694655	0.901666
Churc1	Maternal	Other	0.570291	0.713847	0.907836
Hspa2	Maternal	Other	0.55056	0.747975	0.908436
Gm20337	Maternal	Other	-0.114819	0.885712	0.959167
Gm8300	Maternal	Other	1.6403	0.421523	0.838733
Gm1995	Maternal	Other	2.07368	0.376438	0.838733
Gm2016	Maternal	Other	1.91026	0.331003	0.838733
Gm2022	Maternal	Other	2.85211	0.306424	0.838733
Gm21319	Maternal	Other	3.81357	0.315596	0.838733
Gm5039	Maternal	Other	2.19971	0.400393	0.838733
Snhg10	Maternal	Other	-2.40829	0.515455	0.847643
Yy1	Maternal	Other	-0.845443	0.501951	0.838733
4930427A07Rik	Maternal	Other	1.38439	0.123741	0.838733
D430020J02Rik	Maternal	Other	0.0272184	0.964656	0.985483
Zfp386	Maternal	Other	0.311782	0.539746	0.850807
Mplkip	Maternal	Other	0.0100059	0.988644	0.994023
Hist1h2ae	Maternal	Other	13.5702	0.5	0.838733
Dusp22	Maternal	Other	0.278734	0.815649	0.935158
Faf2	Maternal	Other	0.149108	0.527319	0.850807
Zfp346	Maternal	Other	0.114482	0.902762	0.959817
B230219D22Rik	Maternal	Other	-0.380694	0.650524	0.880977
Gm3604	Maternal	Other	-0.0438865	0.927371	0.967458
Zfp935	Maternal	Other	-0.61267	0.60714	0.869256
Aaed1	Maternal	Other	11.185	0.5	0.838733
Zfp874b	Maternal	Other	-2.04245	0.585239	0.8605
Arrdc3	Maternal	Other	1.0956	0.326935	0.838733
Lysmd3	Maternal	Other	-0.131203	0.924832	0.967458
Polr3g	Maternal	Other	0.368105	0.681664	0.896745
Bhmt2	Maternal	Other	-0.67103	0.543733	0.850807
F2r	Maternal	Other	1.46473	0.324383	0.838733
Hexb	Maternal	Other	-0.210787	0.73011	0.908375
Ipo11	Maternal	Other	0.179438	0.705592	0.904076
Plk2	Maternal	Other	-0.870232	0.626368	0.87641
Nr1d2	Maternal	Other	-0.706386	0.527951	0.850807
Nid2	Maternal	Other	0.527666	0.658804	0.882456
Kcnk5	Maternal	Other	0.933872	0.725172	0.908375
Hesx1	Maternal	Other	3.46852	0.113935	0.838733
Ccnb1ip1	Maternal	Other	-0.265818	0.742897	0.908436
Rab2b	Maternal	Other	-0.259404	0.857898	0.952102
Ajuba	Maternal	Other	-0.221234	0.898243	0.959817
B020004C17Rik	Maternal	Other	0.0441327	0.901173	0.959817
Tdh	Maternal	Other	0.793822	0.431599	0.838733
Piwil2	Maternal	Other	4.6746	0.140367	0.838733
Sorbs3	Maternal	Other	2.40081	0.294472	0.838733
Rgcc	Maternal	Other	-0.967657	0.533414	0.850807
Klf5	Maternal	Other	1.17801	0.262163	0.838733
Dis3	Maternal	Other	0.924397	0.202722	0.838733
Zfp622	Maternal	Other	1.373	0.413069	0.838733
Osr2	Maternal	Other	-1.37008	0.650789	0.880977
Ankrd46	Maternal	Other	0.835929	0.573762	0.859572
Pabpc1	Maternal	Other	-0.291336	0.82333	0.935158
Grhl2	Maternal	Other	1.68698	0.0229265	0.838733
Ubr5	Maternal	Other	0.214056	0.56037	0.851599
Chrac1	Maternal	Other	-0.40595	0.588687	0.860834
Zfp623	Maternal	Other	2.03057	0.143663	0.838733
Ccdc166	Maternal	Other	1.04333	0.486246	0.838733
Slc39a4	Maternal	Other	0.595434	0.578404	0.859572
Kifc2	Maternal	Other	-1.36979	0.650789	0.880977
Zfp7	Maternal	Other	-0.470451	0.703086	0.904076
Zfp647	Maternal	Other	-0.367188	0.824699	0.935158
Apol7b	Maternal	Other	0.166193	0.846829	0.945587
Pdxp	Maternal	Other	0.224062	0.269092	0.838733
Lgals1	Maternal	Other	-0.474944	0.655919	0.881069
Lgals2	Maternal	Other	2.26126	0.124009	0.838733
Ankrd54	Maternal	Other	-0.432331	0.810577	0.935158
Tef	Maternal	Other	0.446421	0.743918	0.908436
Ccdc134	Maternal	Other	1.62107	0.128004	0.838733
Atxn10	Maternal	Other	12.2758	0.5	0.838733
Arhgap8	Maternal	Other	0.875691	0.262297	0.838733
Pim3	Maternal	Other	3.00395	0.394466	0.838733
Rarg	Maternal	Other	1.72139	0.559446	0.851599
Amhr2	Maternal	Other	-0.1365	0.931478	0.967458
Nfe2	Maternal	Other	0.929876	0.632564	0.880346
Tnfrsf17	Maternal	Other	1.61548	0.0758448	0.838733
2610318N02Rik	Maternal	Other	1.56058	0.130731	0.838733
Hic2	Maternal	Other	0.428864	0.455238	0.838733
2510002D24Rik	Maternal	Other	0.218416	0.883797	0.959167
Hira	Maternal	Other	-0.872763	0.710015	0.905791
Eif2b5	Maternal	Other	0.617034	0.461693	0.838733
Yeats2	Maternal	Other	1.97096	0.399511	0.838733
Abcc5	Maternal	Other	1.01504	0.300575	0.838733
Etv5	Maternal	Other	1.05342	0.538435	0.850807
Senp2	Maternal	Other	-0.459769	0.654909	0.881069
Ppp1r2	Maternal	Other	-0.487109	0.242796	0.838733
Pak2	Maternal	Other	0.318551	0.507501	0.840519
Tfrc	Maternal	Other	0.364439	0.135778	0.838733
Fyttd1	Maternal	Other	-0.143404	0.727561	0.908375
Itgb5	Maternal	Other	0.474063	0.683973	0.896745
Kpna1	Maternal	Other	-0.323185	0.589684	0.860834
2010005H15Rik	Maternal	Other	0.457059	0.444856	0.838733
Timmdc1	Maternal	Other	2.70648	0.0596539	0.838733
Poglut1	Maternal	Other	3.81464	0.210223	0.838733
Cggbp1	Maternal	Other	0.203525	0.634094	0.880977
Bach1	Maternal	Other	1.99252	0.00159218	0.838733
Gabpa	Maternal	Other	0.0742913	0.93542	0.968927
Gart	Maternal	Other	-0.169853	0.882349	0.959167
Ripk4	Maternal	Other	0.31392	0.762008	0.912832
Acat2	Maternal	Other	-0.22378	0.872331	0.957908
Chd1	Maternal	Other	0.514079	0.659511	0.882456
1600012H06Rik	Maternal	Other	2.07098	0.276168	0.838733
Zfp677	Maternal	Other	-0.350488	0.349373	0.838733
Zfp54	Maternal	Other	2.04347	0.0048754	0.838733
Cldn6	Maternal	Other	0.684437	0.365723	0.838733
Flywch1	Maternal	Other	2.53824	0.55795	0.851599
Tnfrsf12a	Maternal	Other	0.481968	0.747326	0.908436
Fahd1	Maternal	Other	0.39412	0.867766	0.956296
Narfl	Maternal	Other	1.93496	0.167215	0.838733
Rab40c	Maternal	Other	11.4268	0.5	0.838733
Decr2	Maternal	Other	0.870858	0.340706	0.838733
Crebrf	Maternal	Other	-0.0957607	0.759359	0.912673
Tcp11	Maternal	Other	3.0571	0.174166	0.838733
Mapk14	Maternal	Other	0.798923	0.392336	0.838733
Pknox1	Maternal	Other	-0.229248	0.890918	0.959817
Akap8	Maternal	Other	1.01063	0.238396	0.838733
Stk19	Maternal	Other	0.686101	0.621534	0.871991
1110038B12Rik	Maternal	Other	-0.0510572	0.97126	0.987758
Msh5	Maternal	Other	3.50719	0.299466	0.838733
Ly6g5c	Maternal	Other	12.2957	0.5	0.838733
Apom	Maternal	Other	2.45265	0.56195	0.852755
Lst1	Maternal	Other	-2.00736	0.501526	0.838733
Lta	Maternal	Other	1.45245	0.640081	0.880977
H2-Q5	Maternal	Other	1.44913	0.639578	0.880977
H2-D1	Maternal	Other	0.922651	0.355969	0.838733
Gnl1	Maternal	Other	0.504637	0.6852	0.897224
H2-Bl	Maternal	Other	13.0385	0.234572	0.838733
Olfr118	Maternal	Other	0.214637	0.926315	0.967458
Cdc5l	Maternal	Other	0.88918	0.0285405	0.838733
Polh	Maternal	Other	1.11623	0.0239982	0.838733
Dnph1	Maternal	Other	2.8594	0.377699	0.838733
Ptcra	Maternal	Other	2.90446	0.416741	0.838733
Guca1a	Maternal	Other	1.06618	0.407248	0.838733
Rab5a	Maternal	Other	0.014436	0.988578	0.994023
Ticam1	Maternal	Other	13.2635	0.301365	0.838733
Trmt61b	Maternal	Other	-0.198983	0.717373	0.90794
Slc30a6	Maternal	Other	-0.429602	0.464468	0.838733
Bambi	Maternal	Other	2.06401	0.403069	0.838733
Crem	Maternal	Other	0.280771	0.848893	0.945587
Taf4b	Maternal	Other	1.1484	0.089019	0.838733
Tmem173	Maternal	Other	2.71473	0.550835	0.851599
Hbegf	Maternal	Other	1.05572	0.113748	0.838733
Hars2	Maternal	Other	-0.207775	0.791537	0.927917
Gnpda1	Maternal	Other	0.530747	0.601102	0.868742
Prelid2	Maternal	Other	-0.387413	0.589176	0.860834
Eif1a	Maternal	Other	-0.414445	0.55634	0.851599
Pmaip1	Maternal	Other	13.6722	0.189004	0.838733
Psmg2	Maternal	Other	-0.312581	0.869026	0.956296
Mppe1	Maternal	Other	0.150915	0.828921	0.937089
Mex3c	Maternal	Other	-0.336378	0.56957	0.859572
Smad7	Maternal	Other	0.0116627	0.987595	0.994023
Pqlc1	Maternal	Other	3.81244	0.418503	0.838733
Cndp2	Maternal	Other	-0.0874524	0.967551	0.985788
Chka	Maternal	Other	1.94789	0.177675	0.838733
Tcirg1	Maternal	Other	3.11382	0.197053	0.838733
Rad9a	Maternal	Other	0.00541912	0.996918	0.997876
Slc29a2	Maternal	Other	1.64585	0.530721	0.850807
Ovol1	Maternal	Other	2.32323	0.311856	0.838733
Sac3d1	Maternal	Other	0.736489	0.154559	0.838733
Dnajc4	Maternal	Other	0.429733	0.649641	0.880977
Pla2g16	Maternal	Other	1.48163	0.154933	0.838733
Tmem223	Maternal	Other	11.9727	0.5	0.838733
Uqcc3	Maternal	Other	-0.431702	0.7171	0.90794
Ints5	Maternal	Other	2.85976	0.546902	0.851599
Mta2	Maternal	Other	1.0431	0.233812	0.838733
Lbhd1	Maternal	Other	-1.49357	0.592828	0.863125
5730408K05Rik	Maternal	Other	0.979254	0.600412	0.868742
1700025F22Rik	Maternal	Other	11.8081	0.5	0.838733
Psat1	Maternal	Other	0.00584481	0.995025	0.99694
D030056L22Rik	Maternal	Other	0.682638	0.616686	0.869256
Slc1a1	Maternal	Other	-0.324256	0.351653	0.838733
Cstf2t	Maternal	Other	1.16344	0.271441	0.838733
Pcgf5	Maternal	Other	-0.277858	0.195312	0.838733
Ubtd1	Maternal	Other	0.512306	0.756311	0.912305
Slc25a28	Maternal	Other	0.659056	0.776262	0.924586
Scd1	Maternal	Other	13.3503	0.459774	0.838733
Fbxl15	Maternal	Other	2.34914	0.0906049	0.838733
Cuedc2	Maternal	Other	-0.017987	0.986169	0.994023
Gsto1	Maternal	Other	-2.85015	0.547313	0.851599
Xpnpep1	Maternal	Other	3.01313	0.00836923	0.838733
Yme1l1	Maternal	Other	0.755202	0.240332	0.838733
Uap1l1	Maternal	Other	1.93332	0.190806	0.838733
Sapcd2	Maternal	Other	1.42953	0.0576042	0.838733
Traf2	Maternal	Other	2.15996	0.132397	0.838733
Pmpca	Maternal	Other	-0.367082	0.824699	0.935158
Surf6	Maternal	Other	2.79818	0.111556	0.838733
Sardh	Maternal	Other	-0.837512	0.74153	0.908436
Ttf1	Maternal	Other	0.536916	0.507866	0.840519
Gtf3c4	Maternal	Other	0.188323	0.523739	0.850645
Urm1	Maternal	Other	-0.213185	0.883769	0.959167
Trub2	Maternal	Other	-0.169221	0.743507	0.908436
Wdr34	Maternal	Other	0.21969	0.924624	0.967458
Set	Maternal	Other	-0.141881	0.504049	0.839544
Cdk9	Maternal	Other	-0.489721	0.357568	0.838733
Slc25a25	Maternal	Other	2.83583	0.0289146	0.838733
Naif1	Maternal	Other	0.0242077	0.989249	0.994023
Ptrh1	Maternal	Other	-1.93826	0.50296	0.839072
Zbtb43	Maternal	Other	0.965573	0.552204	0.851599
Fbxw2	Maternal	Other	0.706191	0.51624	0.847643
Sp3	Maternal	Other	0.163895	0.744474	0.908436
Rbm45	Maternal	Other	1.34985	0.345511	0.838733
Osbpl6	Maternal	Other	-0.112142	0.929369	0.967458
Btbd18	Maternal	Other	0.601403	0.454901	0.838733
Clp1	Maternal	Other	-0.185542	0.728605	0.908375
Pramel7	Maternal	Other	-0.633717	0.639373	0.880977
Pramel6	Maternal	Other	2.41962	0.235295	0.838733
Mtch2	Maternal	Other	-1.04317	0.70326	0.904076
Nr1h3	Maternal	Other	-1.3282	0.656579	0.881069
Cd59b	Maternal	Other	1.90151	0.590428	0.860834
Hipk3	Maternal	Other	0.821829	0.188076	0.838733
Ccdc32	Maternal	Other	10.6513	0.5	0.838733
Usp50	Maternal	Other	-0.676728	0.518519	0.850045
Ap4e1	Maternal	Other	-0.221459	0.862244	0.953874
AU015228	Maternal	Other	1.42937	0.297669	0.838733
Esf1	Maternal	Other	0.566037	0.423072	0.838733
Tasp1	Maternal	Other	-0.183786	0.697719	0.904076
Cst7	Maternal	Other	0.282463	0.79361	0.928256
Apmap	Maternal	Other	0.192667	0.900618	0.959817
Trib3	Maternal	Other	1.29454	0.0378008	0.838733
Id1	Maternal	Other	-0.868598	0.739284	0.908436
Commd7	Maternal	Other	-0.324243	0.729581	0.908375
E2f1	Maternal	Other	0.763691	0.329391	0.838733
Gss	Maternal	Other	3.4478	0.366571	0.838733
Scand1	Maternal	Other	1.54016	0.29461	0.838733
Cnbd2	Maternal	Other	0.789478	0.112682	0.838733
2900097C17Rik	Maternal	Other	0.290027	0.901227	0.959817
Ndrg3	Maternal	Other	-0.626109	0.68286	0.896745
Rprd1b	Maternal	Other	0.735845	0.454351	0.838733
Neurl2	Maternal	Other	1.83507	0.142024	0.838733
Ctsa	Maternal	Other	1.31846	0.271219	0.838733
Ptpn1	Maternal	Other	0.330412	0.744603	0.908436
Zfp217	Maternal	Other	-0.106547	0.814519	0.935158
Ctsz	Maternal	Other	-0.395905	0.61708	0.869256
4921531C22Rik	Maternal	Other	-0.0441446	0.8988	0.959817
Tcfl5	Maternal	Other	1.94171	0.359831	0.838733
Ythdf1	Maternal	Other	-0.21444	0.856422	0.951478
Dido1	Maternal	Other	-0.298084	0.779656	0.92496
Stmn3	Maternal	Other	1.04958	0.492919	0.838733
Gmeb2	Maternal	Other	-0.618638	0.729368	0.908375
Zgpat	Maternal	Other	3.12958	0.537499	0.850807
Gm1527	Maternal	Other	3.7124	0.205181	0.838733
Larp1b	Maternal	Other	0.736396	0.34027	0.838733
Naa15	Maternal	Other	0.474558	0.783547	0.92496
Mgarp	Maternal	Other	0.99999	0.224123	0.838733
Wwtr1	Maternal	Other	0.55638	0.407163	0.838733
4930579G24Rik	Maternal	Other	0.37559	0.843125	0.944772
Isg20l2	Maternal	Other	-0.0869003	0.938746	0.970057
Tmem79	Maternal	Other	1.67132	0.329154	0.838733
Smg5	Maternal	Other	0.06235	0.906243	0.960903
Gba	Maternal	Other	14.3481	0.5	0.838733
Pmvk	Maternal	Other	0.380034	0.800074	0.932673
Il6ra	Maternal	Other	3.37248	0.489928	0.838733
Slc39a1	Maternal	Other	2.26362	0.571638	0.859572
Tchh	Maternal	Other	0.738108	0.541122	0.850807
Tdpoz4	Maternal	Other	-0.466033	0.527494	0.850807
Tdpoz2	Maternal	Other	0.0246968	0.971627	0.987758
Tdpoz1	Maternal	Other	0.902875	0.105583	0.838733
Tdpoz3	Maternal	Other	4.12664	0.30655	0.838733
Gm4858	Maternal	Other	1.98674	0.101037	0.838733
Gm10696	Maternal	Other	1.70905	0.0909981	0.838733
Lysmd1	Maternal	Other	0.425522	0.584075	0.8605
Tnfaip8l2	Maternal	Other	0.0777821	0.931494	0.967458
Hormad1	Maternal	Other	-0.123752	0.728648	0.908375
Mcl1	Maternal	Other	-0.0632037	0.967795	0.985788
Anp32e	Maternal	Other	0.219056	0.743734	0.908436
Pias3	Maternal	Other	1.04315	0.183756	0.838733
Sycp1	Maternal	Other	-0.377405	0.715195	0.90794
Sike1	Maternal	Other	-0.415701	0.778314	0.924915
Dclre1b	Maternal	Other	0.968475	0.180295	0.838733
Hipk1	Maternal	Other	0.218629	0.760999	0.912673
Ap4b1	Maternal	Other	1.14103	0.0712332	0.838733
Wdr77	Maternal	Other	0.570306	0.422553	0.838733
Frrs1	Maternal	Other	-0.453609	0.849303	0.945587
Tmem56	Maternal	Other	2.62903	0.00839266	0.838733
Snhg8	Maternal	Other	-0.18493	0.883473	0.959167
Elovl6	Maternal	Other	-2.21274	0.554863	0.851599
Casp6	Maternal	Other	1.32184	0.257131	0.838733
Sgms2	Maternal	Other	3.459	0.152032	0.838733
Ddit4l	Maternal	Other	3.13838	0.401241	0.838733
Dnajb14	Maternal	Other	0.543964	0.315175	0.838733
Trmt10a	Maternal	Other	-0.898111	0.515704	0.847643
Bcl10	Maternal	Other	-0.65775	0.634763	0.880977
Tgs1	Maternal	Other	-0.142682	0.883832	0.959167
Lyrm2	Maternal	Other	1.56206	0.287251	0.838733
AI464131	Maternal	Other	2.04388	0.0859213	0.838733
Frmpd1os	Maternal	Other	0.131082	0.95472	0.978212
Zbtb5	Maternal	Other	1.49722	0.218658	0.838733
Ncbp1	Maternal	Other	0.277496	0.50794	0.840519
Xpa	Maternal	Other	-0.870654	0.5559	0.851599
Ugcg	Maternal	Other	-0.429603	0.612133	0.869256
Prpf4	Maternal	Other	0.111633	0.867678	0.956296
Bspry	Maternal	Other	1.38789	0.349788	0.838733
Gm11487	Maternal	Other	1.41666	0.414972	0.838733
Kdm4c	Maternal	Other	0.555549	0.522176	0.850645
Acer2	Maternal	Other	-0.17998	0.58275	0.8605
Zfp352	Maternal	Other	1.50035	0.501576	0.838733
L1td1	Maternal	Other	-0.650627	0.687532	0.897263
B020004J07Rik	Maternal	Other	2.47188	0.210797	0.838733
Gm12794	Maternal	Other	2.68745	0.444116	0.838733
Gm12789	Maternal	Other	1.1375	0.162387	0.838733
Dio1	Maternal	Other	-0.266653	0.896847	0.959817
Zyg11a	Maternal	Other	0.685505	0.571605	0.859572
Gpx7	Maternal	Other	1.09688	0.299556	0.838733
Echdc2	Maternal	Other	-0.31811	0.740547	0.908436
Rnf11	Maternal	Other	-0.783097	0.54125	0.850807
Stil	Maternal	Other	0.160028	0.803549	0.935158
Hpdl	Maternal	Other	0.636853	0.762993	0.912961
Rlf	Maternal	Other	0.600219	0.0386412	0.838733
Akirin1	Maternal	Other	1.55329	0.0984919	0.838733
Yrdc	Maternal	Other	-0.239382	0.782755	0.92496
9930104L06Rik	Maternal	Other	0.389502	0.481186	0.838733
Zc3h12a	Maternal	Other	0.228555	0.884163	0.959167
Zbtb8a	Maternal	Other	0.828117	0.191674	0.838733
Hdac1	Maternal	Other	1.631	0.135576	0.838733
Yars	Maternal	Other	0.630075	0.74925	0.908436
Ppp1r8	Maternal	Other	0.827992	0.100256	0.838733
Fam76a	Maternal	Other	0.830983	0.529209	0.850807
Gpatch3	Maternal	Other	4.41671	0.217906	0.838733
Sfn	Maternal	Other	-0.0381873	0.92781	0.967458
Pnrc2	Maternal	Other	-2.93191	0.543343	0.850807
Hmgcl	Maternal	Other	-0.0588752	0.952797	0.978168
Gm13083	Maternal	Other	3.69447	0.308946	0.838733
BC080695	Maternal	Other	2.10243	0.439574	0.838733
Gm13078	Maternal	Other	1.84371	0.353892	0.838733
Pramef6	Maternal	Other	1.65953	0.448474	0.838733
Pramef25	Maternal	Other	1.89449	0.343021	0.838733
Pramel4	Maternal	Other	1.53895	0.629666	0.877486
Pramel5	Maternal	Other	1.1419	0.110129	0.838733
Gm13128	Maternal	Other	1.32373	0.351711	0.838733
Gm13119	Maternal	Other	1.03713	0.127701	0.838733
Smarca5-ps	Maternal	Other	12.7757	0.440284	0.838733
Mthfr	Maternal	Other	2.19808	0.525888	0.850807
Fbxo6	Maternal	Other	1.10154	0.322532	0.838733
Pgd	Maternal	Other	-0.326727	0.655528	0.881069
Rbp7	Maternal	Other	0.21462	0.926315	0.967458
Klhl21	Maternal	Other	0.920636	0.703301	0.904076
Nol9	Maternal	Other	1.67419	0.0854168	0.838733
Slc35e2	Maternal	Other	-0.726044	0.730617	0.908375
Rsbn1l	Maternal	Other	0.198646	0.0946882	0.838733
Klhl7	Maternal	Other	-0.870337	0.559787	0.851599
Drc1	Maternal	Other	-0.451901	0.290811	0.838733
Plb1	Maternal	Other	0.0455111	0.94934	0.976544
Depdc5	Maternal	Other	1.24079	0.227092	0.838733
Tmem129	Maternal	Other	1.19286	0.422407	0.838733
Slc5a6	Maternal	Other	0.0866539	0.404774	0.838733
Mpv17	Maternal	Other	2.03449	0.560192	0.851599
Tnip2	Maternal	Other	15.5801	0.154979	0.838733
Msx1	Maternal	Other	-0.90929	0.721981	0.908375
Slc34a2	Maternal	Other	0.0449661	0.941591	0.971214
Pi4k2b	Maternal	Other	0.294663	0.671519	0.891003
Klb	Maternal	Other	1.11305	0.535284	0.850807
Rpl9	Maternal	Other	-0.631163	0.680196	0.896745
Lias	Maternal	Other	0.572122	0.249929	0.838733
Pds5a	Maternal	Other	-0.0365436	0.952188	0.978168
Ppat	Maternal	Other	0.723813	0.444755	0.838733
Noa1	Maternal	Other	0.958923	0.263461	0.838733
Dck	Maternal	Other	1.49592	0.127893	0.838733
Sdad1	Maternal	Other	-0.0966755	0.927664	0.967458
Zfp644	Maternal	Other	-0.0523475	0.822638	0.935158
Chek2	Maternal	Other	0.397888	0.71925	0.90794
Pus1	Maternal	Other	0.654169	0.374218	0.838733
Pitpnb	Maternal	Other	-0.316716	0.809491	0.935158
1700069L16Rik	Maternal	Other	-0.0447618	0.939305	0.970057
Ficd	Maternal	Other	1.10553	0.0460514	0.838733
Mvk	Maternal	Other	2.57066	0.254663	0.838733
Tchp	Maternal	Other	0.33725	0.76681	0.916475
2210016L21Rik	Maternal	Other	-0.615028	0.66374	0.884975
Sppl3	Maternal	Other	1.802	0.24333	0.838733
Unc119b	Maternal	Other	1.05891	0.0904489	0.838733
Pla2g1b	Maternal	Other	-0.961488	0.714234	0.907836
1110006O24Rik	Maternal	Other	13.6383	0.234572	0.838733
Tbx3	Maternal	Other	1.23298	0.304828	0.838733
Ddx54	Maternal	Other	1.43983	0.190618	0.838733
Fam109a	Maternal	Other	-0.18038	0.906443	0.960903
Ppp1cc	Maternal	Other	11.6285	0.126689	0.838733
Hpd	Maternal	Other	2.13089	0.579515	0.859572
Vps33a	Maternal	Other	-0.245141	0.901965	0.959817
Cdk2ap1	Maternal	Other	0.532412	0.318535	0.838733
Sbno1	Maternal	Other	0.054879	0.885982	0.959167
Rilpl2	Maternal	Other	-0.801571	0.636651	0.880977
2810006K23Rik	Maternal	Other	0.322338	0.483496	0.838733
Snrnp35	Maternal	Other	1.98632	0.0631434	0.838733
Aacs	Maternal	Other	0.56535	0.700681	0.904076
Asl	Maternal	Other	0.197212	0.871849	0.957908
Tpst1	Maternal	Other	-0.273507	0.897418	0.959817
Rabgef1	Maternal	Other	2.60163	0.100116	0.838733
Gtf2i	Maternal	Other	1.16353	0.146402	0.838733
Tbl2	Maternal	Other	-0.460843	0.368218	0.838733
Alkbh4	Maternal	Other	2.66647	0.421008	0.838733
4933404O12Rik	Maternal	Other	-0.0369167	0.980613	0.993981
Mafk	Maternal	Other	-0.795977	0.628487	0.877017
Chst12	Maternal	Other	0.0119734	0.98445	0.994023
Papolb	Maternal	Other	-0.846058	0.683376	0.896745
Fscn1	Maternal	Other	2.42858	0.13183	0.838733
E130309D02Rik	Maternal	Other	1.55164	0.363504	0.838733
Pds5b	Maternal	Other	1.36659	0.649704	0.880977
Impdh1	Maternal	Other	0.718588	0.754579	0.911272
Tnpo3	Maternal	Other	0.757131	0.453992	0.838733
Zc3hc1	Maternal	Other	0.692365	0.0854673	0.838733
Ssmem1	Maternal	Other	1.36851	0.00180086	0.838733
Akr1b10	Maternal	Other	0.987773	0.423112	0.838733
Klrg2	Maternal	Other	3.67816	0.412954	0.838733
Rab19	Maternal	Other	-0.527566	0.777902	0.924915
Zfp775	Maternal	Other	1.24503	0.0477133	0.838733
1600015I10Rik	Maternal	Other	13.9413	0.5	0.838733
Ccdc126	Maternal	Other	0.130621	0.899625	0.959817
Snx10	Maternal	Other	5.37433	0.341025	0.838733
Avl9	Maternal	Other	0.372636	0.744829	0.908436
Kdm3a	Maternal	Other	1.75472	0.352423	0.838733
Eva1a	Maternal	Other	12.8217	0.0385063	0.838733
Fam136a	Maternal	Other	-1.39424	0.61514	0.869256
Tprkb	Maternal	Other	-0.0599937	0.934731	0.968927
Gfpt1	Maternal	Other	1.34191	0.368036	0.838733
Rab43	Maternal	Other	1.06313	0.282481	0.838733
Ruvbl1	Maternal	Other	0.295407	0.747737	0.908436
Nr2c2	Maternal	Other	1.20631	0.166223	0.838733
Gt(ROSA)26Sor	Maternal	Other	-0.150266	0.663944	0.884975
Creld1	Maternal	Other	0.868523	0.5761	0.859572
Fancd2os	Maternal	Other	1.18668	0.410709	0.838733
Vhl	Maternal	Other	0.154278	0.88934	0.959817
Irak2	Maternal	Other	-0.15671	0.900547	0.959817
Bid	Maternal	Other	0.861932	0.167618	0.838733
Mfap5	Maternal	Other	1.11117	0.472394	0.838733
Foxj2	Maternal	Other	1.30908	0.237217	0.838733
C1s2	Maternal	Other	16.0509	0.126689	0.838733
Lpcat3	Maternal	Other	1.12261	0.515253	0.847643
Nop2	Maternal	Other	1.75764	0.093824	0.838733
Ncapd2	Maternal	Other	0.752761	0.270565	0.838733
Tead4	Maternal	Other	0.200225	0.85986	0.953264
Gm10069	Maternal	Other	9.52935	0.5	0.838733
Bcl2l14	Maternal	Other	12.8004	0.5	0.838733
Hist4h4	Maternal	Other	0.541047	0.823377	0.935158
Tsen34	Maternal	Other	-0.415077	0.795594	0.928525
Hspbp1	Maternal	Other	0.12229	0.921131	0.967458
Zscan5b	Maternal	Other	0.636227	0.200795	0.838733
Zfp954	Maternal	Other	0.704786	0.304826	0.838733
Zscan4a	Maternal	Other	1.94091	0.377547	0.838733
Zscan4b	Maternal	Other	9.33503	0.5	0.838733
Zscan4d	Maternal	Other	1.56036	0.247364	0.838733
Slc27a5	Maternal	Other	0.683276	0.462318	0.838733
Obox3	Maternal	Other	1.15413	0.106435	0.838733
Obox6	Maternal	Other	-0.443318	0.204492	0.838733
Crxos	Maternal	Other	-0.397781	0.361405	0.838733
Slc1a5	Maternal	Other	0.251394	0.740219	0.908436
Qpctl	Maternal	Other	1.34442	0.146698	0.838733
Rtn2	Maternal	Other	0.209943	0.78344	0.92496
Relb	Maternal	Other	-0.0548031	0.977526	0.991818
Irgq	Maternal	Other	0.0248332	0.963369	0.985483
Tex101	Maternal	Other	3.61302	0.0599372	0.838733
Dedd2	Maternal	Other	0.125902	0.903408	0.959817
Itpkc	Maternal	Other	2.76521	0.55038	0.851599
Sertad1	Maternal	Other	0.876459	0.381869	0.838733
Fbl	Maternal	Other	0.191345	0.853102	0.948802
Eid2	Maternal	Other	-0.868496	0.739284	0.908436
Rinl	Maternal	Other	-0.477943	0.82234	0.935158
Zfp566	Maternal	Other	0.642337	0.542924	0.850807
Upk1a	Maternal	Other	0.727973	0.706065	0.904076
Ccne1	Maternal	Other	-0.296959	0.344999	0.838733
EU599041	Maternal	Other	-0.205614	0.839382	0.944121
2410002F23Rik	Maternal	Other	1.26359	0.223094	0.838733
Prrg2	Maternal	Other	-0.117991	0.86821	0.956296
Fcgrt	Maternal	Other	-0.869086	0.585088	0.8605
Flt3l	Maternal	Other	0.712599	0.645158	0.880977
Dkkl1	Maternal	Other	0.129829	0.805346	0.935158
Hsd17b14	Maternal	Other	0.431348	0.106769	0.838733
Sult2b1	Maternal	Other	-0.200335	0.819434	0.935158
Ldha	Maternal	Other	2.87036	0.14858	0.838733
Mef2a	Maternal	Other	1.3206	0.177664	0.838733
Fam169b	Maternal	Other	-0.470796	0.816935	0.935158
Gm4971	Maternal	Other	1.95234	0.570845	0.859572
Man2a2	Maternal	Other	0.979156	0.572313	0.859572
Nmb	Maternal	Other	1.27679	0.19213	0.838733
Ctsc	Maternal	Other	-0.222591	0.719278	0.90794
4632427E13Rik	Maternal	Other	0.0235344	0.921322	0.967458
Ucp2	Maternal	Other	-2.19001	0.575863	0.859572
Folr1	Maternal	Other	0.57844	0.488685	0.838733
Usp17ld	Maternal	Other	2.67749	0.403228	0.838733
Usp17lc	Maternal	Other	2.77032	0.293389	0.838733
Trim6	Maternal	Other	1.38922	0.648195	0.880977
Usp17le	Maternal	Other	1.91339	0.184492	0.838733
Usp17lb	Maternal	Other	0.888759	0.0279327	0.838733
Usp17la	Maternal	Other	1.26832	0.273103	0.838733
Eif3f	Maternal	Other	0.394295	0.492495	0.838733
Dennd5a	Maternal	Other	1.21809	0.48063	0.838733
Ipo7	Maternal	Other	-0.127968	0.92943	0.967458
Knop1	Maternal	Other	0.14942	0.912064	0.965878
1700008J07Rik	Maternal	Other	0.214617	0.926315	0.967458
Prss8	Maternal	Other	-0.217836	0.819688	0.935158
Bag3	Maternal	Other	14.0374	0.426614	0.838733
Ikzf5	Maternal	Other	0.179046	0.712811	0.907836
Sigirr	Maternal	Other	2.12577	0.579799	0.859572
Rassf7	Maternal	Other	-0.677175	0.692108	0.900605
Phrf1	Maternal	Other	1.53074	0.42765	0.838733
Deaf1	Maternal	Other	-0.260921	0.885146	0.959167
Tspan4	Maternal	Other	0.60634	0.597113	0.866939
Fgf4	Maternal	Other	11.8655	0.5	0.838733
Oraov1	Maternal	Other	-0.324349	0.875714	0.958589
Snapc2	Maternal	Other	0.801677	0.229014	0.838733
Rab20	Maternal	Other	0.621954	0.542501	0.850807
Ankrd10	Maternal	Other	-0.542283	0.59389	0.863463
Defb13	Maternal	Other	2.53654	0.558147	0.851599
Ddhd2	Maternal	Other	-0.475149	0.219411	0.838733
Zfp703	Maternal	Other	2.00382	0.435368	0.838733
Mak16	Maternal	Other	0.0772941	0.896163	0.959817
Triml2	Maternal	Other	0.426407	0.374327	0.838733
Rwdd4a	Maternal	Other	-1.34819	0.548518	0.851599
Casp3	Maternal	Other	1.079	0.227496	0.838733
Zfp617	Maternal	Other	0.804002	0.754155	0.911272
Heatr3	Maternal	Other	-0.00268852	0.98572	0.994023
Papd5	Maternal	Other	0.388408	0.709141	0.905786
Nudt21	Maternal	Other	0.846747	0.263715	0.838733
Arl2bp	Maternal	Other	0.941463	0.137106	0.838733
Pdp2	Maternal	Other	0.187402	0.811463	0.935158
Tppp3	Maternal	Other	1.03085	0.450731	0.838733
Agrp	Maternal	Other	2.54278	0.126027	0.838733
Nfatc3	Maternal	Other	2.33862	0.19317	0.838733
Tmed6	Maternal	Other	-0.111632	0.359605	0.838733
Tmem170	Maternal	Other	-0.0773443	0.936826	0.969419
Zfp1	Maternal	Other	1.40086	0.0839619	0.838733
Terf2ip	Maternal	Other	2.8019	0.105527	0.838733
Taf1c	Maternal	Other	1.1299	0.68746	0.897263
Zdhhc7	Maternal	Other	2.32211	0.151601	0.838733
Spg7	Maternal	Other	1.28503	0.384255	0.838733
Def8	Maternal	Other	0.340232	0.868183	0.956296
Arv1	Maternal	Other	-0.24441	0.848189	0.945587
Tomm20	Maternal	Other	-0.270943	0.267963	0.838733
Rbm34	Maternal	Other	-0.44606	0.47024	0.838733
Ubtfl1	Maternal	Other	-0.253727	0.767834	0.916645
Pin1	Maternal	Other	0.329118	0.488087	0.838733
Icam1	Maternal	Other	0.729242	0.522135	0.850645
S1pr5	Maternal	Other	-0.77993	0.759869	0.912673
Atg4d	Maternal	Other	0.201518	0.921125	0.967458
Zfp599	Maternal	Other	1.24202	0.456959	0.838733
Zfp809	Maternal	Other	2.51344	0.312373	0.838733
Foxred1	Maternal	Other	1.73095	0.174686	0.838733
Ei24	Maternal	Other	0.529038	0.577036	0.859572
Msantd2	Maternal	Other	0.307193	0.644396	0.880977
Arhgef12	Maternal	Other	0.466552	0.470619	0.838733
Cbl	Maternal	Other	1.5237	0.102643	0.838733
Dpagt1	Maternal	Other	-0.240567	0.880989	0.959167
Rab39	Maternal	Other	3.00099	0.171355	0.838733
Ptpn9	Maternal	Other	0.920406	0.643104	0.880977
Rpp25	Maternal	Other	0.811554	0.249589	0.838733
Lctl	Maternal	Other	1.69318	0.164372	0.838733
Plekho2	Maternal	Other	1.78462	0.43977	0.838733
Sltm	Maternal	Other	0.229929	0.189088	0.838733
Polr2m	Maternal	Other	-0.493397	0.750824	0.908846
Ccpg1os	Maternal	Other	0.175127	0.842865	0.944772
Ddx43	Maternal	Other	0.526381	0.628197	0.877017
Hmgn3	Maternal	Other	1.47017	0.0950892	0.838733
Pgm3	Maternal	Other	0.123825	0.903574	0.959817
Snhg5	Maternal	Other	-0.0351121	0.984781	0.994023
Trim43a	Maternal	Other	-0.172892	0.61922	0.871092
Trim43b	Maternal	Other	0.728582	0.098444	0.838733
Zfp949	Maternal	Other	-0.104035	0.786349	0.92496
Syncrip	Maternal	Other	0.697148	0.320319	0.838733
Trim43c	Maternal	Other	0.377631	0.612454	0.869256
Morf4l1	Maternal	Other	-0.399647	0.610761	0.869256
Pik3cb	Maternal	Other	0.216733	0.804259	0.935158
Dbr1	Maternal	Other	1.04713	0.166221	0.838733
Uba5	Maternal	Other	1.27419	0.662039	0.884702
Abhd14b	Maternal	Other	0.559138	0.444898	0.838733
AA543401	Maternal	Other	2.64329	0.114663	0.838733
Fam212a	Maternal	Other	0.769363	0.507189	0.840519
Ccdc36	Maternal	Other	1.87968	0.395822	0.838733
Arih2	Maternal	Other	0.977611	0.212263	0.838733
Elp6	Maternal	Other	1.13318	0.486055	0.838733
Dync1li1	Maternal	Other	-0.303811	0.568868	0.859572
Glb1	Maternal	Other	0.102088	0.795623	0.928525
Tmppe	Maternal	Other	0.600937	0.622865	0.872681
Gorasp1	Maternal	Other	1.43065	0.431722	0.838733
Nktr	Maternal	Other	-0.382877	0.607949	0.869256
Gpkow	Maternal	Other	0.518957	0.699645	0.904076
Gripap1	Maternal	Other	0.585312	0.719549	0.90794
Gata1	Maternal	Other	0.499675	0.587002	0.860834
Pcsk1n	Maternal	Other	0.506997	0.523788	0.850645
Mid1ip1	Maternal	Other	12.909	0.5	0.838733
Jade3	Maternal	Other	0.6403	0.412597	0.838733
Rbm10	Maternal	Other	3.35047	0.42389	0.838733
Slc25a43	Maternal	Other	12.931	0.234572	0.838733
Gm9	Maternal	Other	-1.30143	0.544321	0.850807
Rbmx2	Maternal	Other	1.87829	0.219288	0.838733
1700013H16Rik	Maternal	Other	-1.71871	0.612677	0.869256
Mcf2	Maternal	Other	0.507018	0.616932	0.869256
Fmr1	Maternal	Other	-0.788791	0.620812	0.871991
Renbp	Maternal	Other	1.29572	0.112302	0.838733
Tktl1	Maternal	Other	0.225501	0.67189	0.891003
Gm6880	Maternal	Other	0.312296	0.703467	0.904076
Gm6890	Maternal	Other	-1.19474	0.67671	0.896253
Tsga8	Maternal	Other	0.93762	0.678449	0.896745
Eda	Maternal	Other	0.176156	0.932143	0.967458
Cypt2	Maternal	Other	0.214698	0.926315	0.967458
Cenpi	Maternal	Other	0.0182761	0.942786	0.971214
Gla	Maternal	Other	0.954091	0.161399	0.838733
Bex1	Maternal	Other	11.3516	0.5	0.838733
Nup62cl	Maternal	Other	3.53607	0.528023	0.850807
Prps1	Maternal	Other	-0.460288	0.321488	0.838733
Yy2	Maternal	Other	0.0150498	0.986374	0.994023
A830080D01Rik	Maternal	Other	0.462828	0.681629	0.896745
Syap1	Maternal	Other	-0.0880546	0.90173	0.959817
Bzw1	Maternal	Other	0.481846	0.313055	0.838733
Cab39	Maternal	Other	0.383104	0.309909	0.838733
Xpo1	Maternal	Other	0.299158	0.785487	0.92496
Pemt	Maternal	Other	0.275471	0.648919	0.880977
Usp22	Maternal	Other	0.0917364	0.916956	0.967458
C1qbp	Maternal	Other	-0.013174	0.964199	0.985483
Wsb1	Maternal	Other	1.07752	0.246554	0.838733
Prps1l3	Maternal	Other	-0.0989932	0.681324	0.896745
Rpl10l	Maternal	Other	0.747962	0.167296	0.838733
Bag5	Maternal	Other	1.50027	0.174356	0.838733
Nol7	Maternal	Other	1.79895	0.604045	0.869256
Arf4	Maternal	Other	0.181294	0.829576	0.937089
Sqle	Maternal	Other	1.01654	0.413624	0.838733
Prr13	Maternal	Other	-0.37877	0.131455	0.838733
Mad2l1bp	Maternal	Other	0.0361672	0.823355	0.935158
Etf1	Maternal	Other	0.183726	0.708552	0.905786
Fbxo15	Maternal	Other	-0.45158	0.495651	0.838733
Pgam1	Maternal	Other	0.104642	0.331435	0.838733
Snai1	Maternal	Other	1.20535	0.302342	0.838733
Zfp639	Maternal	Other	0.161429	0.812142	0.935158
Serp1	Maternal	Other	-0.487575	0.0642197	0.838733
Haus6	Maternal	Other	-0.129418	0.815254	0.935158
Kti12	Maternal	Other	-0.231316	0.825562	0.935158
Rnf6	Maternal	Other	-0.321339	0.687816	0.897263
Uspl1	Maternal	Other	0.717097	0.484816	0.838733
Lsm8	Maternal	Other	12.5537	0.5	0.838733
Taf1d	Maternal	Other	0.559547	0.306464	0.838733
Nicn1	Maternal	Other	0.989681	0.284508	0.838733
Fundc1	Maternal	Other	1.89374	0.183873	0.838733
Frs2	Maternal	Other	-0.63926	0.637605	0.880977
Rpl37a	Paternal	Down	-0.624814	0.327668	0.909545
Plcd4	Paternal	Down	-1.69029	0.0446172	0.909545
Tmem37	Paternal	Down	-2.53005	0.0439779	0.909545
Zfp281	Paternal	Down	-0.524196	0.392324	0.909545
Tsen15	Paternal	Down	-2.21766	0.00299925	0.909545
Gas5	Paternal	Down	-1.38124	0.271025	0.909545
Gpr161	Paternal	Down	-1.73621	0.463849	0.909545
Uhmk1	Paternal	Down	-10.3227	0.5	0.909545
Tatdn3	Paternal	Down	-1.71926	0.232849	0.909545
1700034H15Rik	Paternal	Down	-1.28286	0.407171	0.909545
Enpp3	Paternal	Down	-10.4316	0.5	0.909545
Ostm1	Paternal	Down	-4.32299	0.384032	0.909545
Qrsl1	Paternal	Down	-1.46137	0.30016	0.909545
Dnajc12	Paternal	Down	-2.03268	0.350133	0.909545
Slc5a4b	Paternal	Down	-1.8677	0.320457	0.909545
Apaf1	Paternal	Down	-2.44854	0.392595	0.909545
Tspan8	Paternal	Down	-1.66353	0.146843	0.909545
Hsd17b6	Paternal	Down	-2.69812	0.16484	0.909545
Ormdl2	Paternal	Down	-4.59893	0.309928	0.909545
Prorsd1	Paternal	Down	-1.53692	0.132139	0.909545
Timd2	Paternal	Down	-0.816713	0.280822	0.909545
P4ha2	Paternal	Down	-2.26108	0.35058	0.909545
Cldn7	Paternal	Down	-10.8005	0.5	0.909545
Timm22	Paternal	Down	-3.39444	0.0202568	0.909545
AA465934	Paternal	Down	-12.5471	0.0714157	0.909545
Med13	Paternal	Down	-1.51521	0.0649079	0.909545
Nme2	Paternal	Down	-0.555136	0.425189	0.909545
Calcoco2	Paternal	Down	-0.573851	0.368378	0.909545
Hcrt	Paternal	Down	-1.79063	0.321416	0.909545
Hexim1	Paternal	Down	-1.42552	0.243433	0.909545
Tlk2	Paternal	Down	-0.673593	0.436061	0.909545
Ttyh2	Paternal	Down	-2.8432	0.0038506	0.909545
Arl16	Paternal	Down	-0.77628	0.277414	0.909545
Pomc	Paternal	Down	-1.99848	0.475489	0.909545
Atp6v1c2	Paternal	Down	-14.7123	0.45912	0.909545
Ap4s1	Paternal	Down	-1.76077	0.328284	0.909545
Dnaaf2	Paternal	Down	-2.25354	0.156479	0.909545
L2hgdh	Paternal	Down	-1.49997	0.218201	0.909545
3110056K07Rik	Paternal	Down	-0.70012	0.401974	0.909545
Six1	Paternal	Down	-3.17189	0.381689	0.909545
1700086L19Rik	Paternal	Down	-11.2744	0.5	0.909545
Churc1	Paternal	Down	-1.80962	0.305409	0.909545
Gskip	Paternal	Down	-1.35942	0.350787	0.909545
Nop16	Paternal	Down	-1.61426	0.215914	0.909545
B230219D22Rik	Paternal	Down	-0.669297	0.0894792	0.909545
Aaed1	Paternal	Down	-11.3803	0.5	0.909545
Zfp874a	Paternal	Down	-1.94476	0.198187	0.909545
Aggf1	Paternal	Down	-1.00106	0.369207	0.909545
Hexb	Paternal	Down	-1.03027	0.274603	0.909545
Kctd6	Paternal	Down	-2.36953	0.311096	0.909545
Ero1l	Paternal	Down	-1.95371	0.121973	0.909545
Rab2b	Paternal	Down	-0.739097	0.29452	0.909545
Defb42	Paternal	Down	-15.3617	0.124748	0.909545
Upk3a	Paternal	Down	-1.39856	0.0919969	0.909545
Cpne8	Paternal	Down	-3.30412	0.244123	0.909545
Pmm2	Paternal	Down	-4.07846	0.284278	0.909545
Ppp1r2	Paternal	Down	-0.998877	0.21151	0.909545
Bex6	Paternal	Down	-3.32434	0.095562	0.909545
2010005H15Rik	Paternal	Down	-13.8452	0.5	0.909545
Lrrc58	Paternal	Down	-1.81469	0.344123	0.909545
Tomm70a	Paternal	Down	-14.5303	0.341398	0.909545
Cxadr	Paternal	Down	-1.29007	0.389627	0.909545
Apom	Paternal	Down	-1.54719	0.34677	0.909545
Lst1	Paternal	Down	-1.50524	0.30351	0.909545
Capn11	Paternal	Down	-12.0084	0.138466	0.909545
Dnph1	Paternal	Down	-1.94515	0.34732	0.909545
Rab5a	Paternal	Down	-0.611047	0.455507	0.909545
Trmt61b	Paternal	Down	-0.947516	0.480492	0.909545
Slc30a6	Paternal	Down	-1.80253	0.298413	0.909545
Tex43	Paternal	Down	-14.335	0.5	0.909545
Slc12a2	Paternal	Down	-1.53004	0.147567	0.909545
Psmg2	Paternal	Down	-1.18027	0.0956945	0.909545
Mex3c	Paternal	Down	-2.10068	0.118189	0.909545
Slc22a20	Paternal	Down	-12.6757	0.104196	0.909545
Nmrk1	Paternal	Down	-14.6231	0.123503	0.909545
Pten	Paternal	Down	-9.67851	0.143491	0.909545
Pi4k2a	Paternal	Down	-1.42442	0.496564	0.909545
Scd1	Paternal	Down	-0.691925	0.44044	0.909545
Gsto1	Paternal	Down	-0.884014	0.32408	0.909545
Sec61a2	Paternal	Down	-1.0071	0.474601	0.909545
Myo3a	Paternal	Down	-1.97599	0.374574	0.909545
Pmpca	Paternal	Down	-2.5387	0.456284	0.909545
Gtf3c4	Paternal	Down	-1.0417	0.29013	0.909545
1700084E18Rik	Paternal	Down	-13.2167	0.5	0.909545
Tor1b	Paternal	Down	-1.23852	0.434875	0.909545
Cdk9	Paternal	Down	-1.95573	0.0724725	0.909545
Pramel6	Paternal	Down	-0.572327	0.241854	0.909545
Mtch2	Paternal	Down	-2.26307	0.283948	0.909545
C1qtnf4	Paternal	Down	-1.52006	0.442278	0.909545
Hipk3	Paternal	Down	-1.53192	0.22965	0.909545
Chac1	Paternal	Down	-10.6898	0.5	0.909545
1700020I14Rik	Paternal	Down	-3.49383	0.0600958	0.909545
Usp50	Paternal	Down	-1.68533	0.239074	0.909545
Slc4a11	Paternal	Down	-12.0363	0.143491	0.909545
Esf1	Paternal	Down	-1.03465	0.140431	0.909545
Tasp1	Paternal	Down	-1.83495	0.44867	0.909545
Ovol2	Paternal	Down	-0.510452	0.0526266	0.909545
Cst7	Paternal	Down	-0.875717	0.386632	0.909545
Hck	Paternal	Down	-1.33076	0.353582	0.909545
Scand1	Paternal	Down	-11.7351	0.5	0.909545
Gtsf1l	Paternal	Down	-4.91613	0.311224	0.909545
Tnnc2	Paternal	Down	-1.51528	0.278154	0.909545
Gpr160	Paternal	Down	-1.27204	0.245803	0.909545
Smg5	Paternal	Down	-1.60404	0.288998	0.909545
Rusc1	Paternal	Down	-0.973103	0.476994	0.909545
Rps27	Paternal	Down	-1.87142	0.190353	0.909545
Oaz3	Paternal	Down	-1.22798	0.391607	0.909545
Hormad1	Paternal	Down	-0.878841	0.265769	0.909545
Mcl1	Paternal	Down	-1.00564	0.257671	0.909545
BC028528	Paternal	Down	-1.00437	0.188125	0.909545
Trim33	Paternal	Down	-0.630442	0.339457	0.909545
Dbt	Paternal	Down	-1.11034	0.0474253	0.909545
Frrs1	Paternal	Down	-1.70438	0.22211	0.909545
Tmem56	Paternal	Down	-1.90624	0.249394	0.909545
H2afz	Paternal	Down	-0.603401	0.0756991	0.909545
Trmt10a	Paternal	Down	-1.75939	0.294641	0.909545
Lyrm2	Paternal	Down	-13.4084	0.5	0.909545
Tomm5	Paternal	Down	-3.84824	0.0312587	0.909545
Frmpd1os	Paternal	Down	-2.78239	0.443407	0.909545
Xpa	Paternal	Down	-1.98519	0.204637	0.909545
1700042G15Rik	Paternal	Down	-2.11936	0.394336	0.909545
Ugcg	Paternal	Down	-0.87923	0.458545	0.909545
Kdm4c	Paternal	Down	-0.798358	0.0334501	0.909545
Acer2	Paternal	Down	-1.83422	0.0211893	0.909545
Zyg11a	Paternal	Down	-1.61331	0.266338	0.909545
Stil	Paternal	Down	-0.537676	0.483597	0.909545
Ppcs	Paternal	Down	-3.23965	0.0826737	0.909545
Akirin1	Paternal	Down	-0.590262	0.459786	0.909545
Zbtb8a	Paternal	Down	-2.36939	0.226501	0.909545
Yars	Paternal	Down	-2.51953	0.25501	0.909545
Pramel4	Paternal	Down	-11.8417	0.415875	0.909545
Mthfr	Paternal	Down	-4.34061	0.0760324	0.909545
Slc35e2	Paternal	Down	-11.0912	0.388335	0.909545
2700038G22Rik	Paternal	Down	-1.4133	0.070308	0.909545
1700096K18Rik	Paternal	Down	-1.66468	0.263418	0.909545
Tmem129	Paternal	Down	-1.10081	0.139355	0.909545
Slc5a6	Paternal	Down	-0.603686	0.1183	0.909545
Rpl9	Paternal	Down	-13.1786	0.143491	0.909545
Dancr	Paternal	Down	-12.6615	0.156834	0.909545
Spink2	Paternal	Down	-1.53522	0.399545	0.909545
Sdad1	Paternal	Down	-1.70031	0.0659067	0.909545
Zfp644	Paternal	Down	-1.12395	0.36735	0.909545
Tchp	Paternal	Down	-0.918588	0.18123	0.909545
Bri3bp	Paternal	Down	-2.58868	0.32283	0.909545
Tpst1	Paternal	Down	-2.37322	0.26783	0.909545
Hspb1	Paternal	Down	-2.84493	0.0185596	0.909545
Rasl11a	Paternal	Down	-12.8413	0.5	0.909545
D5Ertd605e	Paternal	Down	-11.2525	0.5	0.909545
Iqub	Paternal	Down	-2.25053	0.367637	0.909545
Ssmem1	Paternal	Down	-1.90167	0.291548	0.909545
Zc3hav1	Paternal	Down	-0.721741	0.405505	0.909545
Ccdc126	Paternal	Down	-1.25984	0.0399134	0.909545
Avl9	Paternal	Down	-2.11338	0.185403	0.909545
Kbtbd2	Paternal	Down	-1.16747	0.490995	0.909545
Fam136a	Paternal	Down	-15.9841	0.445248	0.909545
Tprkb	Paternal	Down	-1.51244	0.140877	0.909545
Rab43	Paternal	Down	-1.1051	0.442476	0.909545
Creld1	Paternal	Down	-1.03162	0.484811	0.909545
Fancd2os	Paternal	Down	-1.87078	0.191799	0.909545
Kdm5a	Paternal	Down	-1.00051	0.493435	0.909545
Mfap5	Paternal	Down	-0.899795	0.205797	0.909545
Gm10069	Paternal	Down	-1.03979	0.476838	0.909545
Bcl2l14	Paternal	Down	-0.8956	0.31968	0.909545
Hist4h4	Paternal	Down	-12.5267	0.5	0.909545
Tsen34	Paternal	Down	-0.542372	0.185737	0.909545
Obox6	Paternal	Down	-0.667622	0.363341	0.909545
Crxos	Paternal	Down	-0.580123	0.124389	0.909545
Tmem160	Paternal	Down	-2.65068	0.102922	0.909545
Apoc1	Paternal	Down	-13.8644	0.5	0.909545
Nmb	Paternal	Down	-0.942579	0.319724	0.909545
2900076A07Rik	Paternal	Down	-3.59898	0.0452252	0.909545
4632427E13Rik	Paternal	Down	-1.11588	0.413173	0.909545
Dennd5a	Paternal	Down	-10.8602	0.5	0.909545
Sigirr	Paternal	Down	-1.91621	0.367639	0.909545
Rassf7	Paternal	Down	-10.7308	0.5	0.909545
Fgf4	Paternal	Down	-1.91816	0.131397	0.909545
Arglu1	Paternal	Down	-1.93675	0.0149509	0.909545
Agpat5	Paternal	Down	-1.37701	0.0227524	0.909545
Eif4ebp1	Paternal	Down	-2.63497	0.307381	0.909545
Gtpbp3	Paternal	Down	-9.52884	0.5	0.909545
Zfp617	Paternal	Down	-1.62789	0.0546323	0.909545
Cnep1r1	Paternal	Down	-1.27085	0.173139	0.909545
Mt2	Paternal	Down	-1.39307	0.0764227	0.909545
Mt1	Paternal	Down	-1.13167	0.261986	0.909545
Tppp3	Paternal	Down	-0.57747	0.189938	0.909545
Agrp	Paternal	Down	-14.3974	0.0714157	0.909545
Gfod2	Paternal	Down	-4.05496	0.340256	0.909545
Tmed6	Paternal	Down	-1.88327	0.0987706	0.909545
Ctrb1	Paternal	Down	-11.1859	0.5	0.909545
Tmem170	Paternal	Down	-0.53862	0.38705	0.909545
Gcsh	Paternal	Down	-0.706916	0.0862738	0.909545
Atg4d	Paternal	Down	-12.0012	0.5	0.909545
Msantd2	Paternal	Down	-0.968899	0.424683	0.909545
Hmgn3	Paternal	Down	-2.72971	0.237113	0.909545
Pik3cb	Paternal	Down	-0.546498	0.472174	0.909545
Impdh2	Paternal	Down	-1.02604	0.369938	0.909545
Ccdc51	Paternal	Down	-10.9243	0.0714157	0.909545
Dync1li1	Paternal	Down	-0.843941	0.0764173	0.909545
Glb1	Paternal	Down	-4.21872	0.0868184	0.909545
Tmppe	Paternal	Down	-9.40949	0.0714157	0.909545
Cmtm7	Paternal	Down	-1.11962	0.440236	0.909545
Glod5	Paternal	Down	-11.9126	0.5	0.909545
Slc25a43	Paternal	Down	-11.0129	0.5	0.909545
Rbmx2	Paternal	Down	-12.8593	0.5	0.909545
Gm6880	Paternal	Down	-13.0124	0.5	0.909545
Trap1a	Paternal	Down	-11.7764	0.5	0.909545
Xpo1	Paternal	Down	-2.03634	0.154138	0.909545
Polr2f	Paternal	Down	-0.610328	0.303737	0.909545
Lsm8	Paternal	Down	-11.4279	0.5	0.909545
Ftl1	Paternal	Down	-0.960367	0.17469	0.909545
Phlda2	Paternal	Down	-1.06648	0.336247	0.909545
Gabarapl2	Paternal	Down	-2.48378	0.485107	0.909545
Map1lc3b	Paternal	Down	-0.617062	0.266629	0.909545
Rnf7	Paternal	Down	-0.834183	0.28118	0.909545
Gpx1	Paternal	Down	-0.97207	0.105662	0.909545
Lamp2	Paternal	Down	-10.0004	0.5	0.909545
Pbdc1	Paternal	Down	-9.56539	0.5	0.909545
Frs2	Paternal	Down	-9.83342	0.5	0.909545
Dppa2	Paternal	Other	-0.383918	0.788281	0.957498
Dppa4	Paternal	Other	-0.414378	0.524124	0.909545
Zfp707	Paternal	Other	1.34178	0.0538085	0.909545
Rrs1	Paternal	Other	1.54541	0.175884	0.909545
Mybl1	Paternal	Other	-0.426251	0.836228	0.973852
Sgk3	Paternal	Other	0.235374	0.738054	0.937717
Gm4850	Paternal	Other	1.79931	0.604045	0.926187
Gm15455	Paternal	Other	2.34091	0.298664	0.909545
Arid5a	Paternal	Other	2.33746	0.189642	0.909545
Nabp1	Paternal	Other	2.30347	0.359976	0.909545
Stk17b	Paternal	Other	2.83923	0.471895	0.909545
Mars2	Paternal	Other	-0.0797555	0.912657	0.989565
Trak2	Paternal	Other	0.981056	0.336756	0.909545
Fzd7	Paternal	Other	0.129319	0.836777	0.973852
Als2	Paternal	Other	0.112758	0.922315	0.989565
Stk16	Paternal	Other	0.366507	0.272035	0.909545
Dnpep	Paternal	Other	1.38782	0.349788	0.909545
Cul3	Paternal	Other	0.570112	0.234092	0.909545
Utp14b	Paternal	Other	1.14437	0.31382	0.909545
Slc19a3	Paternal	Other	1.24366	0.00340827	0.909545
A630001G21Rik	Paternal	Other	-0.014238	0.984048	0.996119
Sp140	Paternal	Other	0.490345	0.823077	0.972328
Alppl2	Paternal	Other	1.1526	0.245389	0.909545
Gal3st2	Paternal	Other	9.63632	0.5	0.909545
Slco4c1	Paternal	Other	0.0441152	0.940676	0.994094
Tmem185b	Paternal	Other	0.96943	0.710618	0.934832
Tmem177	Paternal	Other	0.846605	0.399779	0.909545
Dyrk3	Paternal	Other	1.90313	0.520565	0.909545
Kdm5b	Paternal	Other	1.02182	0.389455	0.909545
Nr5a2	Paternal	Other	-0.0771677	0.901775	0.989565
Glrx2	Paternal	Other	1.34481	0.46229	0.909545
Npl	Paternal	Other	-0.00948372	0.991581	0.996119
Dhx9	Paternal	Other	-0.144902	0.781288	0.952366
Glul	Paternal	Other	0.712122	0.18738	0.909545
Tor3a	Paternal	Other	-0.138914	0.875432	0.980333
Fam20b	Paternal	Other	0.378638	0.758229	0.939663
Tor1aip2	Paternal	Other	0.271138	0.614146	0.927544
Rfwd2	Paternal	Other	0.078162	0.966457	0.994094
Cacybp	Paternal	Other	-0.466019	0.525286	0.909545
Fcgr3	Paternal	Other	0.827887	0.0532356	0.909545
F11r	Paternal	Other	-0.157131	0.86636	0.980333
Tagln2	Paternal	Other	-3.5685	0.527378	0.909545
Becn2	Paternal	Other	2.24457	0.249988	0.909545
D1Pas1	Paternal	Other	0.759378	0.54645	0.909545
Nsl1	Paternal	Other	2.73334	0.33568	0.909545
Ints7	Paternal	Other	0.219597	0.924624	0.989565
A630066F11Rik	Paternal	Other	-1.35602	0.565366	0.909545
Epm2a	Paternal	Other	13.6545	0.301365	0.909545
Arg1	Paternal	Other	-0.387649	0.652565	0.928337
Fam26f	Paternal	Other	-0.33796	0.837327	0.973852
Rfpl4b	Paternal	Other	1.79162	0.450348	0.909545
Bend3	Paternal	Other	1.17263	0.123133	0.909545
Sesn1	Paternal	Other	2.57327	0.326692	0.909545
Cd24a	Paternal	Other	-0.369211	0.362714	0.909545
Gja1	Paternal	Other	-0.26394	0.803559	0.963715
Ranbp2	Paternal	Other	0.261143	0.869946	0.980333
Herc4	Paternal	Other	0.0213245	0.832433	0.973852
Sirt1	Paternal	Other	-0.333217	0.724052	0.937717
Pdxk	Paternal	Other	0.415877	0.656346	0.928337
1600002K03Rik	Paternal	Other	-1.45365	0.639986	0.928337
Stk11	Paternal	Other	1.18884	0.570277	0.909545
Mknk2	Paternal	Other	-0.351315	0.513303	0.909545
Adat3	Paternal	Other	-0.678474	0.655699	0.928337
Gadd45b	Paternal	Other	0.916985	0.474537	0.909545
Tbxa2r	Paternal	Other	-1.04331	0.534512	0.909545
Gna11	Paternal	Other	0.831199	0.346204	0.909545
Tmem263	Paternal	Other	1.11288	0.344123	0.909545
Spic	Paternal	Other	-0.466895	0.184332	0.909545
Ikbip	Paternal	Other	1.04815	0.519776	0.909545
Tmpo	Paternal	Other	0.213962	0.77499	0.947874
Nudt4	Paternal	Other	-0.662217	0.710626	0.934832
Socs2	Paternal	Other	0.152569	0.906242	0.989565
Dusp6	Paternal	Other	3.22112	0.435093	0.909545
Slc35e3	Paternal	Other	10.3442	0.5	0.909545
Spryd4	Paternal	Other	0.931946	0.619106	0.927544
Mmp19	Paternal	Other	11.7648	0.5	0.909545
Cd63	Paternal	Other	-1.78488	0.6053	0.926187
Olfr815	Paternal	Other	0.990089	0.37616	0.909545
Morc2a	Paternal	Other	13.5247	0.0166319	0.909545
Pgam2	Paternal	Other	0.543578	0.806389	0.964886
Tmed4	Paternal	Other	-0.754414	0.539461	0.909545
C1d	Paternal	Other	-0.147559	0.433574	0.909545
Slc1a4	Paternal	Other	0.277642	0.741697	0.937717
Ubtd2	Paternal	Other	0.316507	0.7367	0.937717
Pank3	Paternal	Other	-0.429466	0.734905	0.937717
Hmmr	Paternal	Other	0.251117	0.372347	0.909545
Ccnjl	Paternal	Other	14.8745	0.323414	0.909545
Trim7	Paternal	Other	2.01297	0.589196	0.918194
Trim41	Paternal	Other	-0.00203088	0.998437	0.998437
Hnrnpab	Paternal	Other	0.0206777	0.933898	0.990007
Aff4	Paternal	Other	0.478347	0.61205	0.927544
Gm2a	Paternal	Other	0.0444769	0.975052	0.996119
Sparc	Paternal	Other	3.47396	0.0046312	0.909545
Gemin5	Paternal	Other	0.262439	0.842227	0.973852
Zfp867	Paternal	Other	1.86801	0.228205	0.909545
Pld6	Paternal	Other	-1.86841	0.598251	0.925179
Shmt1	Paternal	Other	1.42746	0.377285	0.909545
Smcr8	Paternal	Other	2.71948	0.485803	0.909545
Map2k3	Paternal	Other	-0.296833	0.701237	0.934832
Tnfrsf13b	Paternal	Other	0.693893	0.51829	0.909545
Trpv2	Paternal	Other	2.98836	0.00984132	0.909545
Sco1	Paternal	Other	0.206389	0.894386	0.98813
Wrap53	Paternal	Other	0.254627	0.792803	0.960778
Sat2	Paternal	Other	-1.06565	0.66564	0.92936
Mpdu1	Paternal	Other	0.229675	0.724532	0.937717
Tnfsf12	Paternal	Other	-0.85323	0.567453	0.909545
Alox12	Paternal	Other	-0.385151	0.707186	0.934832
Cxcl16	Paternal	Other	3.06265	0.331479	0.909545
Ggt6	Paternal	Other	1.21798	0.404632	0.909545
Itgae	Paternal	Other	1.07549	0.312935	0.909545
Olfr376	Paternal	Other	1.4281	0.339968	0.909545
Tsr1	Paternal	Other	0.517972	0.127381	0.909545
Wdr81	Paternal	Other	1.07842	0.262223	0.909545
Gemin4	Paternal	Other	0.151297	0.941156	0.994094
Rab34	Paternal	Other	1.44398	0.194454	0.909545
Slc13a2	Paternal	Other	11.0126	0.5	0.909545
Cct6b	Paternal	Other	0.775067	0.638807	0.928337
Gm11423	Paternal	Other	1.0196	0.277203	0.909545
Prr11	Paternal	Other	0.443005	0.325942	0.909545
Coil	Paternal	Other	1.46218	0.302416	0.909545
Dgke	Paternal	Other	0.814798	0.376589	0.909545
Cox11	Paternal	Other	-0.560541	0.801758	0.963099
Tob1	Paternal	Other	0.0781026	0.646607	0.928337
Gm11544	Paternal	Other	1.12736	0.0861099	0.909545
Tmem92	Paternal	Other	2.96522	0.284725	0.909545
B4galnt2	Paternal	Other	1.13844	0.402857	0.909545
Gip	Paternal	Other	-0.457528	0.809203	0.966033
Snf8	Paternal	Other	0.479535	0.350099	0.909545
Gm11517	Paternal	Other	0.037308	0.964978	0.994094
Npepps	Paternal	Other	0.428882	0.840131	0.973852
Fbxo47	Paternal	Other	0.800737	0.292608	0.909545
Stac2	Paternal	Other	2.08189	0.342994	0.909545
Casc3	Paternal	Other	11.5118	0.269021	0.909545
Krt28	Paternal	Other	1.33751	0.310182	0.909545
Klhl11	Paternal	Other	0.747799	0.0550526	0.909545
Ifi35	Paternal	Other	-0.750928	0.525284	0.909545
Rundc1	Paternal	Other	-1.38308	0.64902	0.928337
LOC666331	Paternal	Other	3.3312	0.508249	0.909545
Rdm1	Paternal	Other	-0.48804	0.401756	0.909545
Lsm12	Paternal	Other	0.862879	0.740582	0.937717
Kif18b	Paternal	Other	3.10265	0.0373475	0.909545
Arf2	Paternal	Other	0.764511	0.176307	0.909545
Mettl2	Paternal	Other	0.490284	0.395857	0.909545
Map3k3	Paternal	Other	-1.45485	0.639058	0.928337
Polg2	Paternal	Other	0.131113	0.95472	0.994094
Nol11	Paternal	Other	0.771926	0.307948	0.909545
Slc16a6	Paternal	Other	1.11121	0.333126	0.909545
Cdc42ep4	Paternal	Other	1.93502	0.217174	0.909545
Nt5c	Paternal	Other	-0.195235	0.932863	0.990007
Grb2	Paternal	Other	-0.788497	0.510746	0.909545
Ube2o	Paternal	Other	1.62947	0.620091	0.927544
1810032O08Rik	Paternal	Other	13.6459	0.0385063	0.909545
6030468B19Rik	Paternal	Other	0.684569	0.696759	0.934832
Socs3	Paternal	Other	0.0830923	0.967319	0.994094
Cbx8	Paternal	Other	-0.924763	0.718779	0.937655
Ccdc137	Paternal	Other	-0.759429	0.642517	0.928337
Pde6g	Paternal	Other	0.176019	0.875566	0.980333
Alyref	Paternal	Other	2.73839	0.450291	0.909545
Pcyt2	Paternal	Other	-1.04335	0.70326	0.934832
Wdr45b	Paternal	Other	-0.0494268	0.960314	0.994094
Kif3c	Paternal	Other	0.470913	0.738173	0.937717
Rab10os	Paternal	Other	1.6892	0.195336	0.909545
Fkbp1b	Paternal	Other	-0.24194	0.68209	0.93138
Atad2b	Paternal	Other	-0.213324	0.754127	0.937717
Odc1	Paternal	Other	-0.413897	0.293176	0.909545
Id2	Paternal	Other	-0.267489	0.722966	0.937717
Adi1	Paternal	Other	2.09817	0.130301	0.909545
Nampt	Paternal	Other	2.55878	0.0833902	0.909545
Ankmy2	Paternal	Other	-0.491734	0.744378	0.937717
Strn3	Paternal	Other	-0.379675	0.693593	0.934832
G2e3	Paternal	Other	1.1497	0.382729	0.909545
Gemin2	Paternal	Other	0.128287	0.894799	0.98813
Mgat2	Paternal	Other	-0.231663	0.623624	0.927544
Arf6	Paternal	Other	1.54005	0.433654	0.909545
Tmx1	Paternal	Other	0.14231	0.693897	0.934832
Sgpp1	Paternal	Other	0.384773	0.705956	0.934832
Hspa2	Paternal	Other	0.359295	0.692777	0.934832
Pigh	Paternal	Other	-0.946803	0.714445	0.935519
Plekhd1os	Paternal	Other	-2.04365	0.585239	0.917361
Gm20337	Paternal	Other	2.12549	0.579832	0.912962
Isca2	Paternal	Other	-0.971734	0.606154	0.926187
Mfsd7c	Paternal	Other	2.00426	0.0450801	0.909545
Gm8300	Paternal	Other	-0.160563	0.912343	0.989565
Gm1995	Paternal	Other	1.6241	0.101439	0.909545
Gm2016	Paternal	Other	1.04593	0.523144	0.909545
Gm2022	Paternal	Other	2.48796	0.341347	0.909545
Gm21319	Paternal	Other	4.32821	0.402906	0.909545
Gm5039	Paternal	Other	3.12045	0.439138	0.909545
Snhg10	Paternal	Other	-0.236805	0.454748	0.909545
Yy1	Paternal	Other	0.540587	0.610054	0.927544
Mark3	Paternal	Other	11.7972	0.295832	0.909545
4930427A07Rik	Paternal	Other	1.32906	0.216909	0.909545
D430020J02Rik	Paternal	Other	-0.713717	0.69951	0.934832
Zfp386	Paternal	Other	1.80489	0.05894	0.909545
2810429I04Rik	Paternal	Other	1.42814	0.559653	0.909545
Mplkip	Paternal	Other	-2.13774	0.53934	0.909545
Hist1h2ae	Paternal	Other	1.71582	0.6116	0.927544
BC005537	Paternal	Other	-1.11991	0.544952	0.909545
Dusp22	Paternal	Other	0.0596926	0.93246	0.990007
Rpp40	Paternal	Other	12.8615	0.5	0.909545
Gadd45g	Paternal	Other	-3.6541	0.525764	0.909545
Faf2	Paternal	Other	0.210273	0.651714	0.928337
Zfp346	Paternal	Other	-0.967069	0.522226	0.909545
Gm3604	Paternal	Other	-0.128806	0.875158	0.980333
Zfp935	Paternal	Other	0.0188995	0.989507	0.996119
Zfp874b	Paternal	Other	-0.283762	0.903273	0.989565
Ell2	Paternal	Other	0.00794417	0.992291	0.996119
Arsk	Paternal	Other	-0.160793	0.916066	0.989565
Arrdc3	Paternal	Other	1.1602	0.230024	0.909545
Lysmd3	Paternal	Other	1.2296	0.392334	0.909545
Polr3g	Paternal	Other	0.628062	0.69889	0.934832
Rps23	Paternal	Other	0.443372	0.711826	0.934832
Bhmt2	Paternal	Other	-0.957495	0.541283	0.909545
F2r	Paternal	Other	0.973697	0.228408	0.909545
Ccdc125	Paternal	Other	-0.795561	0.644527	0.928337
Ipo11	Paternal	Other	-0.879294	0.59303	0.921409
Plk2	Paternal	Other	1.07032	0.0715405	0.909545
Nr1d2	Paternal	Other	11.9247	0.5	0.909545
Nid2	Paternal	Other	3.61423	0.34649	0.909545
Kcnk5	Paternal	Other	2.05651	0.515235	0.909545
Hesx1	Paternal	Other	0.962299	0.67979	0.931133
Cdkn3	Paternal	Other	-0.748227	0.725968	0.937717
Ccnb1ip1	Paternal	Other	0.81764	0.565465	0.909545
Ajuba	Paternal	Other	-0.39244	0.645858	0.928337
1700123O20Rik	Paternal	Other	-0.0381552	0.968347	0.994132
B020004C17Rik	Paternal	Other	-0.215421	0.568286	0.909545
Gata4	Paternal	Other	0.227572	0.87516	0.980333
Tdh	Paternal	Other	1.79236	0.295611	0.909545
Piwil2	Paternal	Other	3.44483	0.0966496	0.909545
Sorbs3	Paternal	Other	13.4839	0.317222	0.909545
Siah3	Paternal	Other	-0.163114	0.827362	0.973852
Rgcc	Paternal	Other	0.141433	0.892091	0.98813
Klf5	Paternal	Other	1.20562	0.428828	0.909545
Dis3	Paternal	Other	0.0542458	0.962565	0.994094
Zfp622	Paternal	Other	0.353002	0.505757	0.909545
Osr2	Paternal	Other	-1.55002	0.544073	0.909545
Ankrd46	Paternal	Other	-0.286426	0.629775	0.928337
Pabpc1	Paternal	Other	1.44322	0.0898459	0.909545
Grhl2	Paternal	Other	1.53321	0.0677004	0.909545
Ubr5	Paternal	Other	-0.372484	0.631377	0.928337
Utp23	Paternal	Other	-0.326458	0.665473	0.92936
Chrac1	Paternal	Other	-0.416048	0.771478	0.947063
Zfp623	Paternal	Other	2.01886	0.478241	0.909545
Ccdc166	Paternal	Other	1.7313	0.091654	0.909545
Slc39a4	Paternal	Other	1.57201	0.491298	0.909545
Kifc2	Paternal	Other	0.396146	0.630802	0.928337
Zfp7	Paternal	Other	0.374854	0.846881	0.974338
Zfp647	Paternal	Other	0.131118	0.95472	0.994094
Apol7b	Paternal	Other	2.50247	0.0465766	0.909545
Pdxp	Paternal	Other	1.73094	0.580577	0.912962
Lgals1	Paternal	Other	-0.0698139	0.957892	0.994094
Lgals2	Paternal	Other	0.740209	0.623432	0.927544
Ankrd54	Paternal	Other	3.48239	0.284648	0.909545
Syngr1	Paternal	Other	-1.24703	0.530794	0.909545
Tef	Paternal	Other	0.0396847	0.984752	0.996119
Ccdc134	Paternal	Other	1.7881	0.397181	0.909545
Atxn10	Paternal	Other	0.116104	0.93234	0.990007
Arhgap8	Paternal	Other	11.5145	0.5	0.909545
Pim3	Paternal	Other	3.70963	0.292116	0.909545
Syce3	Paternal	Other	11.9984	0.5	0.909545
Rarg	Paternal	Other	2.54279	0.559513	0.909545
Amhr2	Paternal	Other	0.336765	0.763824	0.945471
Nfe2	Paternal	Other	0.684831	0.770065	0.946444
Zfp263	Paternal	Other	-0.360775	0.864117	0.980333
Tnfrsf17	Paternal	Other	0.624109	0.800047	0.963099
2610318N02Rik	Paternal	Other	-0.0323816	0.922833	0.989565
Hic2	Paternal	Other	0.63145	0.590859	0.919408
2510002D24Rik	Paternal	Other	1.15034	0.489553	0.909545
Hira	Paternal	Other	-0.823477	0.671851	0.92936
Eif2b5	Paternal	Other	0.990268	0.116314	0.909545
Yeats2	Paternal	Other	-0.0765137	0.83579	0.973852
Abcc5	Paternal	Other	-0.105151	0.834182	0.973852
Etv5	Paternal	Other	0.12301	0.897006	0.98813
Senp2	Paternal	Other	1.64291	0.325957	0.909545
Pak2	Paternal	Other	-0.459099	0.603899	0.926187
Fbxo45	Paternal	Other	-0.216492	0.783225	0.953611
Tfrc	Paternal	Other	0.0158151	0.965829	0.994094
Fyttd1	Paternal	Other	-0.306643	0.839405	0.973852
Itgb5	Paternal	Other	-0.488971	0.412733	0.909545
Kpna1	Paternal	Other	0.895925	0.182643	0.909545
Parp9	Paternal	Other	0.967318	0.710733	0.934832
Polq	Paternal	Other	2.46107	0.0813466	0.909545
Timmdc1	Paternal	Other	1.03831	0.147073	0.909545
Poglut1	Paternal	Other	0.111412	0.95865	0.994094
Cep97	Paternal	Other	1.07057	0.201817	0.909545
Cggbp1	Paternal	Other	-0.370016	0.137898	0.909545
D16Ertd472e	Paternal	Other	-0.286286	0.66342	0.92936
Bach1	Paternal	Other	-0.0353789	0.97355	0.996119
Gabpa	Paternal	Other	0.761498	0.505326	0.909545
Gart	Paternal	Other	1.2172	0.163487	0.909545
Wrb	Paternal	Other	0.774431	0.749606	0.937717
Ripk4	Paternal	Other	0.704909	0.765949	0.946444
Acat2	Paternal	Other	-0.20785	0.713153	0.935002
Chd1	Paternal	Other	-0.202619	0.873034	0.980333
1600012H06Rik	Paternal	Other	0.982273	0.202995	0.909545
Zfp677	Paternal	Other	0.282353	0.303637	0.909545
Zfp54	Paternal	Other	1.2541	0.158472	0.909545
Zfp948	Paternal	Other	0.185247	0.488227	0.909545
Cldn6	Paternal	Other	0.14298	0.789177	0.957498
Flywch1	Paternal	Other	0.804103	0.754031	0.937717
Tnfrsf12a	Paternal	Other	1.23641	0.121953	0.909545
Fahd1	Paternal	Other	1.01554	0.563945	0.909545
Narfl	Paternal	Other	1.47912	0.0798091	0.909545
Rab40c	Paternal	Other	0.93046	0.542808	0.909545
Decr2	Paternal	Other	-0.348908	0.813248	0.968639
Arhgdig	Paternal	Other	-0.582896	0.797349	0.962924
Rgs11	Paternal	Other	0.520946	0.496019	0.909545
Crebrf	Paternal	Other	-0.339727	0.69905	0.934832
Nudt3	Paternal	Other	3.58528	0.284045	0.909545
Tcp11	Paternal	Other	13.3374	0.395222	0.909545
Mapk14	Paternal	Other	0.0328019	0.981438	0.996119
Cdkn1a	Paternal	Other	0.0825444	0.961111	0.994094
Rsph1	Paternal	Other	-0.00121758	0.997442	0.998437
Wdr4	Paternal	Other	0.587051	0.707841	0.934832
Pknox1	Paternal	Other	-0.0108752	0.991706	0.996119
Akap8	Paternal	Other	0.971925	0.132371	0.909545
Stk19	Paternal	Other	-0.383652	0.748028	0.937717
1110038B12Rik	Paternal	Other	0.183988	0.76985	0.946444
Msh5	Paternal	Other	-0.373995	0.823817	0.972328
Ly6g5c	Paternal	Other	1.45286	0.640081	0.928337
Lta	Paternal	Other	1.21944	0.672799	0.92936
H2-Q5	Paternal	Other	12.4886	0.5	0.909545
H2-D1	Paternal	Other	1.55952	0.410397	0.909545
H2-Q10	Paternal	Other	-0.799967	0.650464	0.928337
Ier3	Paternal	Other	-0.649555	0.702851	0.934832
Gnl1	Paternal	Other	1.56683	0.327511	0.909545
A930015D03Rik	Paternal	Other	0.623864	0.49948	0.909545
H2-Bl	Paternal	Other	0.668003	0.732294	0.937717
Olfr118	Paternal	Other	11.6038	0.5	0.909545
Cdc5l	Paternal	Other	0.361587	0.327861	0.909545
Polh	Paternal	Other	1.34595	0.181978	0.909545
Ptcra	Paternal	Other	10.7847	0.5	0.909545
Guca1a	Paternal	Other	1.06207	0.391512	0.909545
Ticam1	Paternal	Other	3.40083	0.0409084	0.909545
Bambi	Paternal	Other	2.07319	0.0649662	0.909545
Crem	Paternal	Other	-0.440135	0.743418	0.937717
Taf4b	Paternal	Other	1.03845	0.235798	0.909545
Tslp	Paternal	Other	1.06389	0.693772	0.934832
Snhg4	Paternal	Other	-0.234261	0.905415	0.989565
Tmem173	Paternal	Other	0.16143	0.908606	0.989565
Hbegf	Paternal	Other	1.32771	0.150262	0.909545
Hars2	Paternal	Other	0.951317	0.149504	0.909545
Gnpda1	Paternal	Other	1.7029	0.459192	0.909545
Prelid2	Paternal	Other	0.541577	0.748707	0.937717
Eif1a	Paternal	Other	-0.0155366	0.986125	0.996119
Pmaip1	Paternal	Other	1.23919	0.0179054	0.909545
Mppe1	Paternal	Other	2.33704	0.0203535	0.909545
Smad7	Paternal	Other	0.938648	0.0771997	0.909545
Ier3ip1	Paternal	Other	10.6651	0.5	0.909545
Pqlc1	Paternal	Other	2.02648	0.374217	0.909545
Cndp2	Paternal	Other	2.82441	0.279243	0.909545
Chka	Paternal	Other	1.04339	0.630712	0.928337
Tcirg1	Paternal	Other	13.7163	0.401284	0.909545
Rad9a	Paternal	Other	2.13828	0.0834282	0.909545
Slc29a2	Paternal	Other	14.9206	0.365159	0.909545
Ovol1	Paternal	Other	4.39517	0.0692882	0.909545
Malat1	Paternal	Other	0.484952	0.567239	0.909545
Sac3d1	Paternal	Other	0.381845	0.479307	0.909545
Dnajc4	Paternal	Other	1.0779	0.0766627	0.909545
Pla2g16	Paternal	Other	0.0132965	0.986489	0.996119
Tmem223	Paternal	Other	0.214653	0.926315	0.989565
Uqcc3	Paternal	Other	-1.06886	0.530951	0.909545
Ints5	Paternal	Other	1.17737	0.412395	0.909545
Mta2	Paternal	Other	1.69721	0.0502145	0.909545
Lbhd1	Paternal	Other	1.16868	0.499626	0.909545
5730408K05Rik	Paternal	Other	-0.120347	0.949106	0.994094
1700025F22Rik	Paternal	Other	2.3272	0.503172	0.909545
Psat1	Paternal	Other	0.878864	0.358256	0.909545
D030056L22Rik	Paternal	Other	0.119623	0.922926	0.989565
Cbwd1	Paternal	Other	-0.00549509	0.993283	0.996154
Slc1a1	Paternal	Other	-0.0306223	0.947876	0.994094
Gm9895	Paternal	Other	0.106191	0.955289	0.994094
Gldc	Paternal	Other	0.641012	0.367526	0.909545
Cstf2t	Paternal	Other	0.255928	0.903847	0.989565
Pcgf5	Paternal	Other	-0.474235	0.495592	0.909545
Ubtd1	Paternal	Other	-1.61012	0.622129	0.927544
Slc25a28	Paternal	Other	0.402058	0.691081	0.934832
Cpn1	Paternal	Other	-0.77024	0.621842	0.927544
Pprc1	Paternal	Other	0.169053	0.577349	0.912722
Fbxl15	Paternal	Other	11.1233	0.5	0.909545
Cuedc2	Paternal	Other	2.17235	0.126239	0.909545
Xpnpep1	Paternal	Other	0.268447	0.848117	0.974338
Yme1l1	Paternal	Other	0.0181642	0.96667	0.994094
Uap1l1	Paternal	Other	-0.263756	0.753343	0.937717
Sapcd2	Paternal	Other	1.00984	0.497462	0.909545
Traf2	Paternal	Other	1.409	0.615145	0.927544
Tmem141	Paternal	Other	-0.970258	0.506976	0.909545
Surf6	Paternal	Other	0.612477	0.701533	0.934832
Sardh	Paternal	Other	-0.743142	0.768923	0.946444
Surf2	Paternal	Other	1.21962	0.672799	0.92936
Gtf3c5	Paternal	Other	1.11057	0.439996	0.909545
Ttf1	Paternal	Other	0.545832	0.388027	0.909545
Urm1	Paternal	Other	1.36622	0.440901	0.909545
Trub2	Paternal	Other	-0.968673	0.508106	0.909545
Wdr34	Paternal	Other	14.263	0.0951842	0.909545
Set	Paternal	Other	0.329573	0.252829	0.909545
Slc25a25	Paternal	Other	2.52845	0.27365	0.909545
Naif1	Paternal	Other	11.648	0.5	0.909545
Ptrh1	Paternal	Other	-0.195703	0.88813	0.9876
Zbtb43	Paternal	Other	0.441505	0.56115	0.909545
Fbxw2	Paternal	Other	-0.13187	0.954456	0.994094
Sp3	Paternal	Other	-0.36293	0.481789	0.909545
Rbm45	Paternal	Other	1.4036	0.576963	0.912722
Osbpl6	Paternal	Other	0.357194	0.117224	0.909545
Btbd18	Paternal	Other	0.751682	0.442113	0.909545
Clp1	Paternal	Other	0.594849	0.172797	0.909545
Pramel7	Paternal	Other	-0.136786	0.865261	0.980333
Ptpmt1	Paternal	Other	-0.353538	0.485783	0.909545
Nr1h3	Paternal	Other	2.18268	0.133841	0.909545
Cd59b	Paternal	Other	10.4736	0.5	0.909545
Ccdc32	Paternal	Other	1.64236	0.619371	0.927544
Mga	Paternal	Other	-0.166896	0.892838	0.98813
Haus2	Paternal	Other	0.948919	0.507014	0.909545
Ap4e1	Paternal	Other	0.441201	0.547947	0.909545
AU015228	Paternal	Other	1.66504	0.310398	0.909545
Prnp	Paternal	Other	0.970695	0.429602	0.909545
Apmap	Paternal	Other	0.383715	0.854043	0.974845
Trib3	Paternal	Other	1.97488	0.329239	0.909545
Id1	Paternal	Other	-2.45334	0.561913	0.909545
Commd7	Paternal	Other	-0.0214745	0.963931	0.994094
E2f1	Paternal	Other	0.773353	0.572276	0.909545
Gss	Paternal	Other	12.2846	0.234572	0.909545
Cnbd2	Paternal	Other	1.35461	0.233848	0.909545
2900097C17Rik	Paternal	Other	0.0909717	0.964878	0.994094
1110008F13Rik	Paternal	Other	-0.173677	0.891614	0.98813
Ndrg3	Paternal	Other	0.541731	0.221242	0.909545
Rprd1b	Paternal	Other	0.228589	0.718321	0.937655
Neurl2	Paternal	Other	2.61541	0.376987	0.909545
Ctsa	Paternal	Other	0.783403	0.14761	0.909545
Tmem189	Paternal	Other	0.206514	0.883207	0.983335
Ptpn1	Paternal	Other	0.340024	0.637392	0.928337
Zfp217	Paternal	Other	0.321199	0.344999	0.909545
Ctsz	Paternal	Other	-0.0128663	0.990262	0.996119
4921531C22Rik	Paternal	Other	0.218671	0.702125	0.934832
Tcfl5	Paternal	Other	0.697605	0.742946	0.937717
Ythdf1	Paternal	Other	-0.364093	0.836512	0.973852
Dido1	Paternal	Other	0.78219	0.388156	0.909545
Stmn3	Paternal	Other	0.256431	0.83301	0.973852
Gmeb2	Paternal	Other	2.24284	0.249988	0.909545
Zgpat	Paternal	Other	0.715409	0.775781	0.947874
Gm1527	Paternal	Other	1.2187	0.544643	0.909545
Ttc14	Paternal	Other	0.786699	0.648201	0.928337
Larp1b	Paternal	Other	0.773611	0.315164	0.909545
Naa15	Paternal	Other	0.51531	0.299102	0.909545
Mgarp	Paternal	Other	0.704074	0.557767	0.909545
Wwtr1	Paternal	Other	0.808226	0.744096	0.937717
Pdcd10	Paternal	Other	-0.553344	0.517801	0.909545
4930579G24Rik	Paternal	Other	0.684434	0.232323	0.909545
Isg20l2	Paternal	Other	0.00151413	0.997688	0.998437
Tmem79	Paternal	Other	13.8864	0.0951842	0.909545
Gba	Paternal	Other	-0.161011	0.925805	0.989565
Pmvk	Paternal	Other	0.750812	0.754743	0.937717
Il6ra	Paternal	Other	4.06446	0.123265	0.909545
Slc39a1	Paternal	Other	-1.61	0.622129	0.927544
Tchh	Paternal	Other	3.64194	0.0418343	0.909545
Tdpoz4	Paternal	Other	1.29498	0.570477	0.909545
Tdpoz2	Paternal	Other	0.382164	0.768479	0.946444
Tdpoz1	Paternal	Other	1.13091	0.68746	0.934263
Tdpoz3	Paternal	Other	2.21423	0.574454	0.911596
Gm4858	Paternal	Other	1.19631	0.156207	0.909545
Gm10696	Paternal	Other	0.952743	0.0362313	0.909545
Them4	Paternal	Other	-0.429112	0.788298	0.957498
Pip5k1a	Paternal	Other	-0.947163	0.551089	0.909545
Lysmd1	Paternal	Other	1.33774	0.48848	0.909545
Tnfaip8l2	Paternal	Other	1.06295	0.521719	0.909545
Anp32e	Paternal	Other	0.0776573	0.874279	0.980333
Pias3	Paternal	Other	0.399213	0.448659	0.909545
Sycp1	Paternal	Other	0.0679973	0.817013	0.970903
Sike1	Paternal	Other	-0.125342	0.946932	0.994094
Dclre1b	Paternal	Other	0.165564	0.740744	0.937717
Hipk1	Paternal	Other	1.48935	0.0871136	0.909545
Ap4b1	Paternal	Other	1.15469	0.207691	0.909545
Wdr77	Paternal	Other	0.132446	0.769845	0.946444
Prmt6	Paternal	Other	1.46422	0.637853	0.928337
Snhg8	Paternal	Other	0.189582	0.922725	0.989565
Elovl6	Paternal	Other	0.365652	0.835118	0.973852
Casp6	Paternal	Other	0.30659	0.879335	0.981123
Sgms2	Paternal	Other	0.853063	0.130274	0.909545
Ddit4l	Paternal	Other	2.24636	0.458181	0.909545
Dnajb14	Paternal	Other	-0.324586	0.702729	0.934832
Bcl10	Paternal	Other	0.191352	0.856628	0.976172
Tgs1	Paternal	Other	-0.729629	0.531712	0.909545
Plekhf2	Paternal	Other	-0.0946958	0.926826	0.989565
Bag1	Paternal	Other	0.718977	0.358619	0.909545
AI464131	Paternal	Other	1.9993	0.0581268	0.909545
Zbtb5	Paternal	Other	0.929532	0.234665	0.909545
Ncbp1	Paternal	Other	1.22531	0.131914	0.909545
Prpf4	Paternal	Other	2.42154	0.428082	0.909545
Bspry	Paternal	Other	1.38906	0.648195	0.928337
Gm11487	Paternal	Other	1.32585	0.117768	0.909545
Zfp352	Paternal	Other	1.50978	0.485537	0.909545
L1td1	Paternal	Other	1.75785	0.392927	0.909545
B020004J07Rik	Paternal	Other	1.59026	0.27559	0.909545
Gm12794	Paternal	Other	2.69377	0.382272	0.909545
Gm12789	Paternal	Other	0.889101	0.107214	0.909545
Dio1	Paternal	Other	1.21956	0.672799	0.92936
Gpx7	Paternal	Other	-0.0508482	0.967356	0.994094
Echdc2	Paternal	Other	1.23811	0.338386	0.909545
Rnf11	Paternal	Other	-0.744848	0.594439	0.922222
Hpdl	Paternal	Other	2.16859	0.326933	0.909545
Btbd19	Paternal	Other	3.34825	0.346657	0.909545
AU022252	Paternal	Other	0.238952	0.874704	0.980333
Rlf	Paternal	Other	1.08489	0.0283901	0.909545
Fhl3	Paternal	Other	0.276566	0.819847	0.972328
Yrdc	Paternal	Other	-0.852871	0.648452	0.928337
9930104L06Rik	Paternal	Other	0.492681	0.395791	0.909545
Zc3h12a	Paternal	Other	2.58692	0.218125	0.909545
S100pbp	Paternal	Other	-0.153056	0.842883	0.973852
Hdac1	Paternal	Other	1.88846	0.116103	0.909545
Ppp1r8	Paternal	Other	0.81157	0.586018	0.917361
Fam76a	Paternal	Other	0.137219	0.665394	0.92936
Gpatch3	Paternal	Other	1.0206	0.456403	0.909545
Sfn	Paternal	Other	0.436307	0.722619	0.937717
Pnrc2	Paternal	Other	-0.200287	0.931164	0.990007
Hmgcl	Paternal	Other	0.0212016	0.985179	0.996119
Gm13083	Paternal	Other	4.35178	0.00763203	0.909545
BC080695	Paternal	Other	2.14546	0.304858	0.909545
Gm13078	Paternal	Other	1.47415	0.52154	0.909545
Pramef6	Paternal	Other	1.76916	0.508476	0.909545
Pramef25	Paternal	Other	1.43403	0.176149	0.909545
Pramel5	Paternal	Other	0.573764	0.588384	0.918194
Gm13128	Paternal	Other	0.575795	0.606782	0.926187
Gm13119	Paternal	Other	1.68601	0.436371	0.909545
Smarca5-ps	Paternal	Other	11.9681	0.5	0.909545
Fbxo6	Paternal	Other	-0.028934	0.982537	0.996119
Pgd	Paternal	Other	1.46482	0.324383	0.909545
Rbp7	Paternal	Other	-1.04353	0.70326	0.934832
Klhl21	Paternal	Other	3.80143	0.310407	0.909545
Nol9	Paternal	Other	0.321075	0.673778	0.92936
Rsbn1l	Paternal	Other	0.261919	0.743054	0.937717
Klhl7	Paternal	Other	1.17752	0.59746	0.925179
Drc1	Paternal	Other	1.48429	0.469214	0.909545
Plb1	Paternal	Other	0.7178	0.38857	0.909545
Depdc5	Paternal	Other	1.15731	0.237288	0.909545
Mpv17	Paternal	Other	0.0315978	0.977649	0.996119
Tnip2	Paternal	Other	5.40719	0.290652	0.909545
Msx1	Paternal	Other	13.3058	0.313841	0.909545
Slc34a2	Paternal	Other	0.249244	0.190657	0.909545
Pi4k2b	Paternal	Other	1.80177	0.211969	0.909545
Klb	Paternal	Other	-0.384456	0.723723	0.937717
Lias	Paternal	Other	-0.725275	0.623709	0.927544
Pds5a	Paternal	Other	1.83478	0.207076	0.909545
Nipal1	Paternal	Other	0.110757	0.929921	0.990007
Ppat	Paternal	Other	1.05377	0.170826	0.909545
Noa1	Paternal	Other	0.391945	0.755758	0.937717
Dck	Paternal	Other	0.432276	0.292847	0.909545
5430416N02Rik	Paternal	Other	-0.138101	0.924799	0.989565
Chek2	Paternal	Other	0.707645	0.438817	0.909545
Pus1	Paternal	Other	1.13463	0.266947	0.909545
Pitpnb	Paternal	Other	0.319374	0.733293	0.937717
1700069L16Rik	Paternal	Other	2.44998	0.0741863	0.909545
Ficd	Paternal	Other	1.42817	0.154345	0.909545
Mvk	Paternal	Other	1.42524	0.434429	0.909545
2210016L21Rik	Paternal	Other	-0.154083	0.895285	0.98813
Sppl3	Paternal	Other	0.585362	0.655157	0.928337
Unc119b	Paternal	Other	-0.545595	0.715742	0.93604
Pla2g1b	Paternal	Other	0.141599	0.870111	0.980333
1110006O24Rik	Paternal	Other	0.804517	0.754031	0.937717
Tbx3	Paternal	Other	3.78088	0.0637042	0.909545
Ddx54	Paternal	Other	-0.204368	0.667063	0.92936
Fam109a	Paternal	Other	1.15132	0.45477	0.909545
Ppp1cc	Paternal	Other	1.80281	0.60361	0.926187
Gpn3	Paternal	Other	0.643007	0.599011	0.925179
Hpd	Paternal	Other	-1.15912	0.682654	0.93138
Vps33a	Paternal	Other	1.35338	0.653067	0.928337
Cdk2ap1	Paternal	Other	-0.362339	0.577794	0.912722
Sbno1	Paternal	Other	0.163792	0.814289	0.968771
Rilpl2	Paternal	Other	0.161027	0.746052	0.937717
2810006K23Rik	Paternal	Other	1.87773	0.252745	0.909545
Snrnp35	Paternal	Other	-0.0645369	0.87905	0.981123
Aacs	Paternal	Other	0.677829	0.646493	0.928337
Asl	Paternal	Other	-0.0803038	0.94631	0.994094
Rabgef1	Paternal	Other	1.27814	0.145562	0.909545
Gtf2i	Paternal	Other	0.0449171	0.92661	0.989565
Tbl2	Paternal	Other	-0.257631	0.56631	0.909545
Alkbh4	Paternal	Other	1.25786	0.508674	0.909545
4933404O12Rik	Paternal	Other	0.632059	0.648493	0.928337
Mafk	Paternal	Other	-0.204666	0.863319	0.980333
Chst12	Paternal	Other	0.448723	0.66987	0.92936
Brat1	Paternal	Other	1.24436	0.419198	0.909545
Papolb	Paternal	Other	2.92433	0.442819	0.909545
Fscn1	Paternal	Other	2.88413	0.257915	0.909545
E130309D02Rik	Paternal	Other	2.01299	0.461164	0.909545
Pds5b	Paternal	Other	0.42268	0.804993	0.964325
Tes	Paternal	Other	1.06294	0.568438	0.909545
Impdh1	Paternal	Other	0.355023	0.563364	0.909545
Tnpo3	Paternal	Other	1.29604	0.449441	0.909545
Zc3hc1	Paternal	Other	0.834222	0.171442	0.909545
Akr1b10	Paternal	Other	0.901825	0.409673	0.909545
Klrg2	Paternal	Other	1.67898	0.178557	0.909545
Rab19	Paternal	Other	-1.02651	0.527044	0.909545
Zfp775	Paternal	Other	0.981473	0.564285	0.909545
1600015I10Rik	Paternal	Other	0.954123	0.323143	0.909545
Cbx3	Paternal	Other	-0.163019	0.800196	0.963099
Snx10	Paternal	Other	-0.193684	0.832119	0.973852
Gadd45a	Paternal	Other	0.286576	0.710388	0.934832
Eif2ak3	Paternal	Other	1.41162	0.644455	0.928337
Kdm3a	Paternal	Other	-0.35471	0.65851	0.92936
Eva1a	Paternal	Other	1.55631	0.0769028	0.909545
1600020E01Rik	Paternal	Other	-0.221452	0.888935	0.9876
Gfpt1	Paternal	Other	-0.0151546	0.990007	0.996119
Ruvbl1	Paternal	Other	0.210293	0.70091	0.934832
Nr2c2	Paternal	Other	1.66966	0.230811	0.909545
Gt(ROSA)26Sor	Paternal	Other	-0.025418	0.908727	0.989565
Vhl	Paternal	Other	-0.194309	0.876956	0.98057
Irak2	Paternal	Other	0.616404	0.80212	0.963099
Zfp637	Paternal	Other	0.354943	0.753061	0.937717
Bid	Paternal	Other	0.0597799	0.933753	0.990007
Foxj2	Paternal	Other	0.48191	0.824927	0.972536
C1s2	Paternal	Other	2.30278	0.307246	0.909545
Lpcat3	Paternal	Other	1.55044	0.444171	0.909545
Ing4	Paternal	Other	-0.148968	0.948614	0.994094
Nop2	Paternal	Other	1.58331	0.333647	0.909545
Ncapd2	Paternal	Other	0.637526	0.411505	0.909545
Tead4	Paternal	Other	13.3805	0.5	0.909545
Prkcg	Paternal	Other	-0.016192	0.991711	0.996119
Hspbp1	Paternal	Other	-0.637733	0.641927	0.928337
Zscan5b	Paternal	Other	0.834028	0.0621721	0.909545
Zfp954	Paternal	Other	2.5347	0.271398	0.909545
Usp29	Paternal	Other	0.88399	0.57129	0.909545
Zscan4a	Paternal	Other	2.05004	0.138456	0.909545
Zscan4b	Paternal	Other	-1.36922	0.650789	0.928337
Zscan4d	Paternal	Other	0.816212	0.0923932	0.909545
Slc27a5	Paternal	Other	0.926539	0.300233	0.909545
Obox3	Paternal	Other	1.78174	0.338298	0.909545
Slc1a5	Paternal	Other	0.805613	0.550177	0.909545
Qpctl	Paternal	Other	-0.268627	0.853742	0.974845
Rtn2	Paternal	Other	1.51283	0.509398	0.909545
Apoc2	Paternal	Other	10.4432	0.5	0.909545
Relb	Paternal	Other	2.45181	0.56195	0.909545
Irgq	Paternal	Other	0.332872	0.821122	0.972328
Tex101	Paternal	Other	1.64906	0.123581	0.909545
Dedd2	Paternal	Other	0.988583	0.458449	0.909545
Itpkc	Paternal	Other	-0.0437963	0.98482	0.996119
Sertad1	Paternal	Other	-0.300141	0.774898	0.947874
Fbl	Paternal	Other	-0.416505	0.712125	0.934832
Eid2	Paternal	Other	-0.458773	0.847774	0.974338
Rinl	Paternal	Other	1.67925	0.0390267	0.909545
Zfp566	Paternal	Other	1.80185	0.0993826	0.909545
Upk1a	Paternal	Other	-0.630052	0.579677	0.912962
Ccne1	Paternal	Other	-0.0530868	0.634885	0.928337
EU599041	Paternal	Other	1.06264	0.438499	0.909545
2410002F23Rik	Paternal	Other	4.34443	0.125103	0.909545
Prrg2	Paternal	Other	-0.459146	0.358868	0.909545
Fcgrt	Paternal	Other	-0.141606	0.918417	0.989565
Flt3l	Paternal	Other	1.42552	0.320474	0.909545
Dkkl1	Paternal	Other	0.408325	0.476988	0.909545
Hsd17b14	Paternal	Other	-0.0203912	0.949995	0.994094
Sec1	Paternal	Other	-0.707884	0.67583	0.92936
Sult2b1	Paternal	Other	-0.56293	0.654359	0.928337
Ldha	Paternal	Other	1.87643	0.0628099	0.909545
Nipa2	Paternal	Other	0.19079	0.452129	0.909545
Mef2a	Paternal	Other	0.0423294	0.982066	0.996119
Fam169b	Paternal	Other	4.32014	0.280166	0.909545
Gm4971	Paternal	Other	0.753328	0.676268	0.92936
Man2a2	Paternal	Other	0.505824	0.774868	0.947874
Ctsc	Paternal	Other	0.684962	0.57118	0.909545
Aqp11	Paternal	Other	0.15479	0.85156	0.974845
Ucp2	Paternal	Other	12.4874	0.5	0.909545
Folr1	Paternal	Other	-0.478007	0.465221	0.909545
Usp17ld	Paternal	Other	0.539945	0.552383	0.909545
Usp17lc	Paternal	Other	2.84219	0.257086	0.909545
Trim6	Paternal	Other	1.89392	0.247678	0.909545
Usp17le	Paternal	Other	0.379069	0.681829	0.93138
Usp17lb	Paternal	Other	1.38903	0.135007	0.909545
Usp17la	Paternal	Other	1.44522	0.311561	0.909545
Eif3f	Paternal	Other	1.5155	0.166047	0.909545
1600010M07Rik	Paternal	Other	-1.19508	0.67671	0.92936
Ipo7	Paternal	Other	0.23531	0.662421	0.92936
Nucb2	Paternal	Other	0.616658	0.543057	0.909545
Knop1	Paternal	Other	-0.320319	0.634656	0.928337
1700008J07Rik	Paternal	Other	-0.458645	0.847774	0.974338
Zfp668	Paternal	Other	13.3566	0.5	0.909545
Prss8	Paternal	Other	3.28131	0.216594	0.909545
Bag3	Paternal	Other	2.22783	0.126936	0.909545
Ikzf5	Paternal	Other	2.07762	0.46282	0.909545
Phrf1	Paternal	Other	1.56212	0.317826	0.909545
Deaf1	Paternal	Other	-0.252015	0.869557	0.980333
Tspan4	Paternal	Other	-0.338581	0.801246	0.963099
Oraov1	Paternal	Other	-0.214801	0.857081	0.976172
Snapc2	Paternal	Other	0.64859	0.359802	0.909545
Rab20	Paternal	Other	0.0994428	0.912404	0.989565
Ankrd10	Paternal	Other	0.576088	0.549536	0.909545
Defb13	Paternal	Other	16.4135	0.313841	0.909545
Ddhd2	Paternal	Other	2.76367	0.441647	0.909545
Zfp703	Paternal	Other	-0.370072	0.875323	0.980333
Prosc	Paternal	Other	0.60052	0.602631	0.926187
Mak16	Paternal	Other	-0.0207744	0.986638	0.996119
Gsr	Paternal	Other	0.955879	0.720555	0.937717
Triml2	Paternal	Other	0.0524925	0.977905	0.996119
Rwdd4a	Paternal	Other	-0.707601	0.639908	0.928337
Casp3	Paternal	Other	2.52331	0.428843	0.909545
Tssk6	Paternal	Other	10.1379	0.5	0.909545
Plvap	Paternal	Other	-1.19385	0.67671	0.92936
Heatr3	Paternal	Other	-0.10346	0.88112	0.982062
Papd5	Paternal	Other	0.0242431	0.84163	0.973852
Nudt21	Paternal	Other	0.334498	0.738058	0.937717
Arl2bp	Paternal	Other	-0.245149	0.840593	0.973852
Pdp2	Paternal	Other	1.50097	0.0356003	0.909545
Nfatc3	Paternal	Other	-0.246589	0.795554	0.961872
Zfp1	Paternal	Other	-0.0773724	0.905129	0.989565
Terf2ip	Paternal	Other	2.14663	0.0725556	0.909545
Taf1c	Paternal	Other	9.85236	0.5	0.909545
Zdhhc7	Paternal	Other	-0.5701	0.754791	0.937717
2810013P06Rik	Paternal	Other	-1.17503	0.506512	0.909545
Spg7	Paternal	Other	2.786	0.253531	0.909545
Def8	Paternal	Other	1.95796	0.401268	0.909545
Arv1	Paternal	Other	0.107977	0.943994	0.994094
Tomm20	Paternal	Other	0.341231	0.485673	0.909545
Rbm34	Paternal	Other	0.344328	0.808737	0.966033
Ubtfl1	Paternal	Other	1.67195	0.362776	0.909545
Pin1	Paternal	Other	1.27484	0.471836	0.909545
Icam1	Paternal	Other	1.08498	0.524688	0.909545
S1pr5	Paternal	Other	-0.458531	0.847774	0.974338
Zfp599	Paternal	Other	1.35203	0.118665	0.909545
Zfp809	Paternal	Other	-0.439862	0.558083	0.909545
Foxred1	Paternal	Other	2.12905	0.213971	0.909545
Ei24	Paternal	Other	0.348623	0.483811	0.909545
Arhgef12	Paternal	Other	1.14195	0.371882	0.909545
Cbl	Paternal	Other	-0.162075	0.937402	0.992712
Dpagt1	Paternal	Other	0.399835	0.286189	0.909545
Rab39	Paternal	Other	1.1368	0.169798	0.909545
Ptpn9	Paternal	Other	0.813914	0.541825	0.909545
Man2c1os	Paternal	Other	-0.325556	0.848919	0.974338
Rpp25	Paternal	Other	1.16099	0.234778	0.909545
Lctl	Paternal	Other	1.34367	0.163988	0.909545
Plekho2	Paternal	Other	-0.64635	0.672443	0.92936
Sltm	Paternal	Other	-0.207444	0.61905	0.927544
Polr2m	Paternal	Other	-0.357875	0.850846	0.974845
Mns1	Paternal	Other	0.2073	0.913734	0.989565
Ccpg1os	Paternal	Other	-0.381786	0.813044	0.968639
Ddx43	Paternal	Other	1.2108	0.251851	0.909545
Pgm3	Paternal	Other	0.874931	0.0601347	0.909545
Snhg5	Paternal	Other	0.432225	0.419537	0.909545
Trim43a	Paternal	Other	0.534116	0.463163	0.909545
Trim43b	Paternal	Other	0.377516	0.268848	0.909545
Zfp949	Paternal	Other	0.60705	0.349642	0.909545
Syncrip	Paternal	Other	-0.074704	0.926437	0.989565
[truncated: 85 more rows]
