# Supplementary material for: Selective cellular localization of UHRF1 safeguards mammalian zygotic genome activation and early embryonic development
Source: Cell Discov. 2026 May 26;12:38. doi: 10.1038/s41421-026-00896-3 (PMC13212597; doi:10.1038/s41421-026-00896-3)
Supplement: Supplementary file 9 — Supplementary Table S8 [file 41421_2026_896_MOESM9_ESM.xlsx]

## Sheet: Figure 5f
Supplementary Table S8-1. Statistical comparison of WCG methylation levels in TE subfamilies across samples (WT 2-cell as reference).
TE subfamily	Reference group	Comparison group	P value	Statistical Test
IAPLTR1a_Mm	WT 2-cell	Sperm	0.785732	Two-tailed Student’s t-test
IAPLTR1a_Mm	WT 2-cell	Uhrf1mat-KO 2-cell	0.00497918	Two-tailed Student’s t-test
IAPLTR1a_Mm	WT 2-cell	Nlrp14mat-KO 2-cell	0.684721	Two-tailed Student’s t-test
IAPLTR1a_Mm	WT 2-cell	Uhrf1&Nlrp14mat-DKO 2-cell	0.0784261	Two-tailed Student’s t-test
IAPLTR1a_Mm	WT 2-cell	Dnmt1&Nlrp14mat-DKO 2-cell	0.0181992	Two-tailed Student’s t-test
IAPLTR1a_Mm	WT 2-cell	Nlrp14mat-KO(treated with NSC232003) 2-cell	0.359844	Two-tailed Student’s t-test
RLTR27	WT 2-cell	Sperm	0.131643	Two-tailed Student’s t-test
RLTR27	WT 2-cell	Uhrf1mat-KO 2-cell	1.6543e-08	Two-tailed Student’s t-test
RLTR27	WT 2-cell	Nlrp14mat-KO 2-cell	3.87842e-06	Two-tailed Student’s t-test
RLTR27	WT 2-cell	Uhrf1&Nlrp14mat-DKO 2-cell	0.579253	Two-tailed Student’s t-test
RLTR27	WT 2-cell	Dnmt1&Nlrp14mat-DKO 2-cell	7.36698e-08	Two-tailed Student’s t-test
RLTR27	WT 2-cell	Nlrp14mat-KO(treated with NSC232003) 2-cell	0.0122465	Two-tailed Student’s t-test
IAPEz-int	WT 2-cell	Sperm	0.52794	Two-tailed Student’s t-test
IAPEz-int	WT 2-cell	Uhrf1mat-KO 2-cell	1.70017e-33	Two-tailed Student’s t-test
IAPEz-int	WT 2-cell	Nlrp14mat-KO 2-cell	0.00079289	Two-tailed Student’s t-test
IAPEz-int	WT 2-cell	Uhrf1&Nlrp14mat-DKO 2-cell	0.00438884	Two-tailed Student’s t-test
IAPEz-int	WT 2-cell	Dnmt1&Nlrp14mat-DKO 2-cell	1.22614e-26	Two-tailed Student’s t-test
IAPEz-int	WT 2-cell	Nlrp14mat-KO(treated with NSC232003) 2-cell	0.00229722	Two-tailed Student’s t-test
IAPEy-int	WT 2-cell	Sperm	6.0355e-09	Two-tailed Student’s t-test
IAPEy-int	WT 2-cell	Uhrf1mat-KO 2-cell	9.26705e-27	Two-tailed Student’s t-test
IAPEy-int	WT 2-cell	Nlrp14mat-KO 2-cell	0.318171	Two-tailed Student’s t-test
IAPEy-int	WT 2-cell	Uhrf1&Nlrp14mat-DKO 2-cell	6.47936e-05	Two-tailed Student’s t-test
IAPEy-int	WT 2-cell	Dnmt1&Nlrp14mat-DKO 2-cell	2.24448e-17	Two-tailed Student’s t-test
IAPEy-int	WT 2-cell	Nlrp14mat-KO(treated with NSC232003) 2-cell	0.0008863	Two-tailed Student’s t-test

## Sheet: Figure 6d
Supplementary Table S8-2. Statistical comparison of WCG methylation levels in TE subfamilies across samples (WT 2-cell as reference).
TE subfamily	Reference group	Comparison group	P value	Statistical Test
L1Md_A	WT	Sperm	1.65e-121	Two-tailed Student’s t-test
L1Md_A	WT	Uhrf1mat-KO 2-cell	1.32e-101	Two-tailed Student’s t-test
L1Md_A	WT	Nlrp14mat-KO 2-cell	1.55e-90	Two-tailed Student’s t-test
L1Md_A	WT	Uhrf1&Nlrp14mat-DKO 2-cell	0.221	Two-tailed Student’s t-test
L1Md_A	WT	Dnmt1&Nlrp14mat-DKO 2-cell	1.54e-114	Two-tailed Student’s t-test
L1Md_A	WT	Nlrp14mat-KO(treated with NSC232003) 2-cell	3.91e-75	Two-tailed Student’s t-test
L1Md_T	WT	Sperm	1.33e-86	Two-tailed Student’s t-test
L1Md_T	WT	Uhrf1mat-KO 2-cell	1.21e-68	Two-tailed Student’s t-test
L1Md_T	WT	Nlrp14mat-KO 2-cell	6.26e-64	Two-tailed Student’s t-test
L1Md_T	WT	Uhrf1&Nlrp14mat-DKO 2-cell	0.765	Two-tailed Student’s t-test
L1Md_T	WT	Dnmt1&Nlrp14mat-DKO 2-cell	3.86e-79	Two-tailed Student’s t-test
L1Md_T	WT	Nlrp14mat-KO(treated with NSC232003) 2-cell	7.81e-53	Two-tailed Student’s t-test

## Sheet: Figures 10e-f
Supplementary Table S8-3. Statistical comparison of WCG methylation levels in genome 5-kb tiles across samples (WT 2-cell as reference).
Genome	Context	Reference group	Comparison group	P value	Statistical Test
Maternal	WCG	WT 2-cell	Oocyte	4.52e-51	Two-tailed Student’s t-test
Maternal	WCG	WT 2-cell	Uhrf1mat-KO 2-cell	0	Two-tailed Student’s t-test
Maternal	WCG	WT 2-cell	Nlrp14mat-KO 2-cell	0	Two-tailed Student’s t-test
Maternal	WCG	WT 2-cell	Uhrf1&Nlrp14mat-DKO 2-cell	0	Two-tailed Student’s t-test
Maternal	WCG	WT 2-cell	Dnmt1&Nlrp14mat-DKO 2-cell	0	Two-tailed Student’s t-test
Maternal	WCG	WT 2-cell	Nlrp14mat-KO(treated with NSC232003) 2-cell	0	Two-tailed Student’s t-test
Paternal	WCG	WT 2-cell	Sperm	0	Two-tailed Student’s t-test
Paternal	WCG	WT 2-cell	Uhrf1mat-KO 2-cell	0	Two-tailed Student’s t-test
Paternal	WCG	WT 2-cell	Nlrp14mat-KO 2-cell	0	Two-tailed Student’s t-test
Paternal	WCG	WT 2-cell	Uhrf1&Nlrp14mat-DKO 2-cell	0	Two-tailed Student’s t-test
Paternal	WCG	WT 2-cell	Dnmt1&Nlrp14mat-DKO 2-cell	0	Two-tailed Student’s t-test
Paternal	WCG	WT 2-cell	Nlrp14mat-KO(treated with NSC232003) 2-cell	0	Two-tailed Student’s t-test
Maternal	GCH	WT 2-cell	Oocyte	0	Two-tailed Student’s t-test
Maternal	GCH	WT 2-cell	Uhrf1mat-KO 2-cell	0	Two-tailed Student’s t-test
Maternal	GCH	WT 2-cell	Nlrp14mat-KO 2-cell	0	Two-tailed Student’s t-test
Maternal	GCH	WT 2-cell	Uhrf1&Nlrp14mat-DKO 2-cell	0	Two-tailed Student’s t-test
Maternal	GCH	WT 2-cell	Dnmt1&Nlrp14mat-DKO 2-cell	2.47e-74	Two-tailed Student’s t-test
Maternal	GCH	WT 2-cell	Nlrp14mat-KO(treated with NSC232003) 2-cell	0	Two-tailed Student’s t-test
Paternal	GCH	WT 2-cell	Sperm	0	Two-tailed Student’s t-test
Paternal	GCH	WT 2-cell	Uhrf1mat-KO 2-cell	4.59e-272	Two-tailed Student’s t-test
Paternal	GCH	WT 2-cell	Nlrp14mat-KO 2-cell	1.64e-195	Two-tailed Student’s t-test
Paternal	GCH	WT 2-cell	Uhrf1&Nlrp14mat-DKO 2-cell	0	Two-tailed Student’s t-test
Paternal	GCH	WT 2-cell	Dnmt1&Nlrp14mat-DKO 2-cell	0	Two-tailed Student’s t-test
Paternal	GCH	WT 2-cell	Nlrp14mat-KO(treated with NSC232003) 2-cell	0	Two-tailed Student’s t-test
